# Supplementary material for: Transcriptomics and Metabolomics Signatures of Fat Deposition Following Orchiectomy in Yak
Source: Animals (Basel). 2026 Jun 12;16(12):1825. doi: 10.3390/ani16121825 (PMC13296150; doi:10.3390/ani16121825)
Supplement: Supplementary file 1 [file animals-16-01825-s001.zip]

Archive with 5 entries (5 files):
- Figure S2.pdf
- Table S1.pdf
- Table S2.csv
- Table S3.csv
- Figure S1.pdf
