# Supplementary material for: Transcriptomics and Metabolomics Signatures of Fat Deposition Following Orchiectomy in Yak
Source: Animals (Basel). 2026 Jun 12;16(12):1825. doi: 10.3390/ani16121825 (PMC13296150; doi:10.3390/ani16121825)
Supplement: Supplementary file 1 [file animals-16-01825-s001.zip › Table S2.csv]

Gene ID	Gene Name	Gene Description	FC(EG/CG)	Log2FC(EG/CG)	Pvalue	Padjust	Significant	Regulate	EG1	EG2	EG3	CG1	CG2	CG3	EG	CG
ENSBGRG00000000004	VGLL3	vestigial like family member 3 [Source:HGNC Symbol;Acc:HGNC:24327]	2.3054104337819	1.2050236174963	8.1721441936709E-5	0.0012392973923787	yes	up	7.7	8.41	5.46	2.33	3.34	4.61	7.19	3.4266666666667
ENSBGRG00000000012	GBE1	1,4-alpha-glucan branching enzyme 1 [Source:HGNC Symbol;Acc:HGNC:4180]	2.855404778857	1.5136952748547	1.9193975579563E-17	3.5511112936966E-15	yes	up	42.53	43.5	52.09	16.78	18.68	15.63	46.04	17.03
ENSBGRG00000000026		SAM domain, SH3 domain and nuclear localization signals 1 [Source:HGNC Symbol;Acc:HGNC:10528]	0.31084208589043	-1.6857462468853	0.00011645890105006	0.001657405138383	yes	down	1.61	4.58	6.11	7.94	14.08	14.86	4.1	12.293333333333
ENSBGRG00000000043	CHODL	chondrolectin [Source:HGNC Symbol;Acc:HGNC:17807]	19.672536698766	4.2981110945358	2.0967859550365E-6	5.4592807829311E-5	yes	up	0.82	1.72	0.83	0.1	0	0.12	1.1233333333333	0.073333333333333
ENSBGRG00000000112	TIAM1	TIAM Rac1 associated GEF 1 [Source:HGNC Symbol;Acc:HGNC:11805]	2.8269955944769	1.499269634909	0.0017729421553868	0.015128208538043	yes	up	2.08	3.28	3.64	0.73	2.41	1.03	3	1.39
ENSBGRG00000000154	RCAN1	regulator of calcineurin 1 [Source:HGNC Symbol;Acc:HGNC:3040]	2.2691419858852	1.1821468848691	0.00024643107060135	0.0030771360989809	yes	up	22.35	19.25	18.69	6.48	14.3	8.41	20.096666666667	9.73
ENSBGRG00000000197	EPHA3	EPH receptor A3 [Source:HGNC Symbol;Acc:HGNC:3387]	2.2510356917951	1.1705889319443	5.0625022701158E-5	0.00083701692319758	yes	up	7.99	7.45	18.1	15.12	31.5	31.56	11.18	26.06
ENSBGRG00000000228	KIF17	kinesin family member 17 [Source:HGNC Symbol;Acc:HGNC:19167]	18.33929593727	4.196866348471	0.00042956895334981	0.0048391127223346	yes	up	1.89	0.09	0.27	0.11	0.03	0	0.75	0.046666666666667
ENSBGRG00000000231		-	4.8652827015751	2.2825236365194	6.7542379314625E-18	1.3277143213772E-15	yes	up	302.15	436.06	378.34	97.69	77.22	96.68	372.18333333333	90.53
ENSBGRG00000000277		arginyl aminopeptidase like 1 [Source:HGNC Symbol;Acc:HGNC:10079]	2.0501152841876	1.0357050391207	3.4728324299274E-6	8.5068166344298E-5	yes	up	46.95	49.9	44.16	29.52	31.21	22.5	47.003333333333	27.743333333333
ENSBGRG00000000290	IGF1	insulin like growth factor 1 [Source:HGNC Symbol;Acc:HGNC:5464]	6.6280087967884	2.7285755173262	2.2048712137779E-10	1.4754810513987E-8	yes	up	17.64	21.63	29.32	3.94	7.19	2.17	22.863333333333	4.4333333333333
ENSBGRG00000000398	ASF1B	anti-silencing function 1B histone chaperone [Source:HGNC Symbol;Acc:HGNC:20996]	4.8307432091214	2.2722451645535	0.00010750751108148	0.0015524913859204	yes	up	2.04	2.1	3.04	0.23	0.55	1.02	2.3933333333333	0.6
ENSBGRG00000000446	PDE1B	phosphodiesterase 1B [Source:HGNC Symbol;Acc:HGNC:8775]	0.43744197739009	-1.192836425332	4.7179023214374E-5	0.00079266807592869	yes	down	2.53	1.66	1.62	4.52	5.73	6.15	1.9366666666667	5.4666666666667
ENSBGRG00000000468		-	2.1515431828614	1.1053717963982	5.6155491238421E-9	2.8214097610716E-7	yes	up	33.52	41.31	43.93	19.84	22.01	21.62	39.586666666667	21.156666666667
ENSBGRG00000000471	SLC5A9	solute carrier family 5 member 9 [Source:HGNC Symbol;Acc:HGNC:22146]	17.899038812615	4.1618102110078	6.9254854254933E-5	0.0010719506279656	yes	up	0.45	0.68	0.79	0.09	0.03	0	0.64	0.04
ENSBGRG00000000480	SLC25A41	solute carrier family 25 member 41 [Source:HGNC Symbol;Acc:HGNC:28533]	0.42439282267977	-1.2365278372489	0.00037621167241785	0.0043279478862056	yes	down	1.6	1.3	1.49	4.05	3.12	5.55	1.4633333333333	4.24
ENSBGRG00000000493	ETNPPL	ethanolamine-phosphate phospho-lyase [Source:HGNC Symbol;Acc:HGNC:14404]	3.290266452539	1.7182044211007	8.7901917061513E-8	3.3881018326209E-6	yes	up	48.53	35.98	46.58	21.32	8.36	19.09	43.696666666667	16.256666666667
ENSBGRG00000000530	SOX5	SRY-box transcription factor 5 [Source:HGNC Symbol;Acc:HGNC:11201]	0.47515440015848	-1.0735317053435	5.5832012517254E-5	0.00090237844691298	yes	down	5.43	57.05	4.7	13.84	81.78	14.9	22.393333333333	36.84
ENSBGRG00000000561	MAMDC2	MAM domain containing 2 [Source:HGNC Symbol;Acc:HGNC:23673]	0.19817757622143	-2.335134363969	1.1912264649537E-13	1.3628783819424E-11	yes	down	4.69	8.73	6.38	25.61	41.86	42.78	6.6	36.75
ENSBGRG00000000576		-	3.3329383305751	1.7367946234798	2.1753877401423E-5	0.00040921229188371	yes	up	7.99	16.82	20.87	5.68	3.48	8.1	15.226666666667	5.7533333333333
ENSBGRG00000000641	NCLN	nicalin [Source:HGNC Symbol;Acc:HGNC:26923]	2.1879777840924	1.1295980896193	0.00088444650874997	0.0086984401479687	yes	up	27.03	13.43	18.78	7.69	14.13	11.15	19.746666666667	10.99
ENSBGRG00000000724	PRKAG3	protein kinase AMP-activated non-catalytic subunit gamma 3 [Source:HGNC Symbol;Acc:HGNC:9387]	7.80258573838	2.9639523052244	1.277677223612E-10	9.1330690993282E-9	yes	up	5.9	2.26	5.22	0.88	0.52	0.64	4.46	0.68
ENSBGRG00000000740		-	10.660382616931	3.4141873143768	1.083485471639E-5	0.00022980115293442	yes	up	1.46	3.49	1.17	0.26	0.2	0.31	2.04	0.25666666666667
ENSBGRG00000000742	GABRA1	gamma-aminobutyric acid type A receptor alpha1 subunit [Source:HGNC Symbol;Acc:HGNC:4075]	11.042913206166	3.4650489113572	0.0071541395482173	0.043657740991566	yes	up	0.4	0.2	0.21	0.03	0.06	0	0.27	0.03
ENSBGRG00000000756		-	0.35815422982373	-1.4813471144184	7.2432433142019E-10	4.4495017327789E-8	yes	down	49.12	41.12	31.37	168	100.99	134.55	40.536666666667	134.51333333333
ENSBGRG00000000776	CCDC80	coiled-coil domain containing 80 [Source:HGNC Symbol;Acc:HGNC:30649]	5.7169616759187	2.5152486190897	1.7039348955709E-28	7.8812000493377E-26	yes	up	1624.26	2311.52	2875.6	609.95	382.28	364.16	2270.46	452.13
ENSBGRG00000000806	FKBP7	FKBP prolyl isomerase 7 [Source:HGNC Symbol;Acc:HGNC:3723]	3.8466047465392	1.9435855947753	1.9056247786216E-9	1.1058249176607E-7	yes	up	70.17	132.71	124.66	33.01	41.17	29.11	109.18	34.43
ENSBGRG00000000838	ARL6	ADP ribosylation factor like GTPase 6 [Source:HGNC Symbol;Acc:HGNC:13210]	0.49985423591591	-1.0004206475608	0.00045189628529618	0.0050580220516496	yes	down	1.53	1.86	1.75	2.93	4.35	3.48	1.7133333333333	3.5866666666667
ENSBGRG00000000856	SNORD93	small nucleolar RNA, C/D box 93 [Source:HGNC Symbol;Acc:HGNC:32755]	0.38076478426314	-1.3930280403966	1.6877239125284E-5	0.00033511548293463	yes	down	1.31	1.11	1.23	4.34	2.79	4.64	1.2166666666667	3.9233333333333
ENSBGRG00000000857	TLE2	TLE family member 2, transcriptional corepressor [Source:HGNC Symbol;Acc:HGNC:11838]	2.2263888277261	1.1547055741915	0.0069062695605029	0.04252466527348	yes	up	9.13	7.88	11.57	2.35	7.19	4.86	9.5266666666667	4.8
ENSBGRG00000000872		intermediate filament family orphan 1 [Source:HGNC Symbol;Acc:HGNC:24970]	0.3895094020951	-1.3602699419733	0.00046312840274263	0.0051543929664052	yes	down	2.89	1.87	1.3	4.69	3.2	10.93	2.02	6.2733333333333
ENSBGRG00000000886	DHCR24	24-dehydrocholesterol reductase [Source:HGNC Symbol;Acc:HGNC:2859]	3.874531884784	1.954022016633	1.2475535216731E-16	2.1325029001991E-14	yes	up	37.75	38.26	40.41	16.33	10.09	10.52	38.806666666667	12.313333333333
ENSBGRG00000000923	RFX2	regulatory factor X2 [Source:HGNC Symbol;Acc:HGNC:9983]	2.371925342115	1.2460586008386	0.0026821318857544	0.020604159215589	yes	up	4.28	8.42	6.51	4.11	4.25	3.57	6.4033333333333	3.9766666666667
ENSBGRG00000000948	CCDC65	coiled-coil domain containing 65 [Source:HGNC Symbol;Acc:HGNC:29937]	13.680536121713	3.7740528634869	0.00075093501673575	0.0076188413375396	yes	up	0.91	0.39	0.91	0.14	0.05	0	0.73666666666667	0.063333333333333
ENSBGRG00000000984	TEC	tec protein tyrosine kinase [Source:HGNC Symbol;Acc:HGNC:11719]	0.41436242420037	-1.2710349144442	0.00095460060907007	0.0092381841096836	yes	down	3.65	2.51	1.99	6.37	4.76	13.12	2.7166666666667	8.0833333333333
ENSBGRG00000001020		-	0.23447207846907	-2.0925119617099	9.7974853663767E-5	0.0014386111565979	yes	down	0.36	0.4	0.34	1.86	0.79	3.32	0.36666666666667	1.99
ENSBGRG00000001024	GSG1	germ cell associated 1 [Source:HGNC Symbol;Acc:HGNC:19716]	27.951125975761	4.8048344962717	0.00022996017543804	0.0029140642376621	yes	up	4.63	0.28	0.39	0.1	0.1	0	1.7666666666667	0.066666666666667
ENSBGRG00000001040	BCS1L	BCS1 homolog, ubiquinol-cytochrome c reductase complex chaperone [Source:HGNC Symbol;Acc:HGNC:1020]	2.9408043552282	1.556210808322	9.1975376538439E-7	2.6637288608536E-5	yes	up	7.57	8.5	11.36	3.35	4.56	3.1	9.1433333333333	3.67
ENSBGRG00000001067	MOB3B	MOB kinase activator 3B [Source:HGNC Symbol;Acc:HGNC:23825]	0.27136638518859	-1.881686073192	8.1326123513324E-12	7.4356663858752E-10	yes	down	3.48	2.61	2.37	8.38	7.15	14.48	2.82	10.003333333333
ENSBGRG00000001078	WNT10B	Wnt family member 10B [Source:HGNC Symbol;Acc:HGNC:12775]	7.9814202559955	2.9966454900524	3.3671335450566E-8	1.4350011417225E-6	yes	up	2.13	2.29	2.74	0.17	0.67	0.23	2.3866666666667	0.35666666666667
ENSBGRG00000001087	MROH7	maestro heat like repeat family member 7 [Source:HGNC Symbol;Acc:HGNC:24802]	73.737042985726	6.2043176573	0.0010594081265801	0.010024219132731	yes	up	0.34	0.01	0.07	0	0	0	0.14	0
ENSBGRG00000001100	LSS	lanosterol synthase [Source:HGNC Symbol;Acc:HGNC:6708]	6.1778931571398	2.6271149206584	1.2698280868506E-39	9.5884754714357E-37	yes	up	32.14	30.78	25.7	6.86	5.2	6.09	29.54	6.05
ENSBGRG00000001111	C9orf72	C9orf72-SMCR8 complex subunit [Source:HGNC Symbol;Acc:HGNC:28337]	0.18132412903066	-2.4633571757809	6.8390179659031E-15	9.1923415839139E-13	yes	down	3.55	4.5	5.26	36.09	17.02	35.08	4.4366666666667	29.396666666667
ENSBGRG00000001138		-	2.311397951016	1.2087656685167	0.0018017812584809	0.015307840124727	yes	up	965.7	1221.55	1142.47	273.14	892.09	578.5	1109.9066666667	581.24333333333
ENSBGRG00000001141	ABCA1	ATP binding cassette subfamily A member 1 [Source:HGNC Symbol;Acc:HGNC:29]	0.49476486198909	-1.0151850505839	0.0073479753825469	0.044598325305261	yes	down	9.57	17.81	7.88	23.86	40.38	22.95	11.753333333333	29.063333333333
ENSBGRG00000001148	ZNF385B	zinc finger protein 385B [Source:HGNC Symbol;Acc:HGNC:26332]	0.29035750303942	-1.7840977801238	3.3486626089018E-5	0.00059363357076545	yes	down	1.25	1.56	0.77	7.32	2.72	5.32	1.1933333333333	5.12
ENSBGRG00000001191	NDUFA12	NADH:ubiquinone oxidoreductase subunit A12 [Source:HGNC Symbol;Acc:HGNC:23987]	2.2336991197613	1.1594348672616	4.4949673179322E-6	0.00010582014377515	yes	up	30.18	37.04	46.42	22.31	20.45	22.39	37.88	21.716666666667
ENSBGRG00000001226	NDUFA11	NADH:ubiquinone oxidoreductase subunit A11 [Source:HGNC Symbol;Acc:HGNC:20371]	2.3427923776497	1.228229105713	1.6968309565084E-5	0.00033607510859006	yes	up	32.18	37.4	40.97	15.84	23.37	18.71	36.85	19.306666666667
ENSBGRG00000001306	MASP1	mannan binding lectin serine peptidase 1 [Source:HGNC Symbol;Acc:HGNC:6901]	4.4280439192866	2.1466695314742	2.1663693185278E-11	1.8415310217929E-9	yes	up	15.16	23.31	24.8	5.83	7.49	4.08	21.09	5.8
ENSBGRG00000001317	SLC25A36	solute carrier family 25 member 36 [Source:HGNC Symbol;Acc:HGNC:25554]	2.2188454882689	1.1498092073865	1.2607249781509E-7	4.6759813694344E-6	yes	up	173.91	185.35	189.73	99.19	71.58	120.49	182.99666666667	97.086666666667
ENSBGRG00000001347	LMBR1L	limb development membrane protein 1 like [Source:HGNC Symbol;Acc:HGNC:18268]	0.48210864489243	-1.052569795351	0.0035817109219806	0.025790286611294	yes	down	2.11	2.09	2.01	6.62	2.68	6.67	2.07	5.3233333333333
ENSBGRG00000001374	THSD7B	thrombospondin type 1 domain containing 7B [Source:HGNC Symbol;Acc:HGNC:29348]	12.023829615232	3.5878245655582	0.00067085190133601	0.0069543948585432	yes	up	0.17	0.18	0.1	0.02	0.01	0.01	0.15	0.013333333333333
ENSBGRG00000001412	KRT3	keratin 3 [Source:HGNC Symbol;Acc:HGNC:6440]	102.08181189944	6.6735820313093	1.7218166801695E-6	4.5816056027659E-5	yes	up	1.67	0.79	3.02	0	0.06	0	1.8266666666667	0.02
ENSBGRG00000001429		-	5.359627824882	2.422132822728	1.224019873884E-10	8.8704776666819E-9	yes	up	259.63	249.72	292.71	40.56	94.16	41.62	267.35333333333	58.78
ENSBGRG00000001448	JADE2	jade family PHD finger 2 [Source:HGNC Symbol;Acc:HGNC:22984]	0.35635657027453	-1.4886065707868	9.3753210111062E-10	5.6153696573289E-8	yes	down	19.26	11.22	10.97	41.73	35.26	49.92	13.816666666667	42.303333333333
ENSBGRG00000001457	CYP4B1	cytochrome P450 family 4 subfamily B member 1 [Source:HGNC Symbol;Acc:HGNC:2644]	0.33472421260371	-1.5789551813297	0.0011887224399752	0.010951288278295	yes	down	2.88	8.05	6.02	10.15	18.89	33.87	5.65	20.97
ENSBGRG00000001461	KRT79	keratin 79 [Source:HGNC Symbol;Acc:HGNC:28930]	6.3207990978065	2.6601069605488	0.00024385381703418	0.003058090212663	yes	up	1.72	1.22	1.38	0.09	0.17	0.6	1.44	0.28666666666667
ENSBGRG00000001463		-	0.30171675235502	-1.7287332927729	2.7895059915E-8	1.2181809597338E-6	yes	down	0.62	0.92	0.89	2.64	5.44	3.28	0.81	3.7866666666667
ENSBGRG00000001562	GCAT	glycine C-acetyltransferase [Source:HGNC Symbol;Acc:HGNC:4188]	12.706763176234	3.6675246709176	1.9869186822752E-25	6.7926702603175E-23	yes	up	17.71	27.27	30.68	3.26	1.63	2.26	25.22	2.3833333333333
ENSBGRG00000001565		-	0.42927445813807	-1.2200277600094	7.7434293115446E-6	0.0001707898588406	yes	down	81.91	81.42	94.99	220.36	138.77	125.99	86.106666666667	161.70666666667
ENSBGRG00000001621	AQP3	aquaporin 3 (Gill blood group) [Source:HGNC Symbol;Acc:HGNC:636]	0.17732971419951	-2.4954937936398	3.9562411274696E-27	1.6372591571207E-24	yes	down	15.3	18.64	19.41	98.43	127.15	142.5	17.783333333333	122.69333333333
ENSBGRG00000001668	PLEKHJ1	pleckstrin homology domain containing J1 [Source:HGNC Symbol;Acc:HGNC:18211]	0.44103138896283	-1.181046756362	4.6523718911239E-9	2.4226225284707E-7	yes	down	11.49	9.75	9.67	31.84	21.57	36.58	10.303333333333	29.996666666667
ENSBGRG00000001696	DNAJC22	DnaJ heat shock protein family (Hsp40) member C22 [Source:HGNC Symbol;Acc:HGNC:25802]	10.096992774735	3.3358537685585	0.0011202602096268	0.010473966739947	yes	up	1.54	0.28	1.39	0.11	0.21	0.06	1.07	0.12666666666667
ENSBGRG00000001832		-	3.832604449066	1.9383251098478	6.3139568379406E-5	0.00099792246465783	yes	up	1.96	1.21	3.41	0.51	0.76	0.81	2.1933333333333	0.69333333333333
ENSBGRG00000001844	DNAJC19	DnaJ heat shock protein family (Hsp40) member C19 [Source:HGNC Symbol;Acc:HGNC:30528]	2.0678856657845	1.0481564206791	0.00040216829541172	0.0045829700098875	yes	up	39.43	41.88	54.21	28.62	20.36	30.73	45.173333333333	26.57
ENSBGRG00000001856		-	5.7459265128379	2.5225395417319	1.4832062139089E-6	4.0284802970521E-5	yes	up	12.73	4.02	4.15	1.71	0.99	1.89	6.9666666666667	1.53
ENSBGRG00000001868	DIO1	iodothyronine deiodinase 1 [Source:HGNC Symbol;Acc:HGNC:2883]	18.921979100133	4.2419910867689	5.8571773264513E-6	0.00013234191183301	yes	up	2.27	3.34	13.38	0.16	0.04	0.1	6.33	0.1
ENSBGRG00000001877		-	0.49134063741455	-1.0252045295784	0.0051321761288967	0.033882704367351	yes	down	1.82	1.33	1.01	2.72	3.13	5.09	1.3866666666667	3.6466666666667
ENSBGRG00000001903	BRDT	bromodomain testis associated [Source:HGNC Symbol;Acc:HGNC:1105]	40.878604802718	5.3532740524508	0.0028122422023088	0.021292884387823	yes	up	0.67	0.01	0.14	0	0.01	0	0.27333333333333	0.0033333333333333
ENSBGRG00000001914	TNS1	tensin 1 [Source:HGNC Symbol;Acc:HGNC:11973]	0.46642986997759	-1.1002679137918	2.1556313721893E-6	5.5755689077382E-5	yes	down	108.4	108.28	101.84	384.98	198.04	327.09	106.17333333333	303.37
ENSBGRG00000001921	GRHPR	glyoxylate and hydroxypyruvate reductase [Source:HGNC Symbol;Acc:HGNC:4570]	2.0715295578855	1.0506964057434	3.8761329988539E-8	1.6386039661284E-6	yes	up	35.76	36.02	44.87	18.38	12.72	18.49	38.883333333333	16.53
ENSBGRG00000001968		-	0.43955053549815	-1.1858990521096	2.6966967125779E-7	9.1991870937094E-6	yes	down	51.67	59.42	55.77	199.1	171.44	129.39	55.62	166.64333333333
ENSBGRG00000001985	SELENBP1	selenium binding protein 1 [Source:HGNC Symbol;Acc:HGNC:10719]	0.38092446315187	-1.3924231534429	0.00015493659706281	0.0021059057263696	yes	down	14.33	16.86	14.66	33.64	76.36	34.8	15.283333333333	48.266666666667
ENSBGRG00000001992	ACER2	alkaline ceramidase 2 [Source:HGNC Symbol;Acc:HGNC:23675]	0.34304672514918	-1.5435230008509	0.00047491346194081	0.0052464105064688	yes	down	6.59	2.3	2.16	17.63	5.33	10.69	3.6833333333333	11.216666666667
ENSBGRG00000001999	HOXA3	homeobox A3 [Source:HGNC Symbol;Acc:HGNC:5104]	0.33975388626046	-1.5574380415941	1.8418197347744E-7	6.5828311702415E-6	yes	down	2.58	2.13	1.32	10.04	4.23	9.57	2.01	7.9466666666667
ENSBGRG00000002007	ELOVL6	ELOVL fatty acid elongase 6 [Source:HGNC Symbol;Acc:HGNC:15829]	20.904429632347	4.3857367755423	2.7911277064911E-26	1.0705676661532E-23	yes	up	526.48	696.75	808.67	32.31	66.11	20.02	677.3	39.48
ENSBGRG00000002016	HOXA4	homeobox A4 [Source:HGNC Symbol;Acc:HGNC:5105]	0.32386365802747	-1.626541507968	4.7316154531159E-10	3.0286425742895E-8	yes	down	1.68	2.38	1.77	6.76	6.48	8.28	1.9433333333333	7.1733333333333
ENSBGRG00000002022	SLC24A2	solute carrier family 24 member 2 [Source:HGNC Symbol;Acc:HGNC:10976]	3.9595672752828	1.9853427727505	5.2045544828427E-5	0.00085435097909378	yes	up	49.45	104.75	107.22	15.86	40.93	15.12	87.14	23.97
ENSBGRG00000002033		-	4.3344576623621	2.1158514913091	0.0068786996503617	0.042437987721298	yes	up	7.66	10.97	5.05	5.23	1.87	0.06	7.8933333333333	2.3866666666667
ENSBGRG00000002127	OLFML2B	olfactomedin like 2B [Source:HGNC Symbol;Acc:HGNC:24558]	2.6285492572152	1.3942667702814	2.8909612391919E-8	1.2489905617454E-6	yes	up	24.39	29.74	35.56	15.25	11.2	11.36	29.896666666667	12.603333333333
ENSBGRG00000002228	IGFBP5	insulin like growth factor binding protein 5 [Source:HGNC Symbol;Acc:HGNC:5474]	2.2242344977139	1.1533088972587	1.2032220549264E-6	3.3728823593179E-5	yes	up	310.81	276.37	451.3	226.81	154.02	183.4	346.16	188.07666666667
ENSBGRG00000002259		-	2.4541298300898	1.2952115734801	0.00039265791770561	0.0044908643009734	yes	up	11.68	1.06	1.98	0.69	2.22	0.68	4.9066666666667	1.1966666666667
ENSBGRG00000002283		-	2.6428976456999	1.4021205532804	0.0015606963487635	0.013696155569562	yes	up	2.86	4.43	3.68	2.24	1.42	1.4	3.6566666666667	1.6866666666667
ENSBGRG00000002309	LUM	lumican [Source:HGNC Symbol;Acc:HGNC:6724]	2.6732422123302	1.418590560625	7.3609607425692E-6	0.00016304009667274	yes	up	316.28	499.1	442	249.58	198.67	119.08	419.12666666667	189.11
ENSBGRG00000002328	KERA	keratocan [Source:HGNC Symbol;Acc:HGNC:6309]	9.4166505435748	3.2352139915286	0.00010239228786219	0.0014895662524706	yes	up	132.97	114.66	228.51	28.38	19.28	3.41	158.71333333333	17.023333333333
ENSBGRG00000002331		single stranded DNA binding protein 2 [Source:HGNC Symbol;Acc:HGNC:15831]	0.47420406381246	-1.076420068472	1.8059736939765E-5	0.00035062644828981	yes	down	10.34	10.96	8.66	28.1	20.85	22.04	9.9866666666667	23.663333333333
ENSBGRG00000002333	MGST1	microsomal glutathione S-transferase 1 [Source:HGNC Symbol;Acc:HGNC:7061]	2.4663572339642	1.3023817787928	8.7693217798373E-5	0.0013159003273828	yes	up	1492.92	1785.17	1265.61	627.91	1011.96	444.64	1514.5666666667	694.83666666667
ENSBGRG00000002365	S100B	S100 calcium binding protein B [Source:HGNC Symbol;Acc:HGNC:10500]	2.8208948828018	1.4961529066587	4.7977537341336E-9	2.481890632335E-7	yes	up	267.03	252.98	191.57	78.85	111.86	99.07	237.19333333333	96.593333333333
ENSBGRG00000002384	SPATA21	spermatogenesis associated 21 [Source:HGNC Symbol;Acc:HGNC:28026]	0.49888459839622	-1.0032219638461	0.00018805222850071	0.0024685386856445	yes	down	1.65	1.46	1.41	5.91	3.63	3.21	1.5066666666667	4.25
ENSBGRG00000002444		-	0.080923157785955	-3.6273035718898	0.0027600490295972	0.021012445376555	yes	down	0	0.26	0	1.78	0.81	1.44	0.086666666666667	1.3433333333333
ENSBGRG00000002454	LRRC8D	leucine rich repeat containing 8 VRAC subunit D [Source:HGNC Symbol;Acc:HGNC:16992]	2.9204519979412	1.5461916720927	5.9543678462477E-16	9.3638388750092E-14	yes	up	28.99	33.37	35.1	14.52	10.81	10.54	32.486666666667	11.956666666667
ENSBGRG00000002466	GSK3B	glycogen synthase kinase 3 beta [Source:HGNC Symbol;Acc:HGNC:4617]	3.499503834403	1.8071503888037	2.5009122309127E-23	7.420631272327E-21	yes	up	51.94	52.66	61.5	20.01	19.85	20.7	55.366666666667	20.186666666667
ENSBGRG00000002487	LRRC8B	leucine rich repeat containing 8 VRAC subunit B [Source:HGNC Symbol;Acc:HGNC:30692]	0.37306514637865	-1.42250051226	0.00046564689224516	0.0051714428159939	yes	down	2.6	3.35	2.68	13.72	3.82	10.7	2.8766666666667	9.4133333333333
ENSBGRG00000002491		citrate synthase [Source:HGNC Symbol;Acc:HGNC:2422]	2.1907333060344	1.1314138652134	8.578101448315E-10	5.1884316683154E-8	yes	up	82.67	77.6	89.16	39.63	47.72	52.4	83.143333333333	46.583333333333
ENSBGRG00000002512	ZGRF1	zinc finger GRF-type containing 1 [Source:HGNC Symbol;Acc:HGNC:25654]	0.49314190835631	-1.0199252332293	0.0026143813758886	0.020213255416531	yes	down	1.22	1.83	1.29	3.85	2.46	4.26	1.4466666666667	3.5233333333333
ENSBGRG00000002536	EPB41L4B	erythrocyte membrane protein band 4.1 like 4B [Source:HGNC Symbol;Acc:HGNC:19818]	0.081071234260769	-3.6246660823732	2.4218661679297E-6	6.1528703322879E-5	yes	down	1	0.17	0.18	14.02	1.38	6.98	0.45	7.46
ENSBGRG00000002547		-	11.855198397964	3.5674479015592	1.8148340022052E-9	1.0609694988357E-7	yes	up	2.17	1.89	2.47	0.25	0.19	0.44	2.1766666666667	0.29333333333333
ENSBGRG00000002548	MFAP2	microfibril associated protein 2 [Source:HGNC Symbol;Acc:HGNC:7033]	2.8794611700251	1.5257988672016	4.5688918576077E-6	0.00010678657349227	yes	up	11.9	14.68	11.18	5.34	7.43	3.28	12.586666666667	5.35
ENSBGRG00000002593	ATP13A2	ATPase cation transporting 13A2 [Source:HGNC Symbol;Acc:HGNC:30213]	2.9566536307046	1.5639652429396	5.2407747704532E-9	2.6500457890722E-7	yes	up	3.4	2.64	2.73	1.15	1.36	1.1	2.9233333333333	1.2033333333333
ENSBGRG00000002621	FSTL1	follistatin like 1 [Source:HGNC Symbol;Acc:HGNC:3972]	2.26254898642	1.1779490283064	0.00016110476705246	0.0021784467469192	yes	up	444.7	534.07	432.26	246.55	341.07	157.28	470.34333333333	248.3
ENSBGRG00000002638	CMSS1	cms1 ribosomal small subunit homolog [Source:HGNC Symbol;Acc:HGNC:28666]	2.0717102043517	1.0508222095955	0.0015273663749454	0.013463768841027	yes	up	8.5	6.32	8.64	4.43	5.46	3.7	7.82	4.53
ENSBGRG00000002649	INHBB	inhibin subunit beta B [Source:HGNC Symbol;Acc:HGNC:6067]	0.49853493253726	-1.0042334965175	0.0071489740909628	0.043657740991566	yes	down	5.33	3.15	2.35	6.06	8.29	12.04	3.61	8.7966666666667
ENSBGRG00000002657		-	29.135859912925	4.8647239857615	0.0015463343097614	0.01360047726807	yes	up	7.01	0.47	0.37	0	0	0.47	2.6166666666667	0.15666666666667
ENSBGRG00000002689	RGS4	regulator of G protein signaling 4 [Source:HGNC Symbol;Acc:HGNC:10000]	4.0122181500043	2.0044000494629	2.2453967306673E-7	7.8469131081053E-6	yes	up	9.38	11.12	16.33	3.56	3.74	2.05	12.276666666667	3.1166666666667
ENSBGRG00000002731		-	73.440170265405	6.1984974984208	0.0045398353751793	0.030919641017787	yes	up	0.14	0	0.02	0	0	0	0.053333333333333	0
ENSBGRG00000002733		-	0.43968192265567	-1.1854678769403	0.00045467649673916	0.0050782972924148	yes	down	2.6	2.35	2.38	10.03	5.4	6.76	2.4433333333333	7.3966666666667
ENSBGRG00000002760	PTPN4	protein tyrosine phosphatase non-receptor type 4 [Source:HGNC Symbol;Acc:HGNC:9656]	2.0055949539282	1.004030271472	0.00050705674958064	0.0055374822527119	yes	up	53.21	54.07	75.81	62.88	43.29	52.34	61.03	52.836666666667
ENSBGRG00000002765	CPVL	carboxypeptidase vitellogenic like [Source:HGNC Symbol;Acc:HGNC:14399]	2.9000421696413	1.5360738786851	0.00065551232666484	0.0068181706337105	yes	up	10.18	18.15	14.05	8.52	5.55	4.09	14.126666666667	6.0533333333333
ENSBGRG00000002783	RORC	RAR related orphan receptor C [Source:HGNC Symbol;Acc:HGNC:10260]	0.054732868368854	-4.1914487243661	3.3290905949939E-5	0.00059089479341845	yes	down	0.03	0	0.04	0.79	0.18	0.45	0.023333333333333	0.47333333333333
ENSBGRG00000002793	HAPLN1	hyaluronan and proteoglycan link protein 1 [Source:HGNC Symbol;Acc:HGNC:2380]	66.464725826928	6.0545169711957	0.00020890530767353	0.0026928236626835	yes	up	3.23	1.28	0.25	0	0	0	1.5866666666667	0
ENSBGRG00000002823	EDIL3	EGF like repeats and discoidin domains 3 [Source:HGNC Symbol;Acc:HGNC:3173]	5.2233278575488	2.3849692615533	0.0055083653768911	0.03570323923488	yes	up	2.8	2.01	4.78	0.16	1.36	0.05	3.1966666666667	0.52333333333333
ENSBGRG00000002832	PRDX1	peroxiredoxin 1 [Source:HGNC Symbol;Acc:HGNC:9352]	2.8702580668374	1.5211804564162	3.5037055331552E-6	8.5292992591949E-5	yes	up	235.22	308.09	316.78	67.41	152.37	118.98	286.69666666667	112.92
ENSBGRG00000002860	PADI1	peptidyl arginine deiminase 1 [Source:HGNC Symbol;Acc:HGNC:18367]	3.7620163345878	1.9115061130231	0.00024560826499505	0.0030727411100335	yes	up	19.69	18.17	36.67	4.88	14.66	3.86	24.843333333333	7.8
ENSBGRG00000002882	WIPF3	WAS/WASL interacting protein family member 3 [Source:HGNC Symbol;Acc:HGNC:22004]	0.24108230299922	-2.05240234321	3.5343335658159E-5	0.00062126673269068	yes	down	10.3	20.28	6.95	59.98	29.97	107.52	12.51	65.823333333333
ENSBGRG00000002891		-	2.4888367655632	1.3154716119039	5.9097639711457E-7	1.8330759015826E-5	yes	up	234.54	325.31	331.23	135.05	137.81	169.9	297.02666666667	147.58666666667
ENSBGRG00000002913	EHHADH	enoyl-CoA hydratase and 3-hydroxyacyl CoA dehydrogenase [Source:HGNC Symbol;Acc:HGNC:3247]	3.3652162940686	1.7506992348064	2.0635541482249E-8	9.2365020094177E-7	yes	up	21.63	23.3	42.35	13.58	8.48	9.49	29.093333333333	10.516666666667
ENSBGRG00000002914		-	0.38894059804423	-1.362378262172	0.0033323574330973	0.024317704405052	yes	down	3.01	1.58	0.75	6.82	5.46	4.18	1.78	5.4866666666667
ENSBGRG00000002916	GPD1	glycerol-3-phosphate dehydrogenase 1 [Source:HGNC Symbol;Acc:HGNC:4455]	2.4387158853828	1.2861216914573	9.7134574211791E-7	2.7874786752822E-5	yes	up	488.99	543.25	609.85	239.91	186.56	289.63	547.36333333333	238.7
ENSBGRG00000002927		-	5.404958808927	2.4342836232544	1.7803413212117E-21	4.9995799316741E-19	yes	up	481.3	763.08	636.56	164.22	119.36	139.91	626.98	141.16333333333
ENSBGRG00000002939	THEM4	thioesterase superfamily member 4 [Source:HGNC Symbol;Acc:HGNC:17947]	3.9101332911207	1.9672177878808	3.8247585744505E-9	2.0598682651304E-7	yes	up	61.95	66.95	68.55	23.42	8.38	8.27	65.816666666667	13.356666666667
ENSBGRG00000002952	CCL21	C-C motif chemokine ligand 21 [Source:HGNC Symbol;Acc:HGNC:10620]	4.6344576886653	2.2124005285708	9.9418980801229E-5	0.0014543840856559	yes	up	5.62	17.8	31.06	6.45	4.47	3.6	18.16	4.84
ENSBGRG00000002970	LIMA1	LIM domain and actin binding 1 [Source:HGNC Symbol;Acc:HGNC:24636]	2.8103757434806	1.4907630297404	7.970288011156E-14	9.7163371522046E-12	yes	up	62.65	43.72	57.64	22.95	19.54	27.77	54.67	23.42
ENSBGRG00000002982	C2orf76	chromosome 2 open reading frame 76 [Source:HGNC Symbol;Acc:HGNC:27017]	2.166387105512	1.115291057029	0.00052692757496727	0.0057108635726639	yes	up	10.08	11.95	15.63	8.23	7.74	6.69	12.553333333333	7.5533333333333
ENSBGRG00000002988	FKBP14	FKBP prolyl isomerase 14 [Source:HGNC Symbol;Acc:HGNC:18625]	2.7554445701858	1.4622851055328	7.8107760007562E-5	0.0011913895575935	yes	up	38.43	35.37	52.41	8.89	28.9	10.23	42.07	16.006666666667
ENSBGRG00000003052	ZSWIM2	zinc finger SWIM-type containing 2 [Source:HGNC Symbol;Acc:HGNC:30990]	0.14897135225667	-2.7468931731323	1.1114585415595E-17	2.1315606127518E-15	yes	down	1.28	1.06	1.04	10.03	7.49	5.04	1.1266666666667	7.52
ENSBGRG00000003054	ETV1	ETS variant transcription factor 1 [Source:HGNC Symbol;Acc:HGNC:3490]	3.3052555667898	1.7247618271597	4.1428049249217E-7	1.3241819156366E-5	yes	up	3.66	6.12	4.65	1.47	2.4	1.51	4.81	1.7933333333333
ENSBGRG00000003055	CBX7	chromobox 7 [Source:HGNC Symbol;Acc:HGNC:1557]	0.34589466675584	-1.531595325479	2.9879826652952E-6	7.4115166237275E-5	yes	down	12.04	10.57	7.45	47.69	19.92	40.01	10.02	35.873333333333
ENSBGRG00000003058	EPHB3	EPH receptor B3 [Source:HGNC Symbol;Acc:HGNC:3394]	2.3543354274364	1.2353198790106	0.00081626436177576	0.0081502053036734	yes	up	2.81	1.96	2.69	1.79	1.15	0.89	2.4866666666667	1.2766666666667
ENSBGRG00000003076	RASSF9	Ras association domain family member 9 [Source:HGNC Symbol;Acc:HGNC:15739]	2.5185052000951	1.3325677098103	0.0013619412519845	0.01225743905841	yes	up	6.86	6.85	2.83	2.86	2.68	2.38	5.5133333333333	2.64
ENSBGRG00000003080	CALCRL	calcitonin receptor like receptor [Source:HGNC Symbol;Acc:HGNC:16709]	2.0635803213899	1.0451495939135	2.9390074150714E-7	9.8758185062847E-6	yes	up	69.09	46.47	51.95	31.66	31.2	37.07	55.836666666667	33.31
ENSBGRG00000003081		-	3.2947016800926	1.7201478418236	1.7908484268716E-6	4.749221308766E-5	yes	up	13.61	29.91	26.9	8.91	9.1	6.39	23.473333333333	8.1333333333333
ENSBGRG00000003087		-	0.10605419220458	-3.237126444757	0.0018227154423232	0.015452303528827	yes	down	0.04	0.75	0.34	0.36	0.91	7.25	0.37666666666667	2.84
ENSBGRG00000003137		guanylate kinase 1 [Source:HGNC Symbol;Acc:HGNC:4693]	2.3314903711241	1.2212524714706	2.8071670554346E-11	2.3357412229505E-9	yes	up	44.59	45.41	47.76	21.68	23.81	24.48	45.92	23.323333333333
ENSBGRG00000003161	HLCS	holocarboxylase synthetase [Source:HGNC Symbol;Acc:HGNC:4976]	2.3921394528524	1.2583014957543	3.9601484259597E-12	3.7743814634329E-10	yes	up	6.55	5.61	6.34	3.4	2.97	3.2	6.1666666666667	3.19
ENSBGRG00000003221		-	0.17663524252996	-2.5011548744909	0.0044229210037115	0.030298753985867	yes	down	0	0.03	0.06	0.15	0.32	0.16	0.03	0.21
ENSBGRG00000003245	PTPRS	protein tyrosine phosphatase receptor type S [Source:HGNC Symbol;Acc:HGNC:9681]	0.44190404123845	-1.1781949702011	2.6404772863191E-8	1.1598923409121E-6	yes	down	31.86	25.32	30.53	107.53	69.7	70.25	29.236666666667	82.493333333333
ENSBGRG00000003247	COL3A1	collagen type III alpha 1 chain [Source:HGNC Symbol;Acc:HGNC:2201]	6.8658501035966	2.7794383604763	8.708849320193E-11	6.5843925196805E-9	yes	up	3288.62	5377.59	5337.05	1138.01	1026.32	337.54	4667.7533333333	833.95666666667
ENSBGRG00000003264	ZMAT3	zinc finger matrin-type 3 [Source:HGNC Symbol;Acc:HGNC:29983]	3.1983482632097	1.6773270402097	1.960621721348E-5	0.00037509412639804	yes	up	2.57	2.73	2.41	0.83	1.16	0.94	2.57	0.97666666666667
ENSBGRG00000003278	KCNMB2	potassium calcium-activated channel subfamily M regulatory beta subunit 2 [Source:HGNC Symbol;Acc:HGNC:6286]	28.812844083908	4.8486401692427	7.6796056819762E-16	1.186755477297E-13	yes	up	7.04	17.65	12.13	0.14	1.88	0.26	12.273333333333	0.76
ENSBGRG00000003323	ATP5F1B	ATP synthase F1 subunit beta [Source:HGNC Symbol;Acc:HGNC:830]	2.1059317965766	1.0744587135079	5.5960451730554E-8	2.3037540940175E-6	yes	up	297.88	305.08	345.72	168.5	207.11	173.57	316.22666666667	183.06
ENSBGRG00000003333	P4HA2	prolyl 4-hydroxylase subunit alpha 2 [Source:HGNC Symbol;Acc:HGNC:8547]	4.029234560014	2.0105057937513	3.0675566806984E-11	2.5145681016694E-9	yes	up	42.2	65.14	69.79	15.89	21.25	10.34	59.043333333333	15.826666666667
ENSBGRG00000003370	RPS19BP1	ribosomal protein S19 binding protein 1 [Source:HGNC Symbol;Acc:HGNC:28749]	2.0678276483798	1.048115943298	2.0067157839113E-7	7.0915982961324E-6	yes	up	36.43	36.16	42.28	22.95	20.76	22.82	38.29	22.176666666667
ENSBGRG00000003388	GPX7	glutathione peroxidase 7 [Source:HGNC Symbol;Acc:HGNC:4559]	2.5390480083231	1.3442876737231	7.7907716013997E-7	2.3116542302568E-5	yes	up	20.31	23.99	19.75	11.23	10.61	8.74	21.35	10.193333333333
ENSBGRG00000003397	UCK2	uridine-cytidine kinase 2 [Source:HGNC Symbol;Acc:HGNC:12562]	2.3070104641406	1.2060245478135	8.9338928309418E-6	0.00019245808035533	yes	up	8.7	7.14	11.1	3.35	5.64	3.91	8.98	4.3
ENSBGRG00000003400	KIF20A	kinesin family member 20A [Source:HGNC Symbol;Acc:HGNC:9787]	2.8078195392196	1.4894502154718	0.0077100405465288	0.046384123043118	yes	up	0.7	1.24	0.82	0.25	0.28	0.69	0.92	0.40666666666667
ENSBGRG00000003435		-	0.36936382009956	-1.4368855364155	0.0060801671183188	0.038601819984934	yes	down	0.35	0.42	0.35	0.97	1.37	1.36	0.37333333333333	1.2333333333333
ENSBGRG00000003450		-	0.44345570624832	-1.1731380840863	6.7574413949266E-7	2.0514965902821E-5	yes	down	5.87	6.75	4.96	17.63	12.34	19.23	5.86	16.4
ENSBGRG00000003463	COL5A2	collagen type V alpha 2 chain [Source:HGNC Symbol;Acc:HGNC:2210]	2.1069263250257	1.0751398668945	4.1633205777501E-6	9.9351106837175E-5	yes	up	173.92	255.23	245.7	160.53	114.39	116.74	224.95	130.55333333333
ENSBGRG00000003473	EPHB2	EPH receptor B2 [Source:HGNC Symbol;Acc:HGNC:3393]	3.6353560072887	1.8620966529483	0.0017853006159968	0.015184227954119	yes	up	2.73	3.37	4.53	1.34	1.76	0.2	3.5433333333333	1.1
ENSBGRG00000003543	ABCC9	ATP binding cassette subfamily C member 9 [Source:HGNC Symbol;Acc:HGNC:60]	0.44578598598755	-1.1655768310579	5.1725790946393E-6	0.00011857722863309	yes	down	7.68	8.74	6.65	28.73	16.55	26.91	7.69	24.063333333333
ENSBGRG00000003554	ADAMTS2	ADAM metallopeptidase with thrombospondin type 1 motif 2 [Source:HGNC Symbol;Acc:HGNC:218]	4.0974962929806	2.034742644114	1.7100065228653E-6	4.58118612923E-5	yes	up	37.62	81.95	71.54	21.5	24.33	7.02	63.703333333333	17.616666666667
ENSBGRG00000003565	OVGP1	oviductal glycoprotein 1 [Source:HGNC Symbol;Acc:HGNC:8524]	0.34595391003517	-1.5313482483341	7.9111535386578E-5	0.0012055310130711	yes	down	1.2	1.08	1.21	2.88	3.8	5.67	1.1633333333333	4.1166666666667
ENSBGRG00000003568	PTGR1	prostaglandin reductase 1 [Source:HGNC Symbol;Acc:HGNC:18429]	3.3408354012579	1.7402089046607	0.0006207768288136	0.0065298452112483	yes	up	88.32	81.78	330.91	75.79	44.65	68.13	167.00333333333	62.856666666667
ENSBGRG00000003633	TF	transferrin [Source:HGNC Symbol;Acc:HGNC:11740]	3.720714330613	1.8955796273277	1.5821532519083E-7	5.7066380824564E-6	yes	up	520.54	308.74	295.38	184.92	64.27	125.04	374.88666666667	124.74333333333
ENSBGRG00000003673	CALCOCO1	calcium binding and coiled-coil domain 1 [Source:HGNC Symbol;Acc:HGNC:29306]	0.45033367584254	-1.15093372879	1.5451309390158E-10	1.0799435176428E-8	yes	down	41.8	39.29	33.63	115.73	94.65	90.86	38.24	100.41333333333
ENSBGRG00000003679	FBXO48	F-box protein 48 [Source:HGNC Symbol;Acc:HGNC:33857]	0.44611323618357	-1.1645181413665	0.0013443864826511	0.012115657206975	yes	down	1.18	1.13	1.01	2.66	2.15	4.05	1.1066666666667	2.9533333333333
ENSBGRG00000003688		-	28.989052460566	4.8574362729647	0.00480934680315	0.032359150267418	yes	up	0.96	0.13	0.25	0	0.05	0	0.44666666666667	0.016666666666667
ENSBGRG00000003689		-	2.3356930903786	1.2238507168215	0.0056281898045348	0.036226001084859	yes	up	5.22	15.62	12.38	8.92	7.16	7.74	11.073333333333	7.94
ENSBGRG00000003713		-	2.0170043609799	1.0122142032157	6.6300992774675E-5	0.0010348912325211	yes	up	188.93	274.13	329.18	88.47	111.45	84.07	264.08	94.663333333333
ENSBGRG00000003750	WDR19	WD repeat domain 19 [Source:HGNC Symbol;Acc:HGNC:18340]	0.35119520484463	-1.5096549481749	3.4831695761091E-6	8.518868546484E-5	yes	down	2.69	5.1	3.05	17.08	8.94	15.34	3.6133333333333	13.786666666667
ENSBGRG00000003752	PLEKHH2	pleckstrin homology, MyTH4 and FERM domain containing H2 [Source:HGNC Symbol;Acc:HGNC:30506]	0.47883533807058	-1.0623984677148	0.00088805139016674	0.0087229832365785	yes	down	5.35	4.59	6.83	20.05	7.61	13.23	5.59	13.63
ENSBGRG00000003771	MSMP	microseminoprotein, prostate associated [Source:HGNC Symbol;Acc:HGNC:29663]	0.47923917304061	-1.061182255956	0.0045211709452521	0.03083258208371	yes	down	2.07	3.32	2.1	4.32	6.96	7.97	2.4966666666667	6.4166666666667
ENSBGRG00000003784	LMO4	LIM domain only 4 [Source:HGNC Symbol;Acc:HGNC:6644]	2.1064981038718	1.0748466172835	0.00030972537804521	0.0037124552554413	yes	up	352.61	462.43	224.6	172	245.96	209.49	346.54666666667	209.15
ENSBGRG00000003893	COL6A6	collagen type VI alpha 6 chain [Source:HGNC Symbol;Acc:HGNC:27023]	2.7252989513604	1.4464144948396	0.0025306648938184	0.019701602039697	yes	up	6.81	20.08	24.27	5.76	11.56	6.53	17.053333333333	7.95
ENSBGRG00000003897	CYREN	cell cycle regulator of NHEJ [Source:HGNC Symbol;Acc:HGNC:22432]	0.48431067035212	-1.0459953060827	0.0052919755846469	0.034574826773642	yes	down	9.05	9.86	8.15	17.08	6.69	9.55	9.02	11.106666666667
ENSBGRG00000003909	AARD	alanine and arginine rich domain containing protein [Source:HGNC Symbol;Acc:HGNC:33842]	75.276261820532	6.2341230812577	0.00013002933058527	0.0018208737780801	yes	up	1.07	0.22	4.28	0.08	0	0	1.8566666666667	0.026666666666667
ENSBGRG00000003927	TMEM140	transmembrane protein 140 [Source:HGNC Symbol;Acc:HGNC:21870]	0.27977830458246	-1.8376440018802	4.4161527385773E-9	2.3226895641093E-7	yes	down	9.24	8.66	5.27	73.55	25.61	31.86	7.7233333333333	43.673333333333
ENSBGRG00000003974	LMO7	LIM domain 7 [Source:HGNC Symbol;Acc:HGNC:6646]	0.43834870536883	-1.1898491078108	9.3710725169408E-9	4.5484409383151E-7	yes	down	8.85	6.58	5.32	19.45	18	19.03	6.9166666666667	18.826666666667
ENSBGRG00000003993	HOXC5	homeobox C5 [Source:HGNC Symbol;Acc:HGNC:5127]	2.4410487347424	1.2875010983429	1.7105606724393E-5	0.0003383682658463	yes	up	6.79	7.89	6.09	3.88	2.52	3.47	6.9233333333333	3.29
ENSBGRG00000004028	SMUG1	single-strand-selective monofunctional uracil-DNA glycosylase 1 [Source:HGNC Symbol;Acc:HGNC:17148]	0.43914602967594	-1.1872273344952	1.8684280486809E-7	6.6627890008064E-6	yes	down	8.09	8.07	7.98	23.97	16.63	26.91	8.0466666666667	22.503333333333
ENSBGRG00000004030	PCYT2	phosphate cytidylyltransferase 2, ethanolamine [Source:HGNC Symbol;Acc:HGNC:8756]	7.3989622180908	2.8873229318486	2.2349431123805E-47	2.9288929487746E-44	yes	up	42.36	44.98	48.94	5.03	6.49	4.16	45.426666666667	5.2266666666667
ENSBGRG00000004042	OSR2	odd-skipped related transciption factor 2 [Source:HGNC Symbol;Acc:HGNC:15830]	2.9181443000442	1.5450512252061	2.1879978305443E-6	5.6499924274451E-5	yes	up	7.21	8.83	6.26	3.38	4.69	2.54	7.4333333333333	3.5366666666667
ENSBGRG00000004067	RAB3B	RAB3B, member RAS oncogene family [Source:HGNC Symbol;Acc:HGNC:9778]	0.49387055308022	-1.0177951439714	0.0001776703678463	0.0023499110216576	yes	down	19.11	30.7	21.85	59.11	42.74	58.37	23.886666666667	53.406666666667
ENSBGRG00000004089	CRYZ	crystallin zeta [Source:HGNC Symbol;Acc:HGNC:2419]	2.0150590510286	1.0108221173526	4.4118998730794E-7	1.4044845628349E-5	yes	up	84.1	108.01	94.46	58.27	43.87	53.63	95.523333333333	51.923333333333
ENSBGRG00000004156	TCEA3	transcription elongation factor A3 [Source:HGNC Symbol;Acc:HGNC:11615]	0.44857468101102	-1.1565799024852	0.0082305263392513	0.048622560935787	yes	down	6.46	5.46	9.6	30.11	11.66	11.74	7.1733333333333	17.836666666667
ENSBGRG00000004160	ADM	adrenomedullin [Source:HGNC Symbol;Acc:HGNC:259]	0.26073405230524	-1.939349081313	2.3623957690139E-11	1.9866864098136E-9	yes	down	33.43	57.65	44.8	221.71	153.24	280.48	45.293333333333	218.47666666667
ENSBGRG00000004182	MTRFR	chromosome 12 open reading frame 65 [Source:HGNC Symbol;Acc:HGNC:26784]	2.1113633502395	1.0781748773493	0.00024773144276978	0.0030870243018998	yes	up	12.82	14.18	10.72	4.91	5.32	9.26	12.573333333333	6.4966666666667
ENSBGRG00000004183	THEM6	thioesterase superfamily member 6 [Source:HGNC Symbol;Acc:HGNC:29656]	8.6129809609212	3.1065126421783	1.2704287068884E-12	1.3143922266136E-10	yes	up	5.18	3.49	3.69	0.4	0.51	0.85	4.12	0.58666666666667
ENSBGRG00000004258	ANGPTL2	angiopoietin like 2 [Source:HGNC Symbol;Acc:HGNC:490]	2.0053025553724	1.0038199235655	0.00030668837372886	0.0036788568766286	yes	up	43.03	58.07	44.08	27.49	37.06	22.05	48.393333333333	28.866666666667
ENSBGRG00000004273	PYCR1	pyrroline-5-carboxylate reductase 1 [Source:HGNC Symbol;Acc:HGNC:9721]	4.983882292849	2.3172699958241	7.7496846939986E-20	1.8465385075428E-17	yes	up	23.35	35.06	40.42	7.86	11.52	7.7	32.943333333333	9.0266666666667
ENSBGRG00000004282	TLR10	toll like receptor 10 [Source:HGNC Symbol;Acc:HGNC:15634]	0.3154356287397	-1.664582471845	0.0022813255029566	0.018275759979663	yes	down	0.38	0.72	0.6	3.36	1.01	2.36	0.56666666666667	2.2433333333333
ENSBGRG00000004286	MIOX	myo-inositol oxygenase [Source:HGNC Symbol;Acc:HGNC:14522]	118.51293737978	6.8889007482642	1.0597111006027E-6	3.0135654191822E-5	yes	up	1.46	1	1.44	0	0	0	1.3	0
ENSBGRG00000004295	RIPOR3	RIPOR family member 3 [Source:HGNC Symbol;Acc:HGNC:16168]	0.24644859646619	-2.0206413300561	2.1441423448763E-5	0.00040430194862739	yes	down	1.17	2.34	2.38	7.35	4.69	17.72	1.9633333333333	9.92
ENSBGRG00000004297	LYNX1	Ly6/neurotoxin 1 [Source:HGNC Symbol;Acc:HGNC:29604]	2.3134954392144	1.2100742548015	0.00014380436390123	0.0019716368149179	yes	up	11.02	7.99	13.81	7.69	3.97	5.7	10.94	5.7866666666667
ENSBGRG00000004301	GASK1B	golgi associated kinase 1B [Source:HGNC Symbol;Acc:HGNC:25312]	2.6985741406943	1.4321973244951	1.1924826069999E-6	3.3487466924428E-5	yes	up	104.85	87.96	75.44	37.95	51.93	26.67	89.416666666667	38.85
ENSBGRG00000004313	NOCT	nocturnin [Source:HGNC Symbol;Acc:HGNC:14254]	2.7487484404549	1.4587748805451	0.0041775659771018	0.029084822690254	yes	up	5.37	11.59	15.19	2.83	7.77	3.89	10.716666666667	4.83
ENSBGRG00000004323	ANTXR1	ANTXR cell adhesion molecule 1 [Source:HGNC Symbol;Acc:HGNC:21014]	2.1710610622892	1.118400303117	1.3986574224187E-6	3.8656039762666E-5	yes	up	39.95	41.74	57.72	33.8	23.67	21.62	46.47	26.363333333333
ENSBGRG00000004333		-	2.1459104298735	1.1015898593777	0.0024191496998881	0.019031354754094	yes	up	8.49	5.13	8.23	3.59	4.39	4.38	7.2833333333333	4.12
ENSBGRG00000004346		-	0.42571521408759	-1.232039445227	0.0058916093406015	0.037586794519391	yes	down	0.72	0.81	1.27	1.93	4.45	3.51	0.93333333333333	3.2966666666667
ENSBGRG00000004392	COLQ	collagen like tail subunit of asymmetric acetylcholinesterase [Source:HGNC Symbol;Acc:HGNC:2226]	3.1045169452724	1.6343688063281	1.8962378959009E-11	1.620665062551E-9	yes	up	29.64	22.16	37.83	12.36	11.55	10.74	29.876666666667	11.55
ENSBGRG00000004398	IRS2	insulin receptor substrate 2 [Source:HGNC Symbol;Acc:HGNC:6126]	0.47086439616758	-1.0866164557377	0.00072084573294758	0.0073515045371814	yes	down	9.06	11.17	10.75	20.31	29.49	14.74	10.326666666667	21.513333333333
ENSBGRG00000004414	RGS2	regulator of G protein signaling 2 [Source:HGNC Symbol;Acc:HGNC:9998]	0.43501034521637	-1.2008783840067	0.0063944283395326	0.040079226810478	yes	down	17.3	15.02	46.77	54.71	43.24	95.96	26.363333333333	64.636666666667
ENSBGRG00000004430	PLD1	phospholipase D1 [Source:HGNC Symbol;Acc:HGNC:9067]	0.48804024977381	-1.0349279598973	6.1269640042131E-7	1.8892673711815E-5	yes	down	6.97	10.08	9.74	25.15	22.78	22.24	8.93	23.39
ENSBGRG00000004446	SLC16A1	solute carrier family 16 member 1 [Source:HGNC Symbol;Acc:HGNC:10922]	3.1492727802409	1.6550187246555	1.3073959876719E-8	6.1009226415809E-7	yes	up	60.7	91.42	72.69	12.94	38.4	20.16	74.936666666667	23.833333333333
ENSBGRG00000004473		-	2.297184395537	1.1998666668375	0.00028550528450392	0.0034751208236135	yes	up	9.44	6.7	7.88	3.06	5.09	4.44	8.0066666666667	4.1966666666667
ENSBGRG00000004490	ENOX1	ecto-NOX disulfide-thiol exchanger 1 [Source:HGNC Symbol;Acc:HGNC:25474]	4.6242900788991	2.2092319000581	1.165028525821E-11	1.0350982258227E-9	yes	up	13.03	17.65	15.74	4.63	6.14	3.22	15.473333333333	4.6633333333333
ENSBGRG00000004507		-	121.61992066334	6.9262357432964	0.00022768099448302	0.0028945119799838	yes	up	7.28	0.12	0.64	0	0	0	2.68	0
ENSBGRG00000004521	ALDH1A3	aldehyde dehydrogenase 1 family member A3 [Source:HGNC Symbol;Acc:HGNC:409]	2.0954294167393	1.0672459259853	1.0842709873925E-5	0.00022980115293442	yes	up	26.63	34.22	36.25	24.61	16.59	17.36	32.366666666667	19.52
ENSBGRG00000004523	ZNF692	zinc finger protein 692 [Source:HGNC Symbol;Acc:HGNC:26049]	0.49770798260404	-1.0066285686904	3.6942321390185E-5	0.00064694314719604	yes	down	4.29	3.96	5.06	9.89	8.38	13.06	4.4366666666667	10.443333333333
ENSBGRG00000004545	VLDLR	very low density lipoprotein receptor [Source:HGNC Symbol;Acc:HGNC:12698]	2.1405521169286	1.0979829618694	0.00066096975566769	0.0068655286510107	yes	up	16.86	11.44	10.01	4.96	9.62	6.97	12.77	7.1833333333333
ENSBGRG00000004554	VAV2	vav guanine nucleotide exchange factor 2 [Source:HGNC Symbol;Acc:HGNC:12658]	2.1456205505713	1.1013949604317	0.0015183428678376	0.013406771442793	yes	up	5.84	5.22	6.05	4.99	3.61	2.15	5.7033333333333	3.5833333333333
ENSBGRG00000004566	SNORA62	Small nucleolar RNA SNORA62/SNORA6 family [Source:RFAM;Acc:RF00091]	0.37527344124004	-1.4139859031093	0.0033081953726376	0.024175037374581	yes	down	1.2	3.08	3.15	32.42	5.78	8.83	2.4766666666667	15.676666666667
ENSBGRG00000004570	RELL1	RELT like 1 [Source:HGNC Symbol;Acc:HGNC:27379]	0.36086853371508	-1.4704547433738	1.1959634790032E-13	1.3628783819424E-11	yes	down	9.84	10.42	9.98	28.22	38.1	30.56	10.08	32.293333333333
ENSBGRG00000004611	EPSTI1	epithelial stromal interaction 1 [Source:HGNC Symbol;Acc:HGNC:16465]	0.45597036509179	-1.1329880326124	0.00073214819471755	0.0074571000713265	yes	down	10.19	7.3	5.73	28.46	12.69	21.08	7.74	20.743333333333
ENSBGRG00000004683	LRRC55	leucine rich repeat containing 55 [Source:HGNC Symbol;Acc:HGNC:32324]	3.866639524515	1.9510802724539	0.0061148339946993	0.038788390921459	yes	up	0.6	0.81	0.55	0.13	0.39	0.08	0.65333333333333	0.2
ENSBGRG00000004688	SEC24D	SEC24 homolog D, COPII coat complex component [Source:HGNC Symbol;Acc:HGNC:10706]	2.3512221406857	1.2334108495506	6.4871827097241E-9	3.2182156243887E-7	yes	up	35.16	36.63	40.84	17.45	25.03	22.52	37.543333333333	21.666666666667
ENSBGRG00000004693	ATOH8	atonal bHLH transcription factor 8 [Source:HGNC Symbol;Acc:HGNC:24126]	0.4536852326699	-1.140236393763	0.0021982831116479	0.017763633943294	yes	down	8.44	4.32	3.39	7.63	14.53	15.86	5.3833333333333	12.673333333333
ENSBGRG00000004697		-	2.2036540674607	1.1398977655018	1.6563923858506E-10	1.1462840005082E-8	yes	up	23.17	19.3	21.88	12.14	12.24	10.9	21.45	11.76
ENSBGRG00000004710	NOSTRIN	nitric oxide synthase trafficking [Source:HGNC Symbol;Acc:HGNC:20203]	0.40591970793495	-1.3007337084123	1.3515931821621E-7	4.966157566047E-6	yes	down	25.63	33.85	29.54	85.71	72.88	137.83	29.673333333333	98.806666666667
ENSBGRG00000004725	APLNR	apelin receptor [Source:HGNC Symbol;Acc:HGNC:339]	2.2176814292045	1.1490521366826	0.0016715912668572	0.014494718315692	yes	up	19.54	9.14	8.44	7.55	7.69	4.99	12.373333333333	6.7433333333333
ENSBGRG00000004747	TNKS1BP1	tankyrase 1 binding protein 1 [Source:HGNC Symbol;Acc:HGNC:19081]	0.48496855287147	-1.0440368941593	4.9877032365428E-6	0.00011500970835465	yes	down	17.14	19.75	16.42	54.52	34.42	56.35	17.77	48.43
ENSBGRG00000004776	LY6E	lymphocyte antigen 6 family member E [Source:HGNC Symbol;Acc:HGNC:6727]	12.496827825168	3.6434900248393	1.3365295867103E-20	3.3362324254931E-18	yes	up	10.16	14.02	11.83	1.21	1.56	0.74	12.003333333333	1.17
ENSBGRG00000004780		-	101.46413373119	6.6648260331211	4.8754316021583E-5	0.00081305447906195	yes	up	6.21	0.66	2.08	0	0	0	2.9833333333333	0
ENSBGRG00000004809	PKHD1L1	PKHD1 like 1 [Source:HGNC Symbol;Acc:HGNC:20313]	2.3479610790681	1.2314084938394	0.0043913121465832	0.030209000357466	yes	up	1.34	2.65	3.51	1.47	1.74	0.9	2.5	1.37
ENSBGRG00000004836	MYOZ2	myozenin 2 [Source:HGNC Symbol;Acc:HGNC:1330]	0.039830962324982	-4.6499658538158	0.0063274797498562	0.039818305940872	yes	down	0	2.56	0	2.97	9.88	2.82	0.85333333333333	5.2233333333333
ENSBGRG00000004878		Rac family small GTPase 3 [Source:HGNC Symbol;Acc:HGNC:9803]	3.2802416639945	1.7138021058809	0.0012044248819508	0.011070009172156	yes	up	2.38	2.63	1.18	0.9	0.55	0.9	2.0633333333333	0.78333333333333
ENSBGRG00000004885	ACADL	acyl-CoA dehydrogenase long chain [Source:HGNC Symbol;Acc:HGNC:88]	0.45519205629449	-1.1354527139664	2.7900757927649E-7	9.4766159647995E-6	yes	down	19.29	22.39	26	68.71	49	71.07	22.56	62.926666666667
ENSBGRG00000004914		-	6.2454442313361	2.6428041927383	1.5512386237502E-17	2.9391299514573E-15	yes	up	10.97	16.53	19.08	3.52	3.92	2.47	15.526666666667	3.3033333333333
ENSBGRG00000004956		-	3.7215518776567	1.8959043469595	0.0012467240514146	0.011398826995667	yes	up	3.94	1.36	3.49	1.46	0.54	0.79	2.93	0.93
ENSBGRG00000004974	EPDR1	ependymin related 1 [Source:HGNC Symbol;Acc:HGNC:17572]	4.4181822301663	2.1434529246089	5.3803207405594E-14	6.7151526957172E-12	yes	up	32.5	20.61	32.52	9.76	7.75	5.03	28.543333333333	7.5133333333333
ENSBGRG00000004984	ABCB8	ATP binding cassette subfamily B member 8 [Source:HGNC Symbol;Acc:HGNC:49]	2.8362345333827	1.5039768365824	0.00053521047461182	0.0057807142333416	yes	up	6.01	5.62	6.81	1.31	4.53	5.32	6.1466666666667	3.72
ENSBGRG00000004987	ADAMTS17	ADAM metallopeptidase with thrombospondin type 1 motif 17 [Source:HGNC Symbol;Acc:HGNC:17109]	4.8315985558731	2.2725005901119	7.6823600653242E-7	2.2837957351094E-5	yes	up	1.24	0.96	1.11	0.22	0.46	0.22	1.1033333333333	0.3
ENSBGRG00000004993	IDI1	isopentenyl-diphosphate delta isomerase 1 [Source:HGNC Symbol;Acc:HGNC:5387]	8.8982262406247	3.1535177800239	1.3824401718026E-49	1.9763867401606E-46	yes	up	163.84	199.27	200.79	17.17	22.05	26.1	187.96666666667	21.773333333333
ENSBGRG00000004994	S100A9	S100 calcium binding protein A9 [Source:HGNC Symbol;Acc:HGNC:10499]	15.596701820427	3.9631690745912	1.88083085047E-34	1.2324144147705E-31	yes	up	637.83	1096.66	460.17	61.47	51.66	59.03	731.55333333333	57.386666666667
ENSBGRG00000005058	S100A8	S100 calcium binding protein A8 [Source:HGNC Symbol;Acc:HGNC:10498]	12.441153310478	3.6370483261905	2.2492107963335E-11	1.9016714507064E-9	yes	up	47.83	172.85	68.2	5.56	7.13	15.88	96.293333333333	9.5233333333333
ENSBGRG00000005102	STOML1	stomatin like 1 [Source:HGNC Symbol;Acc:HGNC:14560]	0.4632501608094	-1.1101366178277	0.001347509248389	0.012136844467449	yes	down	5.16	3.95	3.76	9.53	3.78	13.42	4.29	8.91
ENSBGRG00000005125	HMGCL	3-hydroxy-3-methylglutaryl-CoA lyase [Source:HGNC Symbol;Acc:HGNC:5005]	0.35980216865395	-1.4747242126424	2.565407021688E-7	8.8086442845121E-6	yes	down	19.67	22.4	21.89	51.75	42.27	72.7	21.32	55.573333333333
ENSBGRG00000005142	SOST	sclerostin [Source:HGNC Symbol;Acc:HGNC:13771]	278.94817705827	8.1238533130998	3.8346520545982E-78	1.2060747642122E-74	yes	up	25.57	21.63	25.8	0.11	0.1	0.1	24.333333333333	0.10333333333333
ENSBGRG00000005176		RNA, U6atac small nuclear (U12-dependent splicing) [Source:HGNC Symbol;Acc:HGNC:34017]	21.665502377533	4.4373277849554	2.3988544592465E-18	5.029918030148E-16	yes	up	5.05	5.56	5.84	0.34	12.36	0.84	5.4833333333333	4.5133333333333
ENSBGRG00000005212	RPN2	ribophorin II [Source:HGNC Symbol;Acc:HGNC:10382]	2.4904824247074	1.3164252299718	6.7837380529207E-7	2.0555118423936E-5	yes	up	123.48	101.33	120.54	43	73.86	50.11	115.11666666667	55.656666666667
ENSBGRG00000005214	SLC1A1	solute carrier family 1 member 1 [Source:HGNC Symbol;Acc:HGNC:10939]	0.36128661607811	-1.4687842840013	0.0049901695114103	0.03328049437508	yes	down	2.66	2.11	0.99	3.83	0.9	12.93	1.92	5.8866666666667
ENSBGRG00000005233	LOXL1	lysyl oxidase like 1 [Source:HGNC Symbol;Acc:HGNC:6665]	5.4626826564422	2.4496096150046	3.109876788952E-8	1.3289652821483E-6	yes	up	26.19	30	26.46	6.28	9.69	2.58	27.55	6.1833333333333
ENSBGRG00000005251	TICRR	TOPBP1 interacting checkpoint and replication regulator [Source:HGNC Symbol;Acc:HGNC:28704]	0.33448344455509	-1.5799932892504	0.00047192454623043	0.0052227202069104	yes	down	0.96	0.95	0.99	6.16	1.36	3.76	0.96666666666667	3.76
ENSBGRG00000005255	COL5A1	collagen type V alpha 1 chain [Source:HGNC Symbol;Acc:HGNC:2209]	2.6650941478719	1.414186498939	4.3636754036231E-6	0.00010334813162256	yes	up	195.45	277.5	239.84	126.64	126.47	71.47	237.59666666667	108.19333333333
ENSBGRG00000005331	PTGER3	prostaglandin E receptor 3 [Source:HGNC Symbol;Acc:HGNC:9595]	0.26118422960285	-1.9368603058155	1.1629393904786E-11	1.0350982258227E-9	yes	down	12.42	18.89	7.75	61.25	55.99	62.22	13.02	59.82
ENSBGRG00000005336	KIF5C	kinesin family member 5C [Source:HGNC Symbol;Acc:HGNC:6325]	5.6630456217419	2.5015781522863	0.0009981727799167	0.0095831899493101	yes	up	1.28	0.31	0.52	0.24	0.08	0.1	0.70333333333333	0.14
ENSBGRG00000005346	GARIN2	family with sequence similarity 71 member D [Source:HGNC Symbol;Acc:HGNC:20101]	10.531090612238	3.3965829461979	0.0015982647107655	0.013986817385364	yes	up	7.45	0.18	0.67	0.29	0.17	0.58	2.7666666666667	0.34666666666667
ENSBGRG00000005349	FASN	fatty acid synthase [Source:HGNC Symbol;Acc:HGNC:3594]	39.721806466491	5.3118593300645	1.1239160755982E-138	8.837352102429E-135	yes	up	745.18	949.14	983.11	32.82	23.04	26.1	892.47666666667	27.32
ENSBGRG00000005381	HCAR1	hydroxycarboxylic acid receptor 1 [Source:HGNC Symbol;Acc:HGNC:4532]	0.3395429747518	-1.5583339120591	3.5752733831132E-10	2.3524999674828E-8	yes	down	6.86	5.57	4.3	25.5	18.06	21.64	5.5766666666667	21.733333333333
ENSBGRG00000005393	STAC3	SH3 and cysteine rich domain 3 [Source:HGNC Symbol;Acc:HGNC:28423]	0.1486237254806	-2.7502636566621	0.0077686182275143	0.046629500093851	yes	down	0.21	0.19	0.15	0.65	3.37	0.32	0.18333333333333	1.4466666666667
ENSBGRG00000005398	NXPE4	neurexophilin and PC-esterase domain family member 4 [Source:HGNC Symbol;Acc:HGNC:23117]	2.2080844901822	1.1427953764797	0.0025998724198528	0.020128544057058	yes	up	9.93	4.89	11.78	5.81	6.53	3.09	8.8666666666667	5.1433333333333
ENSBGRG00000005420	SPATA6L	spermatogenesis associated 6 like [Source:HGNC Symbol;Acc:HGNC:25472]	0.40484791178078	-1.3045480588121	0.0025065062724756	0.019542547169535	yes	down	4.25	2.71	2.18	11.96	3.52	10.56	3.0466666666667	8.68
ENSBGRG00000005425	MEST	mesoderm specific transcript [Source:HGNC Symbol;Acc:HGNC:7028]	2.3476407478549	1.2312116542136	0.0047583000542737	0.032087918805106	yes	up	4.52	2.92	3.43	2.85	1.93	1.47	3.6233333333333	2.0833333333333
ENSBGRG00000005430	HOMER1	homer scaffold protein 1 [Source:HGNC Symbol;Acc:HGNC:17512]	2.2576212515036	1.1748034735291	0.00027083760245824	0.0033223027583918	yes	up	10.87	10.79	8.21	3.2	6.08	6.49	9.9566666666667	5.2566666666667
ENSBGRG00000005449	LAMB1	laminin subunit beta 1 [Source:HGNC Symbol;Acc:HGNC:6486]	0.42236004413948	-1.2434547347373	8.6225075362828E-16	1.316481102093E-13	yes	down	76.72	76.49	74.16	249.11	225.78	213.44	75.79	229.44333333333
ENSBGRG00000005465		-	4.1077997689136	2.0383658604693	1.7025193296157E-14	2.2127123121931E-12	yes	up	551.78	679.73	602.09	133.97	230.03	177.61	611.2	180.53666666667
ENSBGRG00000005486	ARL4D	ADP ribosylation factor like GTPase 4D [Source:HGNC Symbol;Acc:HGNC:656]	2.4586278725868	1.2978533912982	0.0082038338338082	0.048519552790699	yes	up	4.84	7.18	8.26	2.37	5.26	1.76	6.76	3.13
ENSBGRG00000005502	TSPYL4	TSPY like 4 [Source:HGNC Symbol;Acc:HGNC:21559]	0.49320396771063	-1.0197436889556	0.0026796060745958	0.020596033787436	yes	down	12.33	8.2	7.62	35.79	17.32	15.62	9.3833333333333	22.91
ENSBGRG00000005503	REXO2	RNA exonuclease 2 [Source:HGNC Symbol;Acc:HGNC:17851]	2.5850339478059	1.3701832267722	6.5622556132195E-6	0.00014700574326708	yes	up	83.56	101.65	118.56	29.04	57.21	40.15	101.25666666667	42.133333333333
ENSBGRG00000005507	NQO1	NAD(P)H quinone dehydrogenase 1 [Source:HGNC Symbol;Acc:HGNC:2874]	4.1388163886764	2.049218247355	1.1543215903977E-16	1.9948199264389E-14	yes	up	72.6	99.45	78.53	27.81	28.04	19.8	83.526666666667	25.216666666667
ENSBGRG00000005518	CPQ	carboxypeptidase Q [Source:HGNC Symbol;Acc:HGNC:16910]	2.8700222210532	1.5210619069634	0.00018475711184455	0.0024374918967008	yes	up	8.26	4.2	3.17	1.94	2.58	2.07	5.21	2.1966666666667
ENSBGRG00000005548		-	8.3703144146634	3.0652818158409	3.569400293846E-9	1.9422971979592E-7	yes	up	4066.38	6830.61	7175.14	953.96	1312.96	226.1	6024.0433333333	831.00666666667
ENSBGRG00000005554	SLC43A1	solute carrier family 43 member 1 [Source:HGNC Symbol;Acc:HGNC:9225]	0.44173822254051	-1.178736424194	6.8342498909656E-6	0.00015266394003597	yes	down	3.27	4.73	3.53	13.29	9.66	12.13	3.8433333333333	11.693333333333
ENSBGRG00000005580	KIF7	kinesin family member 7 [Source:HGNC Symbol;Acc:HGNC:30497]	0.43755076161175	-1.192477696737	2.4332164643687E-6	6.1717358255907E-5	yes	down	4.07	2.65	3.38	12.09	7.08	8.21	3.3666666666667	9.1266666666667
ENSBGRG00000005613	PLIN1	perilipin 1 [Source:HGNC Symbol;Acc:HGNC:9076]	0.46206321753891	-1.1138378462968	5.1183855930035E-5	0.00084372884523662	yes	down	896.08	646.42	633.77	2255.3	2208.37	1307.92	725.42333333333	1923.8633333333
ENSBGRG00000005618	SDC2	syndecan 2 [Source:HGNC Symbol;Acc:HGNC:10659]	2.5261171716707	1.3369215587881	8.2756676097212E-6	0.00018000435522887	yes	up	129.28	136.43	123.36	61.81	87.57	45.54	129.69	64.973333333333
ENSBGRG00000005630	PRRX1	paired related homeobox 1 [Source:HGNC Symbol;Acc:HGNC:9142]	2.0992312420365	1.0698610962938	0.00051337691259397	0.0055832401987917	yes	up	73.95	43.37	53.19	45.94	29.44	22.43	56.836666666667	32.603333333333
ENSBGRG00000005633	TGFB2	transforming growth factor beta 2 [Source:HGNC Symbol;Acc:HGNC:11768]	2.2213754390634	1.1514532462393	7.9314135117533E-8	3.0873616060849E-6	yes	up	13.5	14.29	17.33	9.55	7.08	6.86	15.04	7.83
ENSBGRG00000005665	ZBTB16	zinc finger and BTB domain containing 16 [Source:HGNC Symbol;Acc:HGNC:12930]	0.18776515702313	-2.4129987233423	6.0795918286769E-10	3.7640811455816E-8	yes	down	3.31	5.2	4.14	25.64	13.91	48.61	4.2166666666667	29.386666666667
ENSBGRG00000005682		-	2.2909017996365	1.1959156183048	0.00024196936020976	0.0030393052385453	yes	up	2.1	2.16	2.41	0.99	1.41	1.12	2.2233333333333	1.1733333333333
ENSBGRG00000005710	RND3	Rho family GTPase 3 [Source:HGNC Symbol;Acc:HGNC:671]	2.1658287834316	1.1149191972133	0.0010897898092228	0.010256154721626	yes	up	32.82	27.14	48.86	15.19	33.28	15.74	36.273333333333	21.403333333333
ENSBGRG00000005716	GALNT15	polypeptide N-acetylgalactosaminyltransferase 15 [Source:HGNC Symbol;Acc:HGNC:21531]	0.058558926949442	-4.0939670722679	1.3541844812983E-25	4.7324233673106E-23	yes	down	1.74	2.63	0.94	30.8	42.17	33.42	1.77	35.463333333333
ENSBGRG00000005744	NNAT	neuronatin [Source:HGNC Symbol;Acc:HGNC:7860]	5.7723469574133	2.5291580182449	9.3910862258522E-10	5.6153696573289E-8	yes	up	861.17	411.23	523.74	49.85	174.51	90.13	598.71333333333	104.83
ENSBGRG00000005760	CNKSR1	connector enhancer of kinase suppressor of Ras 1 [Source:HGNC Symbol;Acc:HGNC:19700]	0.28317915884121	-1.8202130036996	4.6427219022478E-5	0.0007825449585718	yes	down	0.76	0.22	0.2	1.96	1.49	1.53	0.39333333333333	1.66
ENSBGRG00000005766	PAPPA2	pappalysin 2 [Source:HGNC Symbol;Acc:HGNC:14615]	3.5103120604259	1.8115992892241	0.0066585359172217	0.041420939807843	yes	up	0.56	1.65	3.87	1.24	0.56	0.37	2.0266666666667	0.72333333333333
ENSBGRG00000005773	ARSB	arylsulfatase B [Source:HGNC Symbol;Acc:HGNC:714]	2.4277505969921	1.2796202210319	0.004011451028174	0.028230972804529	yes	up	6.73	7.25	5.97	2.21	5.81	1.81	6.65	3.2766666666667
ENSBGRG00000005776	MAT2A	methionine adenosyltransferase 2A [Source:HGNC Symbol;Acc:HGNC:6904]	0.36000422575858	-1.4739142537625	3.2334202019652E-7	1.0679850490901E-5	yes	down	76.92	64.7	91.08	141.73	284.93	230.96	77.566666666667	219.20666666667
ENSBGRG00000005790	ADGRV1	adhesion G protein-coupled receptor V1 [Source:HGNC Symbol;Acc:HGNC:17416]	2.3079264263679	1.2065972335128	0.0076593012092306	0.046121428859234	yes	up	0.99	2.3	2.22	0.49	0.28	0.45	1.8366666666667	0.40666666666667
ENSBGRG00000005820		-	3.0298440510051	1.5992435387043	0.0048505923743537	0.032542839453535	yes	up	4.54	14.53	16.41	2.54	0.48	2.75	11.826666666667	1.9233333333333
ENSBGRG00000005828	RGCC	regulator of cell cycle [Source:HGNC Symbol;Acc:HGNC:20369]	0.42555734907793	-1.232574529004	7.1700848075073E-8	2.8473927697692E-6	yes	down	49.33	53.32	50.17	119.74	112.66	120.29	50.94	117.56333333333
ENSBGRG00000005839		-	4.5443064113569	2.1840601154855	3.8952929590939E-5	0.00067389853767559	yes	up	7.24	3.86	8.85	2.52	2.09	0.72	6.65	1.7766666666667
ENSBGRG00000005861	LDLR	low density lipoprotein receptor [Source:HGNC Symbol;Acc:HGNC:6547]	14.375708839452	3.8455611893061	8.2878556517394E-44	7.6667539987796E-41	yes	up	58.63	48.12	75.96	6.49	6.89	3.47	60.903333333333	5.6166666666667
ENSBGRG00000005869	FMO3	flavin containing dimethylaniline monoxygenase 3 [Source:HGNC Symbol;Acc:HGNC:3771]	4.6463710720652	2.2161043763703	2.2439982311341E-7	7.8469131081053E-6	yes	up	29.31	14.09	29.16	9.54	6.65	2.93	24.186666666667	6.3733333333333
ENSBGRG00000005875	LHFPL2	LHFPL tetraspan subfamily member 2 [Source:HGNC Symbol;Acc:HGNC:6588]	2.042335311558	1.0302197480024	0.00093766014156929	0.009099746620168	yes	up	10.84	10.73	11.4	4.18	8.99	6.38	10.99	6.5166666666667
ENSBGRG00000005883	LPL	lipoprotein lipase [Source:HGNC Symbol;Acc:HGNC:6677]	3.8794230980812	1.9558421278199	2.1546182381972E-18	4.5788549207959E-16	yes	up	2147.57	2843.42	2968.37	749.3	821.7	977.4	2653.12	849.46666666667
ENSBGRG00000005910	ENTPD5	ectonucleoside triphosphate diphosphohydrolase 5 (inactive) [Source:HGNC Symbol;Acc:HGNC:3367]	2.0429999729655	1.0306891849803	0.00015385885846627	0.0020948782755329	yes	up	4.22	6.35	7.09	2.93	3.83	4.15	5.8866666666667	3.6366666666667
ENSBGRG00000005968	TMEM92	transmembrane protein 92 [Source:HGNC Symbol;Acc:HGNC:26579]	5.5361076234768	2.4688719896414	0.0033401884527275	0.024363545272538	yes	up	1.28	1.3	1.62	0.74	0.12	0.06	1.4	0.30666666666667
ENSBGRG00000006001	ANPEP	alanyl aminopeptidase, membrane [Source:HGNC Symbol;Acc:HGNC:500]	0.30073191512103	-1.733450113096	2.4219762131693E-9	1.3651612160681E-7	yes	down	22.31	14.96	12.58	76.02	74.62	47.28	16.616666666667	65.973333333333
ENSBGRG00000006027	PRNP	prion protein [Source:HGNC Symbol;Acc:HGNC:9449]	2.3922992178224	1.2583978465056	4.3215864057219E-9	2.2882581756358E-7	yes	up	77.88	90.6	83.72	34.69	46.17	48.43	84.066666666667	43.096666666667
ENSBGRG00000006030	ABHD18	abhydrolase domain containing 18 [Source:HGNC Symbol;Acc:HGNC:26111]	0.38610129246703	-1.3729487112042	0.00033921899058831	0.0039978617276385	yes	down	12.36	12.03	8.49	30.84	9.91	29.36	10.96	23.37
ENSBGRG00000006040	CHSY3	chondroitin sulfate synthase 3 [Source:HGNC Symbol;Acc:HGNC:24293]	2.6703104250011	1.4170074657245	9.3052415183447E-5	0.0013792104440857	yes	up	2.74	3.12	3.23	1.06	1.89	1.17	3.03	1.3733333333333
ENSBGRG00000006054	XDH	xanthine dehydrogenase [Source:HGNC Symbol;Acc:HGNC:12805]	0.37758444573091	-1.4051287595549	6.9347041653992E-8	2.7678974036819E-6	yes	down	96.55	120.96	102.68	290.17	232.62	404.56	106.73	309.11666666667
ENSBGRG00000006056	SLC25A17	solute carrier family 25 member 17 [Source:HGNC Symbol;Acc:HGNC:10987]	2.1524616049066	1.1059875034038	6.3991207198787E-11	5.0569131879805E-9	yes	up	38.89	42.35	38.24	18.7	18.98	17.92	39.826666666667	18.533333333333
ENSBGRG00000006063	PRND	prion like protein doppel [Source:HGNC Symbol;Acc:HGNC:15748]	22.32279391033	4.4804457003844	1.0031800695695E-13	1.1951522556098E-11	yes	up	1.33	2.84	2.3	0.21	0.06	0.08	2.1566666666667	0.11666666666667
ENSBGRG00000006074		-	2.0600678527354	1.0426918564341	3.665368951457E-5	0.0006426041486133	yes	up	222.74	353.48	347.03	173.37	168.34	203.38	307.75	181.69666666667
ENSBGRG00000006080		-	0.41641249579026	-1.2639147329163	2.3683010894747E-6	6.0390667010417E-5	yes	down	3.62	4.09	2.66	10.89	8.82	8.42	3.4566666666667	9.3766666666667
ENSBGRG00000006104	TP53INP1	tumor protein p53 inducible nuclear protein 1 [Source:HGNC Symbol;Acc:HGNC:18022]	0.29650972945627	-1.7538486497855	3.4957276468024E-15	4.822264295931E-13	yes	down	16.21	19.59	21.81	77.69	65.87	89.14	19.203333333333	77.566666666667
ENSBGRG00000006107	ADAMTS19	ADAM metallopeptidase with thrombospondin type 1 motif 19 [Source:HGNC Symbol;Acc:HGNC:17111]	3.2708732329102	1.7096758469182	0.0015165152861462	0.013403286386571	yes	up	0.44	0.92	1.01	0.22	0.37	0.31	0.79	0.3
ENSBGRG00000006119		-	3.4425773760318	1.7834890810161	0.002620065407872	0.020237302850783	yes	up	7.43	14.55	2.21	4.66	1.73	2.81	8.0633333333333	3.0666666666667
ENSBGRG00000006140	S100A6	S100 calcium binding protein A6 [Source:HGNC Symbol;Acc:HGNC:10496]	0.3294213423028	-1.6019940685512	0.0044371040023813	0.030364620340056	yes	down	6.4	3.85	3.45	13.17	6.52	15.1	4.5666666666667	11.596666666667
ENSBGRG00000006166	CCNE2	cyclin E2 [Source:HGNC Symbol;Acc:HGNC:1590]	0.39679885380456	-1.3335202365337	0.00033677269750497	0.0039793478586274	yes	down	2.1	3.12	2.76	6.99	4.77	12.17	2.66	7.9766666666667
ENSBGRG00000006169	HK2	hexokinase 2 [Source:HGNC Symbol;Acc:HGNC:4923]	3.5558475596489	1.8301934766838	9.7002233418221E-5	0.0014269945020907	yes	up	24.25	19.61	31.55	4.55	15.72	4.87	25.136666666667	8.38
ENSBGRG00000006181	LRRC59	leucine rich repeat containing 59 [Source:HGNC Symbol;Acc:HGNC:28817]	2.4579643515874	1.29746399213	8.289142481524E-7	2.4411058925926E-5	yes	up	42.77	36.27	45.25	15.39	26.37	19.46	41.43	20.406666666667
ENSBGRG00000006189	COL12A1	collagen type XII alpha 1 chain [Source:HGNC Symbol;Acc:HGNC:2188]	2.1705190202726	1.1180400649924	0.0071027130722065	0.043394431147443	yes	up	13.11	34.12	31.15	14.43	18.93	7.76	26.126666666667	13.706666666667
ENSBGRG00000006263	OGFOD3	2-oxoglutarate and iron dependent oxygenase domain containing 3 [Source:HGNC Symbol;Acc:HGNC:26174]	2.5605058986939	1.356428882659	2.0903312376861E-5	0.00039701146188228	yes	up	11.06	10.14	10.93	3.82	7.49	4.69	10.71	5.3333333333333
ENSBGRG00000006280	S100A13	S100 calcium binding protein A13 [Source:HGNC Symbol;Acc:HGNC:10490]	0.32860215538619	-1.6055861515599	8.5679488375565E-11	6.5407555057968E-9	yes	down	64.03	57.74	51.17	185.86	144.54	120.02	57.646666666667	150.14
ENSBGRG00000006355	OLFM1	olfactomedin 1 [Source:HGNC Symbol;Acc:HGNC:17187]	3.3998858184777	1.7654862958094	5.7789667573169E-8	2.3711541162328E-6	yes	up	3.73	4.03	3.26	1.46	1.37	1.01	3.6733333333333	1.28
ENSBGRG00000006416	MAEL	maelstrom spermatogenic transposon silencer [Source:HGNC Symbol;Acc:HGNC:25929]	13.574914934372	3.7628712524644	0.0024383115901884	0.019172444033652	yes	up	1.44	0.27	0.47	0.15	0.05	0	0.72666666666667	0.066666666666667
ENSBGRG00000006421	NUDT14	nudix hydrolase 14 [Source:HGNC Symbol;Acc:HGNC:20141]	3.1808984957982	1.6694343354282	0.0017918560536201	0.01523174502661	yes	up	8.7	5.42	3.64	1.55	1.91	3.35	5.92	2.27
ENSBGRG00000006422	ADIG	adipogenin [Source:HGNC Symbol;Acc:HGNC:28606]	0.45526971305014	-1.1352066080445	1.5132826265703E-7	5.4960467864768E-6	yes	down	145.79	263.93	222.19	419.1	310.07	329.88	210.63666666667	353.01666666667
ENSBGRG00000006433	BMPER	BMP binding endothelial regulator [Source:HGNC Symbol;Acc:HGNC:24154]	4.1016954314802	2.0362203694856	0.0052105919726097	0.034256592542333	yes	up	1.1	0.7	1.88	0.85	0.2	0.25	1.2266666666667	0.43333333333333
ENSBGRG00000006512	RIC3	RIC3 acetylcholine receptor chaperone [Source:HGNC Symbol;Acc:HGNC:30338]	0.38343502505144	-1.3829459682097	0.0057755765905228	0.036966510973773	yes	down	1.23	1.11	1.8	5.15	2.18	2.76	1.38	3.3633333333333
ENSBGRG00000006528	PPP1R16B	protein phosphatase 1 regulatory subunit 16B [Source:HGNC Symbol;Acc:HGNC:15850]	0.47484814762708	-1.0744618692144	0.00098651010958297	0.0094827982783018	yes	down	8.64	6.58	5.07	12.53	13.46	26.48	6.7633333333333	17.49
ENSBGRG00000006552	METTL13	eEF1A lysine and N-terminal methyltransferase [Source:HGNC Symbol;Acc:HGNC:24248]	2.1546915306663	1.1074813454017	2.9878517911501E-5	0.00053760820672342	yes	up	7.97	6.29	6.94	3.52	4.72	3.79	7.0666666666667	4.01
ENSBGRG00000006563	C1QTNF6	C1q and TNF related 6 [Source:HGNC Symbol;Acc:HGNC:14343]	18.397087925617	4.2014055150957	2.1817391489372E-31	1.2253582091495E-28	yes	up	81.73	133.37	162.13	13.76	5.78	5.27	125.74333333333	8.27
ENSBGRG00000006571		-	20.346717953247	4.3467241928459	0.0020528283298244	0.016849049224853	yes	up	1	0.14	2.91	0.08	0.15	0	1.35	0.076666666666667
ENSBGRG00000006582	L3MBTL2	L3MBTL histone methyl-lysine binding protein 2 [Source:HGNC Symbol;Acc:HGNC:18594]	2.0883423678761	1.0623582501964	0.00041847453117499	0.0047413043784279	yes	up	43.18	27.57	33.31	19.84	17.63	24.3	34.686666666667	20.59
ENSBGRG00000006595	ACTN1	actinin alpha 1 [Source:HGNC Symbol;Acc:HGNC:163]	2.3467288204855	1.2306511388596	1.6908722631491E-5	0.00033531724098718	yes	up	94.15	65.09	74.81	31.46	55.72	34.27	78.016666666667	40.483333333333
ENSBGRG00000006613		LIM domain only 1 [Source:HGNC Symbol;Acc:HGNC:6641]	3.7641904719416	1.9123396317788	0.002314349751572	0.018465481579514	yes	up	1.26	1.97	2.02	0.48	0.88	0.2	1.75	0.52
ENSBGRG00000006624	SLC46A3	solute carrier family 46 member 3 [Source:HGNC Symbol;Acc:HGNC:27501]	0.47938695056098	-1.0607374571085	6.8632291480352E-7	2.075598876577E-5	yes	down	9.34	13.48	10.56	26.77	29.43	33.95	11.126666666667	30.05
ENSBGRG00000006637	IDH1	isocitrate dehydrogenase (NADP(+)) 1 [Source:HGNC Symbol;Acc:HGNC:5382]	3.1921736085443	1.6745391156502	1.8450722940909E-10	1.261548125951E-8	yes	up	212.94	335.15	288.5	137.15	82.6	123.22	278.86333333333	114.32333333333
ENSBGRG00000006649	IQCA1L	IQ motif containing with AAA domain 1 like [Source:HGNC Symbol;Acc:HGNC:22831]	0.43273232996486	-1.2084531845792	0.0034419258626407	0.024989716581665	yes	down	1.18	1.39	1.38	4.44	3.85	2.73	1.3166666666667	3.6733333333333
ENSBGRG00000006651	GALNT9	polypeptide N-acetylgalactosaminyltransferase 9 [Source:HGNC Symbol;Acc:HGNC:4131]	4.830190483291	2.2720800842744	0.0072459985239244	0.044064413297461	yes	up	0.72	0.34	0.41	0.19	0.03	0.16	0.49	0.12666666666667
ENSBGRG00000006662	PLB1	phospholipase B1 [Source:HGNC Symbol;Acc:HGNC:30041]	0.15871664580069	-2.6554746525696	0.0017654910038113	0.015081613672711	yes	down	0.05	0.02	0.08	0.55	0.13	0.55	0.05	0.41
ENSBGRG00000006669	NPR1	natriuretic peptide receptor 1 [Source:HGNC Symbol;Acc:HGNC:7943]	0.4973235505179	-1.0077433439982	1.1244554064117E-8	5.3748284866961E-7	yes	down	58.57	37.06	45.33	117.14	128.5	125.4	46.986666666667	123.68
ENSBGRG00000006673	PDE2A	phosphodiesterase 2A [Source:HGNC Symbol;Acc:HGNC:8777]	0.41111868219623	-1.2823731620528	2.3438663845654E-8	1.0382997961598E-6	yes	down	43.78	32.64	26.79	103.95	82.4	109.53	34.403333333333	98.626666666667
ENSBGRG00000006674	SGMS2	sphingomyelin synthase 2 [Source:HGNC Symbol;Acc:HGNC:28395]	2.3928300389819	1.2587179269115	0.0041122642262702	0.028754765327845	yes	up	2.47	5.46	3.71	1.21	3.04	1.7	3.88	1.9833333333333
ENSBGRG00000006685	NOC4L	nucleolar complex associated 4 homolog [Source:HGNC Symbol;Acc:HGNC:28461]	2.2881242235941	1.1941653789949	0.0021817322571476	0.017676414979858	yes	up	7.4	4.18	5.64	2.07	4.51	2.41	5.74	2.9966666666667
ENSBGRG00000006689	MIR214	microRNA 214 [Source:HGNC Symbol;Acc:HGNC:31591]	0.44923091200798	-1.1544708905099	0.005329605906978	0.034748500204451	yes	down	1.52	1.72	1.46	6.87	1.96	3.74	1.5666666666667	4.19
ENSBGRG00000006702	GPX3	glutathione peroxidase 3 [Source:HGNC Symbol;Acc:HGNC:4555]	0.17814301675255	-2.488892164287	1.6884628040804E-15	2.4585894497193E-13	yes	down	29.24	46.51	32.51	217.57	329.95	186.84	36.086666666667	244.78666666667
ENSBGRG00000006725	ZC3H12A	zinc finger CCCH-type containing 12A [Source:HGNC Symbol;Acc:HGNC:26259]	0.36458980114009	-1.4556538902037	9.8439012153366E-5	0.0014440782697051	yes	down	1.66	1.53	1.87	2.79	4.96	5.73	1.6866666666667	4.4933333333333
ENSBGRG00000006749	AMPD1	adenosine monophosphate deaminase 1 [Source:HGNC Symbol;Acc:HGNC:468]	0.047601774927719	-4.3928408214584	0.00058277509703696	0.0062091606883491	yes	down	0.05	0.02	0.02	0.09	2.25	0.19	0.03	0.84333333333333
ENSBGRG00000006752	TTC12	tetratricopeptide repeat domain 12 [Source:HGNC Symbol;Acc:HGNC:23700]	0.32480880823965	-1.6223373384993	0.0032207100045779	0.023678768364652	yes	down	0.69	0.36	0.26	1.76	1.91	1.22	0.43666666666667	1.63
ENSBGRG00000006763	MLXIP	MLX interacting protein [Source:HGNC Symbol;Acc:HGNC:17055]	0.38442350760298	-1.3792315348806	1.9631715285275E-6	5.1454725762705E-5	yes	down	5.19	5.65	5.18	10.85	19.55	13.39	5.34	14.596666666667
ENSBGRG00000006793	RAB40B	RAB40B, member RAS oncogene family [Source:HGNC Symbol;Acc:HGNC:18284]	0.44356962526181	-1.1727675188028	5.0185973245848E-5	0.00083251541694536	yes	down	2.95	2.78	1.86	7	6.19	7.73	2.53	6.9733333333333
ENSBGRG00000006833	ANXA6	annexin A6 [Source:HGNC Symbol;Acc:HGNC:544]	2.5735217108615	1.3637439535256	4.4491844721843E-12	4.1401109473119E-10	yes	up	113.26	111.58	116.86	57.13	61.12	44.58	113.9	54.276666666667
ENSBGRG00000006912	SPON1	spondin 1 [Source:HGNC Symbol;Acc:HGNC:11252]	2.1079659922646	1.0758515922185	0.0019290343732346	0.016110459136212	yes	up	3.1	4.28	2.97	2.23	1.15	2.72	3.45	2.0333333333333
ENSBGRG00000006936		-	2.1286465949704	1.0899364486135	7.2775709365687E-5	0.0011198344476368	yes	up	33.28	46.34	39.43	19.62	24.04	24.28	39.683333333333	22.646666666667
ENSBGRG00000006940	LARS2	leucyl-tRNA synthetase 2, mitochondrial [Source:HGNC Symbol;Acc:HGNC:17095]	2.6446007442149	1.4030499348842	3.2282289143254E-6	7.9447774501849E-5	yes	up	10.18	8.34	12.23	5.18	5.66	3.12	10.25	4.6533333333333
ENSBGRG00000006985		-	5.4552372825254	2.4476419497803	3.5357606877665E-5	0.00062126673269068	yes	up	2.4	7.64	3.02	0.74	0.79	1.46	4.3533333333333	0.99666666666667
ENSBGRG00000006991	MARK1	microtubule affinity regulating kinase 1 [Source:HGNC Symbol;Acc:HGNC:6896]	2.1690694912842	1.117076273907	5.139031384457E-7	1.6131019471451E-5	yes	up	24.28	19.28	26.29	10.5	13	15.89	23.283333333333	13.13
ENSBGRG00000007004	NKD2	NKD inhibitor of WNT signaling pathway 2 [Source:HGNC Symbol;Acc:HGNC:17046]	2.8591584894382	1.5155905939421	0.00068782776043188	0.0070976242523305	yes	up	17.71	25.85	10.37	11.85	6.98	3.84	17.976666666667	7.5566666666667
ENSBGRG00000007063	LHPP	phospholysine phosphohistidine inorganic pyrophosphate phosphatase [Source:HGNC Symbol;Acc:HGNC:30042]	2.3092321764806	1.2074132328859	2.7780656743456E-7	9.4562469252725E-6	yes	up	23.33	23.26	21.16	13.15	11.01	14.13	22.583333333333	12.763333333333
ENSBGRG00000007065		-	0.44646328039787	-1.1633865698574	8.7960034638506E-5	0.001318645857698	yes	down	6.78	3.74	4.76	13.48	17.18	10.5	5.0933333333333	13.72
ENSBGRG00000007093	NKD1	NKD inhibitor of WNT signaling pathway 1 [Source:HGNC Symbol;Acc:HGNC:17045]	8.4891062050129	3.085612664323	2.6004090782986E-8	1.1454911250791E-6	yes	up	4.33	1.17	1.87	0.33	0.34	0.37	2.4566666666667	0.34666666666667
ENSBGRG00000007095	SLC27A3	solute carrier family 27 member 3 [Source:HGNC Symbol;Acc:HGNC:10997]	0.31452382742069	-1.6687587792151	1.8861379198437E-10	1.2840435033533E-8	yes	down	13.24	6.76	13.58	39.12	41.52	46.43	11.193333333333	42.356666666667
ENSBGRG00000007111	MRPL53	mitochondrial ribosomal protein L53 [Source:HGNC Symbol;Acc:HGNC:16684]	2.5746879234556	1.3643975745996	0.0020792962056347	0.016995328549798	yes	up	21.57	22.63	27.54	12.55	10.25	10.17	23.913333333333	10.99
ENSBGRG00000007148	U6	U6 spliceosomal RNA [Source:RFAM;Acc:RF00026]	0.3222726023568	-1.6336465503747	0.0037939663333494	0.027039261507008	yes	down	3.85	4.24	5.55	28.88	11.71	8.38	4.5466666666667	16.323333333333
ENSBGRG00000007157	CCDC69	coiled-coil domain containing 69 [Source:HGNC Symbol;Acc:HGNC:24487]	3.1294970448179	1.6459308139464	1.335435166679E-10	9.5027391091376E-9	yes	up	102.61	147.7	133.76	48.74	37.22	65.96	128.02333333333	50.64
ENSBGRG00000007167	PLPPR3	phospholipid phosphatase related 3 [Source:HGNC Symbol;Acc:HGNC:23497]	0.15584170447589	-2.6818467331869	8.0113244707551E-11	6.2062112624184E-9	yes	down	0.6	0.55	0.32	3.8	2.19	5.82	0.49	3.9366666666667
ENSBGRG00000007180	TNFSF18	TNF superfamily member 18 [Source:HGNC Symbol;Acc:HGNC:11932]	5.7706371819494	2.5287306271004	3.0938916973532E-5	0.00055352151117835	yes	up	4.45	1.66	1.03	0.55	0.64	0.39	2.38	0.52666666666667
ENSBGRG00000007190	WDR5B	WD repeat domain 5B [Source:HGNC Symbol;Acc:HGNC:17826]	0.47086742168883	-1.0866071857854	0.00056880345816453	0.0060891784772603	yes	down	2.65	3.33	2.78	7.38	6.87	8.58	2.92	7.61
ENSBGRG00000007198		-	0.3298460304879	-1.600135351895	0.002817217003992	0.021319217363825	yes	down	1.07	1.27	0.78	3.27	5.21	2.93	1.04	3.8033333333333
ENSBGRG00000007235	ALAS1	5'-aminolevulinate synthase 1 [Source:HGNC Symbol;Acc:HGNC:396]	2.0123853245179	1.0089065738046	1.7630979644705E-5	0.00034614829699454	yes	up	29.83	25.67	27.31	12.54	19.27	17.4	27.603333333333	16.403333333333
ENSBGRG00000007261	TEX11	testis expressed 11 [Source:HGNC Symbol;Acc:HGNC:11733]	33.117225124271	5.0495098900928	0.0067003057217095	0.041590432533683	yes	up	0.09	0.02	0.56	0.02	0	0	0.22333333333333	0.0066666666666667
ENSBGRG00000007264	TNFSF4	TNF superfamily member 4 [Source:HGNC Symbol;Acc:HGNC:11934]	2.6273267156194	1.3935956148971	0.00093798100415187	0.009099746620168	yes	up	5.29	4.18	2.73	2.41	2.38	1.28	4.0666666666667	2.0233333333333
ENSBGRG00000007291	APOO	apolipoprotein O [Source:HGNC Symbol;Acc:HGNC:28727]	3.3206486246382	1.7314650717381	4.3877502768069E-6	0.00010376204639559	yes	up	9.14	13.15	14.6	3.08	5.78	4.65	12.296666666667	4.5033333333333
ENSBGRG00000007326	DNAJC12	DnaJ heat shock protein family (Hsp40) member C12 [Source:HGNC Symbol;Acc:HGNC:28908]	2.0423523410817	1.0302317775192	0.00020519052876565	0.0026539996815256	yes	up	10.62	13.08	11.22	8.08	7.39	8.31	11.64	7.9266666666667
ENSBGRG00000007332		-	39.714747939971	5.311602941773	0.00024798088415689	0.0030873676211888	yes	up	2.81	0.32	0.49	0	0.06	0.07	1.2066666666667	0.043333333333333
ENSBGRG00000007336	ATP12A	ATPase H+/K+ transporting non-gastric alpha2 subunit [Source:HGNC Symbol;Acc:HGNC:13816]	48.938893935114	5.6129095904126	2.6144714874659E-20	6.4242466581075E-18	yes	up	4.67	4.2	8.99	0.11	0.03	0.34	5.9533333333333	0.16
ENSBGRG00000007367	RALGPS2	Ral GEF with PH domain and SH3 binding motif 2 [Source:HGNC Symbol;Acc:HGNC:30279]	2.0819992359428	1.0579695391937	0.00044484450443329	0.0049897465597132	yes	up	1.64	1.78	1.59	0.93	0.86	1.19	1.67	0.99333333333333
ENSBGRG00000007455	DUSP10	dual specificity phosphatase 10 [Source:HGNC Symbol;Acc:HGNC:3065]	2.3917778831697	1.2580834172415	0.00013643308571408	0.0018886854805806	yes	up	8.08	13.06	8.4	6.28	4.73	3.67	9.8466666666667	4.8933333333333
ENSBGRG00000007481	LRRC71	leucine rich repeat containing 71 [Source:HGNC Symbol;Acc:HGNC:26556]	0.32458850523244	-1.6233161847667	6.5675218389591E-5	0.0010297193264155	yes	down	1.62	1.39	1.98	7.88	2.76	9.66	1.6633333333333	6.7666666666667
ENSBGRG00000007486	BMP2	bone morphogenetic protein 2 [Source:HGNC Symbol;Acc:HGNC:1069]	2.1840773376139	1.1270239426207	0.0010202904611508	0.0097538527611296	yes	up	6.2	4.36	5.86	2.27	2.91	3.96	5.4733333333333	3.0466666666667
ENSBGRG00000007491	EPHB6	EPH receptor B6 [Source:HGNC Symbol;Acc:HGNC:3396]	0.07846160258096	-3.6718693869624	1.9743152842724E-9	1.1372923868303E-7	yes	down	0.11	0.11	0.03	0.99	1.77	1.09	0.083333333333333	1.2833333333333
ENSBGRG00000007496	ABAT	4-aminobutyrate aminotransferase [Source:HGNC Symbol;Acc:HGNC:23]	3.6488309889292	1.8674343279351	7.3500029341859E-9	3.612067066969E-7	yes	up	4.54	5.47	8.36	1.87	2.17	1.38	6.1233333333333	1.8066666666667
ENSBGRG00000007500	YEATS4	YEATS domain containing 4 [Source:HGNC Symbol;Acc:HGNC:24859]	2.0547069034043	1.0389326132925	0.00070115846586735	0.0072068091726993	yes	up	12.83	10.67	12.86	5.12	8.83	6.18	12.12	6.71
ENSBGRG00000007529		-	125.27039125121	6.9689016511795	2.8041082669878E-5	0.00051097806033199	yes	up	3.77	0.06	0.64	0.04	0	0	1.49	0.013333333333333
ENSBGRG00000007566	SFXN2	sideroflexin 2 [Source:HGNC Symbol;Acc:HGNC:16086]	2.1310149438802	1.0915407101484	0.00011714609874138	0.0016641730341527	yes	up	10.07	10.97	12.38	6.71	4.09	6.86	11.14	5.8866666666667
ENSBGRG00000007590		-	6.4089084719441	2.6800786663282	9.1127407273557E-5	0.0013557895996064	yes	up	5.7	6.99	8.55	1.19	2.13	0.55	7.08	1.29
ENSBGRG00000007612		-	72.537107688038	6.1806473159701	0.0012951898554818	0.011753119254072	yes	up	0.43	0.11	2.01	0	0	0	0.85	0
ENSBGRG00000007639		-	6.4708051727096	2.693945240255	1.3717359771103E-8	6.3633982230196E-7	yes	up	10.59	11.91	14.66	2.63	3.27	0.97	12.386666666667	2.29
ENSBGRG00000007641	WDR54	WD repeat domain 54 [Source:HGNC Symbol;Acc:HGNC:25770]	0.43917547669116	-1.1871305975657	0.0019568653276581	0.016247974732181	yes	down	1.84	1.46	1.78	4.89	3.48	4.01	1.6933333333333	4.1266666666667
ENSBGRG00000007644	RPP40	ribonuclease P/MRP subunit p40 [Source:HGNC Symbol;Acc:HGNC:20992]	2.2267068294676	1.1549116239023	0.0031767241499851	0.02342108016065	yes	up	7.57	5.36	8.47	10.45	5.74	3.66	7.1333333333333	6.6166666666667
ENSBGRG00000007649	RNF17	ring finger protein 17 [Source:HGNC Symbol;Acc:HGNC:10060]	67.090292356503	6.0680321253616	0.00051056460011643	0.0055695353575723	yes	up	0.23	0.02	0.19	0	0	0	0.14666666666667	0
ENSBGRG00000007656	NFIX	nuclear factor I X [Source:HGNC Symbol;Acc:HGNC:7788]	2.514757495493	1.33041928396	7.2079825823277E-8	2.8514450368088E-6	yes	up	30.15	32.23	33.65	19.49	17.38	10.34	32.01	15.736666666667
ENSBGRG00000007706		-	95.267207944163	6.5739078024377	8.5644999749787E-5	0.0012888548000624	yes	up	4.22	0.14	0.45	0	0	0.07	1.6033333333333	0.023333333333333
ENSBGRG00000007730	PTPRD	protein tyrosine phosphatase receptor type D [Source:HGNC Symbol;Acc:HGNC:9668]	2.4437394803686	1.289090492025	0.00095705562294619	0.0092562464492324	yes	up	1.82	3.11	3.53	1.71	1.69	0.81	2.82	1.4033333333333
ENSBGRG00000007748	XPNPEP2	X-prolyl aminopeptidase 2 [Source:HGNC Symbol;Acc:HGNC:12823]	2.2948081004842	1.1983735157066	2.9236456967623E-5	0.000528474163532	yes	up	8.89	10.99	12.14	6.74	4.94	11.16	10.673333333333	7.6133333333333
ENSBGRG00000007753	CACNA1G	calcium voltage-gated channel subunit alpha1 G [Source:HGNC Symbol;Acc:HGNC:1394]	13.995660058874	3.8069076233279	1.8365861321439E-10	1.2612294110958E-8	yes	up	0.4	0.48	0.63	0.07	0.04	0.02	0.50333333333333	0.043333333333333
ENSBGRG00000007767	NAV3	neuron navigator 3 [Source:HGNC Symbol;Acc:HGNC:15998]	2.8638266572378	1.5179441712643	1.3193062155105E-5	0.00027085391051069	yes	up	2.88	2.23	2.94	1.75	0.72	0.9	2.6833333333333	1.1233333333333
ENSBGRG00000007775	WNK4	WNK lysine deficient protein kinase 4 [Source:HGNC Symbol;Acc:HGNC:14544]	0.31978282756388	-1.6448356271561	0.0079260269653287	0.047321450287304	yes	down	3.07	0.25	0.75	4.55	5.44	1.26	1.3566666666667	3.75
ENSBGRG00000007802		-	4.1144781243936	2.0407094524947	5.652462854302E-10	3.5274059859823E-8	yes	up	48.57	66.44	89.41	25.89	17.66	16.91	68.14	20.153333333333
ENSBGRG00000007814	ACO2	aconitase 2 [Source:HGNC Symbol;Acc:HGNC:118]	3.3914702512394	1.7619108380627	3.5847915005387E-12	3.4374653132604E-10	yes	up	97.01	114.49	122.66	34.09	50.63	35.12	111.38666666667	39.946666666667
ENSBGRG00000007837	TENM3	teneurin transmembrane protein 3 [Source:HGNC Symbol;Acc:HGNC:29944]	2.5972549403661	1.3769876324799	6.3504227654807E-5	0.0010016725016043	yes	up	4	4.74	3.74	1.59	23.64	2.04	4.16	9.09
ENSBGRG00000007838	CST3	cystatin C [Source:HGNC Symbol;Acc:HGNC:2475]	2.2536413448475	1.1722579364592	0.0010555321406454	0.010005604848577	yes	up	883.94	986.57	851.49	299.55	759.8	408.85	907.33333333333	489.4
ENSBGRG00000007873		-	0.48274265419724	-1.0506737887593	1.9706498655715E-5	0.00037655455390009	yes	down	11.6	10.88	11.08	34.36	19.62	32.04	11.186666666667	28.673333333333
ENSBGRG00000007903	DHRS7	dehydrogenase/reductase 7 [Source:HGNC Symbol;Acc:HGNC:21524]	0.46636959680584	-1.1004543543059	2.8376523172885E-6	7.0833206891553E-5	yes	down	30.94	36.39	37.95	115.36	68.71	97.32	35.093333333333	93.796666666667
ENSBGRG00000007904	TP53INP2	tumor protein p53 inducible nuclear protein 2 [Source:HGNC Symbol;Acc:HGNC:16104]	3.6683540212892	1.8751328756048	6.7079833393205E-6	0.00015005653768727	yes	up	24.28	22.39	32.03	4.44	13.89	6.76	26.233333333333	8.3633333333333
ENSBGRG00000007938		-	0.1039393603469	-3.2661860092295	3.3724370274757E-13	3.6829822704224E-11	yes	down	0.27	0.55	0.43	9.85	2.74	10.22	0.41666666666667	7.6033333333333
ENSBGRG00000007942		-	2.3928826216214	1.2587496299069	9.9227482931881E-5	0.001452934261254	yes	up	5.82	5.62	7.14	2.47	3.01	4.05	6.1933333333333	3.1766666666667
ENSBGRG00000007950	DPY19L2	dpy-19 like 2 [Source:HGNC Symbol;Acc:HGNC:19414]	66.495980630348	6.0551952339987	0.0011079117783145	0.010383206570783	yes	up	0.67	0.03	0.27	0	0	0	0.32333333333333	0
ENSBGRG00000007964	RPS6KL1	ribosomal protein S6 kinase like 1 [Source:HGNC Symbol;Acc:HGNC:20222]	2.0175536808138	1.0126070596312	0.0001874177304096	0.0024643237695831	yes	up	6.4	5.23	4.27	3.47	2.38	3.7	5.3	3.1833333333333
ENSBGRG00000007981	MPC2	mitochondrial pyruvate carrier 2 [Source:HGNC Symbol;Acc:HGNC:24515]	2.8079863439796	1.4895359194314	1.6393692846788E-15	2.4094132122297E-13	yes	up	102.85	113.02	128.43	52.05	39.28	52.27	114.76666666667	47.866666666667
ENSBGRG00000007986	ANGPTL1	angiopoietin like 1 [Source:HGNC Symbol;Acc:HGNC:489]	3.6302097598534	1.860052912066	3.8809176875821E-11	3.1459438945833E-9	yes	up	36.93	47.61	68.58	21.09	19.32	13.57	51.04	17.993333333333
ENSBGRG00000008032		-	2.9796323223012	1.575134317426	8.2010545704421E-8	3.1765956693294E-6	yes	up	11.75	12.07	10.12	3.31	5.45	5.1	11.313333333333	4.62
ENSBGRG00000008057	HAGHL	hydroxyacylglutathione hydrolase like [Source:HGNC Symbol;Acc:HGNC:14177]	2.0841110825995	1.0594321749506	8.9508403907643E-5	0.0013367608355666	yes	up	10.16	12.23	10.25	6.22	5.32	6.22	10.88	5.92
ENSBGRG00000008061	LDLRAP1	low density lipoprotein receptor adaptor protein 1 [Source:HGNC Symbol;Acc:HGNC:18640]	3.6344255401199	1.8617273487625	1.0207263031146E-13	1.2069129205098E-11	yes	up	21.97	18.64	23.61	6.6	8.82	5.61	21.406666666667	7.01
ENSBGRG00000008078		-	7.2837402434041	2.8646794730788	1.7195046084826E-6	4.5816056027659E-5	yes	up	0.12	0.22	0.14	0.04	0.01	0.03	0.16	0.026666666666667
ENSBGRG00000008093		-	0.47410617232109	-1.0767179194584	0.0082461188317097	0.048689751787644	yes	down	0.8	0.96	1	3.04	1.46	2.47	0.92	2.3233333333333
ENSBGRG00000008103	PLCXD1	phosphatidylinositol specific phospholipase C X domain containing 1 [Source:HGNC Symbol;Acc:HGNC:23148]	2.3202914001853	1.2143060015608	0.0034867815793072	0.025257082964618	yes	up	4.22	3.51	6.87	1.84	2.27	1.94	4.8666666666667	2.0166666666667
ENSBGRG00000008113	PGF	placental growth factor [Source:HGNC Symbol;Acc:HGNC:8893]	5.0258765979765	2.3293752486812	2.9234776034241E-7	9.8446699767552E-6	yes	up	26.97	16.73	39.21	2.66	8.82	6.89	27.636666666667	6.1233333333333
ENSBGRG00000008123	FKBP3	FKBP prolyl isomerase 3 [Source:HGNC Symbol;Acc:HGNC:3719]	2.2131921197839	1.1461286920919	1.7983284821183E-5	0.00035010727748499	yes	up	120.27	189.35	149.62	100.49	77.5	62.02	153.08	80.003333333333
ENSBGRG00000008129	IL6R	interleukin 6 receptor [Source:HGNC Symbol;Acc:HGNC:6019]	0.14236627327841	-2.8123206840959	1.5816288483062E-43	1.3818164038035E-40	yes	down	6.75	6.32	5.86	61.75	38.23	51.87	6.31	50.616666666667
ENSBGRG00000008140	ODF1	outer dense fiber of sperm tails 1 [Source:HGNC Symbol;Acc:HGNC:8113]	235.84688474144	7.881706734472	4.845757261262E-6	0.00011256185921803	yes	up	7.92	0.14	0.96	0	0	0	3.0066666666667	0
ENSBGRG00000008158	MAPK6	mitogen-activated protein kinase 6 [Source:HGNC Symbol;Acc:HGNC:6879]	2.01791832705	1.0128677841844	3.9854775893421E-6	9.5834282217115E-5	yes	up	24	27.48	31.74	13.03	17.39	16.25	27.74	15.556666666667
ENSBGRG00000008198		-	0.27180410680446	-1.8793608403212	0.0049719458769139	0.033201197817558	yes	down	0.39	0.37	0.4	1.29	1.27	2.51	0.38666666666667	1.69
ENSBGRG00000008216		-	0.3204503870261	-1.6418270826048	0.00053790582825907	0.005805838747565	yes	down	1.54	1	1.25	2.63	4.91	9.15	1.2633333333333	5.5633333333333
ENSBGRG00000008222	ATP1A1	ATPase Na+/K+ transporting subunit alpha 1 [Source:HGNC Symbol;Acc:HGNC:799]	0.49430419743335	-1.016528937569	0.0010488063940482	0.0099538499413407	yes	down	68.18	48.06	56.49	95.57	199.08	125.53	57.576666666667	140.06
ENSBGRG00000008228	EZH1	enhancer of zeste 1 polycomb repressive complex 2 subunit [Source:HGNC Symbol;Acc:HGNC:3526]	0.40893947058468	-1.2900407772699	1.2306089554849E-6	3.4313043322618E-5	yes	down	12.68	14.05	14.28	54.58	30.48	47.16	13.67	44.073333333333
ENSBGRG00000008229	NUPR1	nuclear protein 1, transcriptional regulator [Source:HGNC Symbol;Acc:HGNC:29990]	0.33868185048472	-1.5619974181151	1.5754131343421E-5	0.00031641056131116	yes	down	30.13	56.15	42.25	297.4	103.35	144.9	42.843333333333	181.88333333333
ENSBGRG00000008296		-	0.27789607976947	-1.8473826120475	2.340575237857E-5	0.00043761936676416	yes	down	0.91	0.78	0.76	2.52	1.86	5.39	0.81666666666667	3.2566666666667
ENSBGRG00000008346	SLC25A13	solute carrier family 25 member 13 [Source:HGNC Symbol;Acc:HGNC:10983]	4.98293376972	2.316995398679	4.0845095981656E-12	3.8694577072742E-10	yes	up	6.95	7.18	10.88	1.55	1.78	2.81	8.3366666666667	2.0466666666667
ENSBGRG00000008380		-	2.3163893490449	1.2118777683211	5.5548089138618E-7	1.7298004946414E-5	yes	up	127.12	170.58	194.14	91.98	71.49	95.85	163.94666666667	86.44
ENSBGRG00000008389	TNC	tenascin C [Source:HGNC Symbol;Acc:HGNC:5318]	3.876222343354	1.9546513273201	8.0608776437708E-6	0.00017632326506568	yes	up	3.24	3.93	1.34	0.68	0.91	1.18	2.8366666666667	0.92333333333333
ENSBGRG00000008426	WDR27	WD repeat domain 27 [Source:HGNC Symbol;Acc:HGNC:21248]	0.48830777695944	-1.0341373398662	0.0050033894550038	0.033298054409391	yes	down	0.57	0.89	0.48	2.54	1.34	1.14	0.64666666666667	1.6733333333333
ENSBGRG00000008435	ST3GAL3	ST3 beta-galactoside alpha-2,3-sialyltransferase 3 [Source:HGNC Symbol;Acc:HGNC:10866]	0.42765341714638	-1.2254860270511	8.7333215232456E-6	0.00018865414048703	yes	down	14.05	14.52	16.42	38.99	22.16	40.3	14.996666666667	33.816666666667
ENSBGRG00000008437	GDF10	growth differentiation factor 10 [Source:HGNC Symbol;Acc:HGNC:4215]	16.304814772971	4.0272261466677	5.4217520838143E-26	1.9828482155829E-23	yes	up	5.4	8.9	7.37	0.46	0.59	0.58	7.2233333333333	0.54333333333333
ENSBGRG00000008494	MTMR12	myotubularin related protein 12 [Source:HGNC Symbol;Acc:HGNC:18191]	0.3623351456274	-1.4646033444007	3.2966634289323E-7	1.0755877403193E-5	yes	down	10.33	9.72	9.78	30.33	20.74	46.18	9.9433333333333	32.416666666667
ENSBGRG00000008497	RAB20	RAB20, member RAS oncogene family [Source:HGNC Symbol;Acc:HGNC:18260]	0.41170737240368	-1.2803088117978	2.281783305975E-5	0.00042718243178288	yes	down	3.8	2.53	2.33	11.21	7.17	8.37	2.8866666666667	8.9166666666667
ENSBGRG00000008506	POLR3H	RNA polymerase III subunit H [Source:HGNC Symbol;Acc:HGNC:30349]	2.3977957569509	1.2617087759401	5.958334536614E-5	0.00095127684185575	yes	up	7.02	9.83	7.05	4.97	4.81	3.83	7.9666666666667	4.5366666666667
ENSBGRG00000008546	MDH2	malate dehydrogenase 2 [Source:HGNC Symbol;Acc:HGNC:6971]	3.6486322869967	1.8673557619234	2.167207152784E-14	2.7935655479247E-12	yes	up	203.62	223.42	225.61	55.48	88.53	72.81	217.55	72.273333333333
ENSBGRG00000008563		-	2.5314944845317	1.3399893409938	0.00033414057399089	0.003959830193354	yes	up	698.7	613.11	464.81	180.01	279.28	345.68	592.20666666667	268.32333333333
ENSBGRG00000008572	FLRT3	fibronectin leucine rich transmembrane protein 3 [Source:HGNC Symbol;Acc:HGNC:3762]	2.1946237914406	1.1339736501294	0.0024445624298395	0.019202391993834	yes	up	2.39	2.78	3.94	2.45	1.12	1.64	3.0366666666667	1.7366666666667
ENSBGRG00000008580		-	2.5867097532804	1.3711181827452	0.0071901547094031	0.043792553431477	yes	up	46.25	115.56	112.01	36.26	34.02	56.02	91.273333333333	42.1
ENSBGRG00000008600	PHF7	PHD finger protein 7 [Source:HGNC Symbol;Acc:HGNC:18458]	8.8850350101712	3.1513774609924	0.0025436408992629	0.01978303500584	yes	up	6.58	0.17	1.35	0.79	0.15	0.11	2.7	0.35
ENSBGRG00000008612	COL16A1	collagen type XVI alpha 1 chain [Source:HGNC Symbol;Acc:HGNC:2193]	3.0630982769084	1.6149916553253	1.9974634412713E-7	7.0747995669893E-6	yes	up	20.47	27.79	30.04	12.18	11.83	6.89	26.1	10.3
ENSBGRG00000008625	GALNT5	polypeptide N-acetylgalactosaminyltransferase 5 [Source:HGNC Symbol;Acc:HGNC:4127]	16.233242826736	4.0208793229142	2.9531441065661E-12	2.8526947352749E-10	yes	up	2.25	5.69	5.49	0.33	0.59	0.11	4.4766666666667	0.34333333333333
ENSBGRG00000008627	IL18	interleukin 18 [Source:HGNC Symbol;Acc:HGNC:5986]	2.5439956351597	1.3470961953319	0.0066696686516393	0.041457394946909	yes	up	21.8	47.34	31.72	10.58	31.78	5.75	33.62	16.036666666667
ENSBGRG00000008633	ACSS2	acyl-CoA synthetase short chain family member 2 [Source:HGNC Symbol;Acc:HGNC:15814]	14.393938505212	3.8473894947833	1.4706823473893E-63	3.3039929421492E-60	yes	up	740.43	997.84	1047.8	91.8	86.65	78.34	928.69	85.596666666667
ENSBGRG00000008634		-	4.2302333942093	2.0807372631985	0.0034502831407262	0.025027284442371	yes	up	28.63	27.7	42.43	11.18	11.91	2.01	32.92	8.3666666666667
ENSBGRG00000008636	DYNC1I1	dynein cytoplasmic 1 intermediate chain 1 [Source:HGNC Symbol;Acc:HGNC:2963]	4.3415321625291	2.1182042715165	0.001391777608924	0.012478389212052	yes	up	10.65	1.45	2.44	0.77	1.72	1.71	4.8466666666667	1.4
ENSBGRG00000008639	PLAT	plasminogen activator, tissue type [Source:HGNC Symbol;Acc:HGNC:9051]	0.44001225598612	-1.184384386128	6.5389206378126E-7	1.9928501153148E-5	yes	down	22.86	18.32	20.1	43.59	52.2	74.07	20.426666666667	56.62
ENSBGRG00000008670	THBS2	thrombospondin 2 [Source:HGNC Symbol;Acc:HGNC:11786]	3.3485702024668	1.7435452143362	2.5606848243024E-6	6.4637768133193E-5	yes	up	82.07	139.99	67.35	36.41	48.31	20.34	96.47	35.02
ENSBGRG00000008676		immunoglobulin heavy constant mu [Source:HGNC Symbol;Acc:HGNC:5541]	0.19846901626741	-2.3330142944024	1.8868138366494E-5	0.00036311988208871	yes	down	0.49	2.46	1	10.74	4.35	9.58	1.3166666666667	8.2233333333333
ENSBGRG00000008707	HR	HR lysine demethylase and nuclear receptor corepressor [Source:HGNC Symbol;Acc:HGNC:5172]	3.9847655175655	1.9944948317193	7.2751008302419E-5	0.0011198344476368	yes	up	2	3.42	2.83	0.75	1.23	1.96	2.75	1.3133333333333
ENSBGRG00000008738		-	0.0024298902061657	-8.6848931570857	8.3918732506605E-11	6.4375901824335E-9	yes	down	0	0	0	7.41	9.03	2.55	0	6.33
ENSBGRG00000008772	GSS	glutathione synthetase [Source:HGNC Symbol;Acc:HGNC:4624]	3.1568146048416	1.6584695357445	1.6619149950138E-10	1.1462840005082E-8	yes	up	12.81	14.08	17.95	4.42	4.37	6.21	14.946666666667	5
ENSBGRG00000008799	PDK4	pyruvate dehydrogenase kinase 4 [Source:HGNC Symbol;Acc:HGNC:8812]	0.30268442028651	-1.7241136759289	2.8402881427125E-7	9.5850582258149E-6	yes	down	120.57	188.73	309.85	659.58	763.38	880.43	206.38333333333	767.79666666667
ENSBGRG00000008803	ENTPD2	ectonucleoside triphosphate diphosphohydrolase 2 [Source:HGNC Symbol;Acc:HGNC:3364]	3.2471277511662	1.6991641454335	4.5493276466381E-6	0.00010662105301197	yes	up	19.7	15.04	9.05	7.09	5.27	3.51	14.596666666667	5.29
ENSBGRG00000008834	PRDM11	PR/SET domain 11 [Source:HGNC Symbol;Acc:HGNC:13996]	2.061054934715	1.043382958533	6.3742281500632E-5	0.0010044199587965	yes	up	5.05	2.96	3.33	2.03	1.84	1.78	3.78	1.8833333333333
ENSBGRG00000008843	NACC1	nucleus accumbens associated 1 [Source:HGNC Symbol;Acc:HGNC:20967]	2.7629654171957	1.4662175046938	2.6985185529347E-6	6.7790579494332E-5	yes	up	16.28	9.4	12.37	5.14	7.56	4.61	12.683333333333	5.77
ENSBGRG00000008878	ADAMTS16	ADAM metallopeptidase with thrombospondin type 1 motif 16 [Source:HGNC Symbol;Acc:HGNC:17108]	45.376050376749	5.5038591342665	5.3686779545849E-51	8.4427829513803E-48	yes	up	294.14	247.52	364.48	3.02	9.95	6.95	302.04666666667	6.64
ENSBGRG00000008891	SCUBE2	signal peptide, CUB domain and EGF like domain containing 2 [Source:HGNC Symbol;Acc:HGNC:30425]	0.14902808963734	-2.746343811441	1.0708927495697E-11	9.6786548159382E-10	yes	down	15.18	16.68	12.54	191.28	46.37	152.19	14.8	129.94666666667
ENSBGRG00000008896	PLEKHA6	pleckstrin homology domain containing A6 [Source:HGNC Symbol;Acc:HGNC:17053]	2.1350769886498	1.0942880928625	3.2799928702621E-5	0.00058482049748006	yes	up	3.01	2.91	3.93	1.87	2.12	1.81	3.2833333333333	1.9333333333333
ENSBGRG00000008923	PTGES2	prostaglandin E synthase 2 [Source:HGNC Symbol;Acc:HGNC:17822]	2.7554290037689	1.4622769552488	6.6929500393818E-5	0.0010415448475949	yes	up	10.56	5.47	4.99	2.22	3.64	3.32	7.0066666666667	3.06
ENSBGRG00000008929	DDR1	discoidin domain receptor tyrosine kinase 1 [Source:HGNC Symbol;Acc:HGNC:2730]	5.4537621029379	2.4472517702207	4.2727154509235E-18	8.7263276858731E-16	yes	up	31.24	39.44	23.33	5.44	7.27	8.21	31.336666666667	6.9733333333333
ENSBGRG00000008937	EXTL1	exostosin like glycosyltransferase 1 [Source:HGNC Symbol;Acc:HGNC:3515]	8.9075394986667	3.1550269757096	1.752941690265E-13	1.9550894341211E-11	yes	up	17.59	15.69	23.01	1.59	1.29	4.27	18.763333333333	2.3833333333333
ENSBGRG00000008958	SCG3	secretogranin III [Source:HGNC Symbol;Acc:HGNC:13707]	2.8762606426893	1.5241944166942	0.0029829020108732	0.022305809330952	yes	up	1.36	1.18	1.17	0.66	0.51	0.43	1.2366666666667	0.53333333333333
ENSBGRG00000008976	CCDC138	coiled-coil domain containing 138 [Source:HGNC Symbol;Acc:HGNC:26531]	0.48412595146474	-1.0465456632666	0.0012835670695902	0.011664556200284	yes	down	2.83	2.06	3.61	5.54	7.52	8	2.8333333333333	7.02
ENSBGRG00000008993	SPARC	secreted protein acidic and cysteine rich [Source:HGNC Symbol;Acc:HGNC:11219]	3.3032956176061	1.7239060846614	2.3646839638002E-8	1.0445792138967E-6	yes	up	4833.91	6007.58	4949.43	1739.18	2705.72	1303.48	5263.64	1916.1266666667
ENSBGRG00000008998	TMEM120A	transmembrane protein 120A [Source:HGNC Symbol;Acc:HGNC:21697]	2.7919393444588	1.4812675989977	1.0767699438534E-13	1.2636779206745E-11	yes	up	40.14	35.5	42.59	14.83	16.67	19.99	39.41	17.163333333333
ENSBGRG00000009021	ASB5	ankyrin repeat and SOCS box containing 5 [Source:HGNC Symbol;Acc:HGNC:17180]	2.9958553534835	1.5829679689736	3.2227117106554E-7	1.0679850490901E-5	yes	up	11.12	14.85	10.81	4.14	6.74	4.09	12.26	4.99
ENSBGRG00000009029	EGLN3	egl-9 family hypoxia inducible factor 3 [Source:HGNC Symbol;Acc:HGNC:14661]	4.8463427931009	2.2768964535751	2.2459611695888E-12	2.2118239138243E-10	yes	up	17.71	28.04	32.83	11.12	6.69	6.75	26.193333333333	8.1866666666667
ENSBGRG00000009031		-	0.33634739447249	-1.5719760125652	8.4804470058545E-7	2.4834917991446E-5	yes	down	12.62	7.98	12.68	43.17	50.46	25.75	11.093333333333	39.793333333333
ENSBGRG00000009032	ABCA7	ATP binding cassette subfamily A member 7 [Source:HGNC Symbol;Acc:HGNC:37]	6.1560642139718	2.622008280512	3.1211942101928E-6	7.7175943631278E-5	yes	up	1.26	0.93	0.53	0.55	0.24	0.26	0.90666666666667	0.35
ENSBGRG00000009049	HSPA4L	heat shock protein family A (Hsp70) member 4 like [Source:HGNC Symbol;Acc:HGNC:17041]	6.6691033192837	2.7374927998228	0.0039369806398919	0.027826048333906	yes	up	1.32	0.15	0.33	0.07	0.09	0.17	0.6	0.11
ENSBGRG00000009051	ACVR1C	activin A receptor type 1C [Source:HGNC Symbol;Acc:HGNC:18123]	0.31929718195716	-1.6470282748148	4.4348542890165E-9	2.3247506183025E-7	yes	down	6.3	8.32	10.93	30.77	37.49	26.93	8.5166666666667	31.73
ENSBGRG00000009065	COX20	cytochrome c oxidase assembly factor COX20 [Source:HGNC Symbol;Acc:HGNC:26970]	0.47604202619343	-1.0708391509667	5.5574187060881E-5	0.00089913545855907	yes	down	23.64	25.06	37.82	50.83	28.91	48.69	28.84	42.81
ENSBGRG00000009073	DLAT	dihydrolipoamide S-acetyltransferase [Source:HGNC Symbol;Acc:HGNC:2896]	3.3359166834197	1.7380832570325	1.9091889799611E-10	1.2843181879428E-8	yes	up	74.62	55.24	75.77	18.04	31.22	24.27	68.543333333333	24.51
ENSBGRG00000009078	NDUFAF5	NADH:ubiquinone oxidoreductase complex assembly factor 5 [Source:HGNC Symbol;Acc:HGNC:15899]	2.7726246837444	1.4712523392238	1.2971937983424E-7	4.7886548527541E-6	yes	up	13.28	15.02	20.83	7.16	6.14	8.05	16.376666666667	7.1166666666667
ENSBGRG00000009089	TDRD5	tudor domain containing 5 [Source:HGNC Symbol;Acc:HGNC:20614]	59.193727373723	5.8873723996895	0.0057576465439746	0.036911842458436	yes	up	0.23	0	0.21	0	0	0	0.14666666666667	0
ENSBGRG00000009108	POR	cytochrome p450 oxidoreductase [Source:HGNC Symbol;Acc:HGNC:9208]	2.026991277373	1.0193398805572	0.00031378831433165	0.0037440326488464	yes	up	39.7	23.49	24.46	18.35	20.48	13.01	29.216666666667	17.28
ENSBGRG00000009110		-	139.30152712293	7.1220672636551	5.4016113292416E-5	0.00088209490927989	yes	up	0.83	0.03	0.11	0	0	0	0.32333333333333	0
ENSBGRG00000009125		-	75.083392834395	6.2304219383801	0.0027203924692034	0.020807826833994	yes	up	3.12	0.14	0.15	0	0	0	1.1366666666667	0
ENSBGRG00000009181	GSTK1	glutathione S-transferase kappa 1 [Source:HGNC Symbol;Acc:HGNC:16906]	0.39679621897945	-1.3335298163541	0.00033639156233086	0.0039793478586274	yes	down	6.83	9.56	4.26	20.37	12.49	18.85	6.8833333333333	17.236666666667
ENSBGRG00000009213	CPNE9	copine family member 9 [Source:HGNC Symbol;Acc:HGNC:24336]	0.21407447140438	-2.2238153317385	0.00013680579212993	0.0018912586315161	yes	down	0.38	0.46	1.02	4.42	1.4	5.79	0.62	3.87
ENSBGRG00000009235		-	0.017835866767292	-5.8090748618035	0.00063256560165722	0.00662739950144	yes	down	0.05	0	0	0.06	17.7	18.82	0.016666666666667	12.193333333333
ENSBGRG00000009248	IL12RB2	interleukin 12 receptor subunit beta 2 [Source:HGNC Symbol;Acc:HGNC:5972]	0.079075185577397	-3.6606311532429	1.4034016297665E-5	0.00028514074973783	yes	down	0.06	0.03	0.13	1.2	0.9	0.53	0.073333333333333	0.87666666666667
ENSBGRG00000009255	DIXDC1	DIX domain containing 1 [Source:HGNC Symbol;Acc:HGNC:23695]	0.32922501618023	-1.6028541317039	1.3377601176987E-11	1.1752857883201E-9	yes	down	1.96	2.4	2.48	19.17	11.54	15.32	2.28	15.343333333333
ENSBGRG00000009256	ATOX1	antioxidant 1 copper chaperone [Source:HGNC Symbol;Acc:HGNC:798]	2.0305987299176	1.0219051743687	7.9792197056463E-5	0.001213551345174	yes	up	67.03	98.05	88.52	59.67	61.27	48.32	84.533333333333	56.42
ENSBGRG00000009297		-	0.13857429589422	-2.8512684176792	0.006337906089041	0.039838499703769	yes	down	0	0.2	0.21	1.75	0.75	1.12	0.13666666666667	1.2066666666667
ENSBGRG00000009302	ZNF385D	zinc finger protein 385D [Source:HGNC Symbol;Acc:HGNC:26191]	4.1357627494335	2.0481534269408	4.138335946437E-10	2.6796103090143E-8	yes	up	9.62	14.02	16.98	4.58	3.38	3	13.54	3.6533333333333
ENSBGRG00000009317	RHBDD2	rhomboid domain containing 2 [Source:HGNC Symbol;Acc:HGNC:23082]	0.4512746458782	-1.1479223695018	0.0009722687356432	0.0093803056053527	yes	down	10.98	8.21	5.09	28.28	12.55	20.94	8.0933333333333	20.59
ENSBGRG00000009322	ZDBF2	zinc finger DBF-type containing 2 [Source:HGNC Symbol;Acc:HGNC:29313]	0.070100915325359	-3.8344229077823	5.3800520573091E-5	0.00087948751198797	yes	down	0.01	0.03	0.02	0.62	0.1	0.37	0.02	0.36333333333333
ENSBGRG00000009326	KCNK12	potassium two pore domain channel subfamily K member 12 [Source:HGNC Symbol;Acc:HGNC:6274]	20.269519434505	4.3412399795641	0.00015450962482174	0.0021019189964937	yes	up	0.78	1.43	0.78	0.06	0.11	0	0.99666666666667	0.056666666666667
ENSBGRG00000009327	U1	U1 spliceosomal RNA [Source:RFAM;Acc:RF00003]	0.3958334547654	-1.3370345446938	0.00079555984424493	0.007973852205606	yes	down	3.53	11.42	1.22	50.65	5.84	43.84	5.39	33.443333333333
ENSBGRG00000009335	HMGB4	high mobility group box 4 [Source:HGNC Symbol;Acc:HGNC:24954]	122.36360961647	6.9350307606178	6.2627825180504E-5	0.00099083015974709	yes	up	13.85	0.96	3.19	0	0	0	6	0
ENSBGRG00000009343	MCHR1	melanin concentrating hormone receptor 1 [Source:HGNC Symbol;Acc:HGNC:4479]	8.2692357850302	3.0477540065318	0.0010471356682216	0.0099538499413407	yes	up	0.93	0.95	2.29	0.38	0.14	0.09	1.39	0.20333333333333
ENSBGRG00000009415	DNM1	dynamin 1 [Source:HGNC Symbol;Acc:HGNC:2972]	2.7124745733425	1.4396096138393	4.5503391665315E-5	0.00077027592823331	yes	up	16.79	21.53	29.4	10.53	8.7	6.9	22.573333333333	8.71
ENSBGRG00000009420	FLAD1	flavin adenine dinucleotide synthetase 1 [Source:HGNC Symbol;Acc:HGNC:24671]	0.37276720169029	-1.4236531663339	4.115650299258E-5	0.00070735209405608	yes	down	8.79	7.2	8.02	18.53	39.54	14.76	8.0033333333333	24.276666666667
ENSBGRG00000009436	PJA1	praja ring finger ubiquitin ligase 1 [Source:HGNC Symbol;Acc:HGNC:16648]	2.2078772383824	1.1426599581212	3.3026126740874E-5	0.00058752134516628	yes	up	93.41	91.54	118.49	50.21	71.97	40.74	101.14666666667	54.306666666667
ENSBGRG00000009468	ERG28	ergosterol biosynthesis 28 homolog [Source:HGNC Symbol;Acc:HGNC:1187]	2.3829288920322	1.2527359013212	0.0015409635708753	0.013568417197976	yes	up	1.95	1.27	1.69	0.99	0.87	0.62	1.6366666666667	0.82666666666667
ENSBGRG00000009479	MAGEL2	MAGE family member L2 [Source:HGNC Symbol;Acc:HGNC:6814]	2.6355844662573	1.3981229288718	0.0007575097935666	0.0076756436943482	yes	up	1.05	1.73	1.66	0.91	0.67	0.49	1.48	0.69
ENSBGRG00000009516	NDUFS1	NADH:ubiquinone oxidoreductase core subunit S1 [Source:HGNC Symbol;Acc:HGNC:7707]	2.5780250045315	1.366266256616	9.0937840396087E-11	6.8099451336612E-9	yes	up	40.83	51.09	58.39	20.5	25.23	19.96	50.103333333333	21.896666666667
ENSBGRG00000009527		-	2.1148396471663	1.0805482784714	1.7872742134255E-5	0.00034915123329601	yes	up	135.19	214.33	204.14	93.15	86.66	91.65	184.55333333333	90.486666666667
ENSBGRG00000009542	SCN11A	sodium voltage-gated channel alpha subunit 11 [Source:HGNC Symbol;Acc:HGNC:10583]	0.30842338708808	-1.6970159289965	2.4473302727664E-5	0.00045546409313046	yes	down	0.77	1.04	1.31	6.38	2.31	3.75	1.04	4.1466666666667
ENSBGRG00000009544	DTX3	deltex E3 ubiquitin ligase 3 [Source:HGNC Symbol;Acc:HGNC:24457]	0.015458894994037	-6.0154189910552	0.0036873298476369	0.026441837293177	yes	down	0	0	0	1.34	0.87	0	0	0.73666666666667
ENSBGRG00000009559		-	2.5746769901011	1.3643914482144	1.2188771157435E-7	4.5356619475066E-6	yes	up	130.66	207.64	196.94	86.82	81.44	83.25	178.41333333333	83.836666666667
ENSBGRG00000009587		-	4.9911734425868	2.3193790381636	4.3189524970343E-5	0.00073745762180631	yes	up	29.96	8.16	8.65	2.14	4.76	3.35	15.59	3.4166666666667
ENSBGRG00000009606	SREBF2	sterol regulatory element binding transcription factor 2 [Source:HGNC Symbol;Acc:HGNC:11290]	2.3144313181533	1.2106577506057	4.8251489515303E-7	1.5176058482353E-5	yes	up	40.5	29.66	24.37	15.68	14.6	7.22	31.51	12.5
ENSBGRG00000009629	BMP1	bone morphogenetic protein 1 [Source:HGNC Symbol;Acc:HGNC:1067]	2.0165751916842	1.0119072002628	3.2045837979544E-7	1.0654394250873E-5	yes	up	30.88	28.57	37.93	17.68	17.66	20.81	32.46	18.716666666667
ENSBGRG00000009643	MME	membrane metalloendopeptidase [Source:HGNC Symbol;Acc:HGNC:7154]	2.9282799672854	1.5500534935486	0.0002309208406567	0.0029215294772062	yes	up	4.95	5.43	12.5	4.44	2.35	2.97	7.6266666666667	3.2533333333333
ENSBGRG00000009656	RASGRP3	RAS guanyl releasing protein 3 [Source:HGNC Symbol;Acc:HGNC:14545]	2.0396114245636	1.0282943241318	0.00011852512082436	0.0016746864780628	yes	up	13.52	9.96	9.04	7.09	6.87	4.31	10.84	6.09
ENSBGRG00000009676	EHBP1	EH domain binding protein 1 [Source:HGNC Symbol;Acc:HGNC:29144]	0.34369031686263	-1.5408188891215	5.2572344017569E-10	3.293835386535E-8	yes	down	36.58	38.76	36.25	177.46	93.21	154.27	37.196666666667	141.64666666667
ENSBGRG00000009678	INHBA	inhibin subunit beta A [Source:HGNC Symbol;Acc:HGNC:6066]	4.3838784795396	2.1322078075604	1.4693528726814E-10	1.0361902814254E-8	yes	up	2.38	1.48	1.69	0.39	0.47	0.69	1.85	0.51666666666667
ENSBGRG00000009686	SRD5A1	steroid 5 alpha-reductase 1 [Source:HGNC Symbol;Acc:HGNC:11284]	2.3717378351543	1.2459445474784	4.6403823467088E-5	0.0007825449585718	yes	up	11.43	13.04	9.76	8.09	4.48	5.75	11.41	6.1066666666667
ENSBGRG00000009715	SPTLC3	serine palmitoyltransferase long chain base subunit 3 [Source:HGNC Symbol;Acc:HGNC:16253]	2.2177362099531	1.1490877734234	0.0027095857783136	0.020755453458237	yes	up	2.69	2.53	2.78	0.79	1.49	2.14	2.6666666666667	1.4733333333333
ENSBGRG00000009741	SLC16A7	solute carrier family 16 member 7 [Source:HGNC Symbol;Acc:HGNC:10928]	6.8807384570634	2.7825634066675	9.3689848561258E-26	3.348560360169E-23	yes	up	99.93	85.52	106.16	18.06	18.81	12.25	97.203333333333	16.373333333333
ENSBGRG00000009753	ZBBX	zinc finger B-box domain containing [Source:HGNC Symbol;Acc:HGNC:26245]	54.13952449684	5.7586103114195	0.0035449350806802	0.025595798475104	yes	up	0.56	0.05	0.05	0	0	0	0.22	0
ENSBGRG00000009755		-	0.024404307692261	-5.3567203642102	0.0023197421409414	0.018482077291339	yes	down	0	0	0	0.43	0.42	1.08	0	0.64333333333333
ENSBGRG00000009758	GJA1	gap junction protein alpha 1 [Source:HGNC Symbol;Acc:HGNC:4274]	2.4566979543883	1.2967204924201	8.7654404522469E-5	0.0013159003273828	yes	up	59.37	56.33	56.35	20.58	43.68	17.82	57.35	27.36
ENSBGRG00000009780	SPHKAP	SPHK1 interactor, AKAP domain containing [Source:HGNC Symbol;Acc:HGNC:30619]	52.49818291442	5.7141955834619	0.003503068451043	0.02535170476811	yes	up	0.21	0.01	0.05	0	0	0	0.09	0
ENSBGRG00000009814	RELN	reelin [Source:HGNC Symbol;Acc:HGNC:9957]	2.1564598341506	1.1086648449333	0.0019580023148749	0.016248836096951	yes	up	2.97	3.52	4.74	2.24	2.84	1.23	3.7433333333333	2.1033333333333
ENSBGRG00000009828	PIM1	Pim-1 proto-oncogene, serine/threonine kinase [Source:HGNC Symbol;Acc:HGNC:8986]	0.27734707512898	-1.8502355838433	1.3343814665951E-7	4.9143988158489E-6	yes	down	12.15	9.58	5.92	21.13	30.25	33.41	9.2166666666667	28.263333333333
ENSBGRG00000009837	SLC45A2	solute carrier family 45 member 2 [Source:HGNC Symbol;Acc:HGNC:16472]	3.3117144258533	1.7275782724241	6.0922132810407E-8	2.4756110092415E-6	yes	up	25.28	47.22	46.16	12.01	11.84	14.38	39.553333333333	12.743333333333
ENSBGRG00000009846	ATP2A1	ATPase sarcoplasmic/endoplasmic reticulum Ca2+ transporting 1 [Source:HGNC Symbol;Acc:HGNC:811]	0.014617397142812	-6.0961697501305	1.4594522950102E-6	3.9984924723573E-5	yes	down	0.24	0.1	0.09	0.88	31.32	6.9	0.14333333333333	13.033333333333
ENSBGRG00000009920		-	0.36342791094033	-1.4602588733645	0.0048811812595562	0.032720143430427	yes	down	11.44	4.82	4.89	35.81	7.03	27.57	7.05	23.47
ENSBGRG00000009941	BCHE	butyrylcholinesterase [Source:HGNC Symbol;Acc:HGNC:983]	2.1761561140932	1.1217820570245	0.00055463806615486	0.0059618853235485	yes	up	10	9.28	12.69	8.82	4.12	4.5	10.656666666667	5.8133333333333
ENSBGRG00000010003	RBM38	RNA binding motif protein 38 [Source:HGNC Symbol;Acc:HGNC:15818]	2.4558708573243	1.2962346981689	1.3466608882179E-5	0.000275749858439	yes	up	32.42	23.97	30.65	9.2	19.44	11.93	29.013333333333	13.523333333333
ENSBGRG00000010059	PRKCQ	protein kinase C theta [Source:HGNC Symbol;Acc:HGNC:9410]	0.22208547062744	-2.1708130835396	2.9486782953113E-6	7.3255789687308E-5	yes	down	1.67	0.96	0.84	4.12	2.67	6.2	1.1566666666667	4.33
ENSBGRG00000010076	ANO2	anoctamin 2 [Source:HGNC Symbol;Acc:HGNC:1183]	2.0019086997483	1.0013761792569	0.0011518975179213	0.010712442558741	yes	up	27.82	30.07	43.03	22.78	20.66	17.99	33.64	20.476666666667
ENSBGRG00000010086	KPNA2	karyopherin subunit alpha 2 [Source:HGNC Symbol;Acc:HGNC:6395]	2.3540122130337	1.235121805354	0.00025009757589726	0.0031042103224628	yes	up	19.48	21.58	24.02	5.8	12.56	14.11	21.693333333333	10.823333333333
ENSBGRG00000010107		-	7.0461379944662	2.816832729443	0.00077977936199194	0.0078456879377385	yes	up	9.24	18.48	22.22	1.87	4.79	1.96	16.646666666667	2.8733333333333
ENSBGRG00000010182	CEP250	centrosomal protein 250 [Source:HGNC Symbol;Acc:HGNC:1859]	0.45158469274785	-1.1469315106167	0.0015092579152839	0.013349038231583	yes	down	1.32	1.3	1.13	4.39	1.57	3.41	1.25	3.1233333333333
ENSBGRG00000010198	MDH1	malate dehydrogenase 1 [Source:HGNC Symbol;Acc:HGNC:6970]	2.0787403993292	1.0557096004351	6.6461030410403E-8	2.6708101455108E-6	yes	up	106.8	123.87	141.24	73.64	72.54	72.22	123.97	72.8
ENSBGRG00000010204	TMEM119	transmembrane protein 119 [Source:HGNC Symbol;Acc:HGNC:27884]	4.4403043435794	2.1506585639459	4.1444165441465E-5	0.00071074257986093	yes	up	8.27	7.8	7.07	3.57	2.93	0.93	7.7133333333333	2.4766666666667
ENSBGRG00000010217	ASB9	ankyrin repeat and SOCS box containing 9 [Source:HGNC Symbol;Acc:HGNC:17184]	3.3054044800194	1.724826824112	0.0007490031848721	0.0076139780771161	yes	up	0.7	0.73	1.28	0.3	0.31	0.39	0.90333333333333	0.33333333333333
ENSBGRG00000010227	VEGFA	vascular endothelial growth factor A [Source:HGNC Symbol;Acc:HGNC:12680]	0.41674727785875	-1.262755319149	2.4682556203143E-7	8.5501995055244E-6	yes	down	33.81	37.75	35.95	74.3	112.98	125.02	35.836666666667	104.1
ENSBGRG00000010232	DDO	D-aspartate oxidase [Source:HGNC Symbol;Acc:HGNC:2727]	0.069415293957557	-3.8486026294805	1.6109684625545E-9	9.4884232367536E-8	yes	down	0.4	0.12	0.18	6.76	1.45	4.13	0.23333333333333	4.1133333333333
ENSBGRG00000010251	NME2	NME/NM23 nucleoside diphosphate kinase 2 [Source:HGNC Symbol;Acc:HGNC:7850]	2.1150850848072	1.0807157006787	1.2897051211229E-9	7.6247754642025E-8	yes	up	107.71	108.54	113.69	49.68	60.05	77.35	109.98	62.36
ENSBGRG00000010314	RARB	retinoic acid receptor beta [Source:HGNC Symbol;Acc:HGNC:9865]	2.4499690978821	1.2927635522428	1.9752299879311E-5	0.00037697168434715	yes	up	4.22	2.69	3.21	1.54	1.78	1.68	3.3733333333333	1.6666666666667
ENSBGRG00000010332	DTNBP1	dystrobrevin binding protein 1 [Source:HGNC Symbol;Acc:HGNC:17328]	0.45405612453206	-1.1390574590901	4.7423057642094E-5	0.00079506930115092	yes	down	4.92	6.35	5.59	18.96	12.33	14.37	5.62	15.22
ENSBGRG00000010357		-	3.0813041816818	1.6235411100768	4.7299089214667E-11	3.7757638425881E-9	yes	up	8.3	9.39	9.97	3.51	3.81	3.88	9.22	3.7333333333333
ENSBGRG00000010377	FOXN2	forkhead box N2 [Source:HGNC Symbol;Acc:HGNC:5281]	2.2006737100126	1.1379452552509	1.2506457085577E-10	8.980664115424E-9	yes	up	34.48	27.24	30.43	17.86	15.34	16.21	30.716666666667	16.47
ENSBGRG00000010446		-	27.413690558256	4.776824658428	0.00051182737713988	0.0055779607296616	yes	up	0.47	1.06	1.13	0.12	0	0	0.88666666666667	0.04
ENSBGRG00000010447	NUDT6	nudix hydrolase 6 [Source:HGNC Symbol;Acc:HGNC:8053]	0.41486400990959	-1.2692895882613	5.0802610380866E-6	0.00011663092713131	yes	down	9.19	10.67	7.75	28.14	20.69	19.37	9.2033333333333	22.733333333333
ENSBGRG00000010449	PPIL1	peptidylprolyl isomerase like 1 [Source:HGNC Symbol;Acc:HGNC:9260]	2.1029241189511	1.0723967933944	5.0129024456439E-6	0.00011542152834582	yes	up	22.48	16.8	19.5	14.42	12.05	8.69	19.593333333333	11.72
ENSBGRG00000010458	KCP	kielin cysteine rich BMP regulator [Source:HGNC Symbol;Acc:HGNC:17585]	5.5734932416161	2.4785818343321	1.4088474227806E-7	5.1524499001506E-6	yes	up	4.96	6.98	7.56	1.38	0.41	2.48	6.5	1.4233333333333
ENSBGRG00000010476	GRIA3	glutamate ionotropic receptor AMPA type subunit 3 [Source:HGNC Symbol;Acc:HGNC:4573]	5.4537672315792	2.4472531269102	9.3595086357809E-14	1.1322125600484E-11	yes	up	2.21	2.64	3.81	0.7	0.93	0.54	2.8866666666667	0.72333333333333
ENSBGRG00000010490	CPZ	carboxypeptidase Z [Source:HGNC Symbol;Acc:HGNC:2333]	8.5033956432058	3.0880390647038	9.4311828102315E-8	3.5911569218813E-6	yes	up	39.1	48.42	71.21	6.87	14.33	1.56	52.91	7.5866666666667
ENSBGRG00000010495	COX8A	cytochrome c oxidase subunit 8A [Source:HGNC Symbol;Acc:HGNC:2294]	2.5644562553779	1.3586529619615	0.0029009257342582	0.021821655544295	yes	up	398.12	276.58	301.79	91.4	185.09	152.16	325.49666666667	142.88333333333
ENSBGRG00000010497		-	89.1023936085	6.4773922830962	0.00026972536762338	0.0033138290087854	yes	up	1.19	0.09	0.15	0	0	0	0.47666666666667	0
ENSBGRG00000010521	LTF	lactotransferrin [Source:HGNC Symbol;Acc:HGNC:6720]	12.34443516701	3.6257889208054	0.0021714272036794	0.01760199185828	yes	up	1.93	9.08	15.99	0.1	0.99	1.2	9	0.76333333333333
ENSBGRG00000010523		-	3.7648045729271	1.9125749780482	0.0017779670213447	0.015154639229087	yes	up	4.52	2.15	4.35	0.85	1.91	0.73	3.6733333333333	1.1633333333333
ENSBGRG00000010530	SLC26A7	solute carrier family 26 member 7 [Source:HGNC Symbol;Acc:HGNC:14467]	0.41958926491437	-1.2529503274892	0.0041649673636221	0.029032924095887	yes	down	0.9	1.36	1.67	4.39	1.99	5.45	1.31	3.9433333333333
ENSBGRG00000010536	FGF2	fibroblast growth factor 2 [Source:HGNC Symbol;Acc:HGNC:3676]	0.39512804392822	-1.3396078506969	5.8351452478843E-5	0.00093461326757478	yes	down	12.9	16.95	8.41	51.82	33.94	30.44	12.753333333333	38.733333333333
ENSBGRG00000010547	NMB	neuromedin B [Source:HGNC Symbol;Acc:HGNC:7842]	0.26349748412509	-1.9241389078165	0.00230480014115	0.018426683792438	yes	down	2.71	1.07	0.53	5.71	6.93	5.96	1.4366666666667	6.2
ENSBGRG00000010551	PPIP5K1	diphosphoinositol pentakisphosphate kinase 1 [Source:HGNC Symbol;Acc:HGNC:29023]	2.356667140214	1.2367480042079	5.1406680887156E-9	2.6162506913638E-7	yes	up	14.89	18.19	21.6	9.22	7.4	11.11	18.226666666667	9.2433333333333
ENSBGRG00000010597	HMGCR	3-hydroxy-3-methylglutaryl-CoA reductase [Source:HGNC Symbol;Acc:HGNC:5006]	2.4647069666962	1.3014161322728	5.6349422660716E-9	2.8221370087975E-7	yes	up	22.43	19.98	28.21	10.29	12.49	12.67	23.54	11.816666666667
ENSBGRG00000010617	SGIP1	SH3GL interacting endocytic adaptor 1 [Source:HGNC Symbol;Acc:HGNC:25412]	2.7516766668085	1.4603109574685	1.5066979495593E-5	0.00030377348659962	yes	up	3.85	6.57	3.4	1.63	0.76	3.02	4.6066666666667	1.8033333333333
ENSBGRG00000010652	PHETA2	PH domain containing endocytic trafficking adaptor 2 [Source:HGNC Symbol;Acc:HGNC:27161]	2.0923465045776	1.0651217899406	1.0322914374087E-6	2.9409085407046E-5	yes	up	12.78	12.27	14.23	10.08	8.08	5.57	13.093333333333	7.91
ENSBGRG00000010667	TMEM132C	transmembrane protein 132C [Source:HGNC Symbol;Acc:HGNC:25436]	0.18551581694617	-2.4303858996477	6.1248530255184E-6	0.00013759919811329	yes	down	0.53	0.24	0.2	3.56	1.4	1.44	0.32333333333333	2.1333333333333
ENSBGRG00000010717		-	2.4137051369604	1.2712494443499	0.00089911582673691	0.0088206459708451	yes	up	117.16	90.47	138.81	32.1	82.74	44.04	115.48	52.96
ENSBGRG00000010763	RSPH9	radial spoke head component 9 [Source:HGNC Symbol;Acc:HGNC:21057]	0.19460239089267	-2.3613986596511	3.6992712206693E-5	0.00064710499684366	yes	down	0.9	0.64	0.41	5.07	1.35	4.57	0.65	3.6633333333333
ENSBGRG00000010766	INSIG1	insulin induced gene 1 [Source:HGNC Symbol;Acc:HGNC:6083]	22.298052587286	4.478845811968	3.5876424778279E-51	6.2688072895913E-48	yes	up	264.02	369.34	381.15	22.49	11.58	24.95	338.17	19.673333333333
ENSBGRG00000010789	CREB3L1	cAMP responsive element binding protein 3 like 1 [Source:HGNC Symbol;Acc:HGNC:18856]	4.0034821828603	2.00125538563	1.1088350315811E-6	3.1306175415878E-5	yes	up	24.04	24.12	22.85	4.65	12.02	4.53	23.67	7.0666666666667
ENSBGRG00000010797	FKBP10	FKBP prolyl isomerase 10 [Source:HGNC Symbol;Acc:HGNC:18169]	4.1266727426498	2.0449790328987	3.0528398470674E-9	1.6964296620135E-7	yes	up	17.76	23.76	18.9	7.09	7.43	3.31	20.14	5.9433333333333
ENSBGRG00000010818	PODXL2	podocalyxin like 2 [Source:HGNC Symbol;Acc:HGNC:17936]	0.25525666901405	-1.9699794404334	0.00013029703556315	0.0018229992715891	yes	down	1.99	1.9	1.9	8.33	1.92	13.96	1.93	8.07
ENSBGRG00000010843	SLC5A6	solute carrier family 5 member 6 [Source:HGNC Symbol;Acc:HGNC:11041]	2.9099925522246	1.5410154607341	4.8694129127511E-5	0.00081305447906195	yes	up	9.85	6	12.07	2.87	5.57	2.94	9.3066666666667	3.7933333333333
ENSBGRG00000010844		-	0.22283499562249	-2.1659522731326	1.2692047265919E-7	4.6963561247963E-6	yes	down	18.67	19.4	22.9	192.46	54.16	73.28	20.323333333333	106.63333333333
ENSBGRG00000010880	TCAP	titin-cap [Source:HGNC Symbol;Acc:HGNC:11610]	0.25927529640178	-1.9474433412857	0.0038681305649544	0.02748767341368	yes	down	5.62	1.76	2.51	8.58	30.44	5.42	3.2966666666667	14.813333333333
ENSBGRG00000010900	ATAD3A	ATPase family AAA domain containing 3A [Source:HGNC Symbol;Acc:HGNC:25567]	4.3521097434707	2.1217149362676	3.7474374488878E-16	6.0134899307357E-14	yes	up	13.07	8.14	10.11	3.48	2.77	2.52	10.44	2.9233333333333
ENSBGRG00000010943	UMPS	uridine monophosphate synthetase [Source:HGNC Symbol;Acc:HGNC:12563]	2.5948900874933	1.375673431228	4.8204585552106E-6	0.00011213983911131	yes	up	19.56	13.89	19.71	5.48	10.17	6.32	17.72	7.3233333333333
ENSBGRG00000010951		-	4.0029225860206	2.0010537151898	1.7688504160909E-16	2.9280991203627E-14	yes	up	37.18	23.22	25.42	9.58	9.07	6.97	28.606666666667	8.54
ENSBGRG00000010956	P3H4	prolyl 3-hydroxylase family member 4 (inactive) [Source:HGNC Symbol;Acc:HGNC:16946]	4.5864663087887	2.1973830420484	1.3825613750509E-8	6.394752995309E-7	yes	up	6.48	7.89	7.08	1.98	2.69	0.96	7.15	1.8766666666667
ENSBGRG00000010969	ADAD1	adenosine deaminase domain containing 1 [Source:HGNC Symbol;Acc:HGNC:30713]	156.63648579319	7.2912764927094	2.3430974616267E-5	0.00043761936676416	yes	up	2.49	0.1	0.28	0	0	0	0.95666666666667	0
ENSBGRG00000010970	ITGA6	integrin subunit alpha 6 [Source:HGNC Symbol;Acc:HGNC:6142]	2.0277002482382	1.0198443967481	2.9766830289091E-11	2.4637535427697E-9	yes	up	186.36	159.48	182.17	98.27	105.71	115.41	176.00333333333	106.46333333333
ENSBGRG00000010972	BDNF	brain derived neurotrophic factor [Source:HGNC Symbol;Acc:HGNC:1033]	14.917547718159	3.8989384866715	4.73767056642E-10	3.0286425742895E-8	yes	up	2.03	2.26	0.66	0.15	0.14	0.08	1.65	0.12333333333333
ENSBGRG00000010973	RHOBTB3	Rho related BTB domain containing 3 [Source:HGNC Symbol;Acc:HGNC:18757]	0.49633078615491	-1.0106261507188	0.00024957874886605	0.0031002175392318	yes	down	22.58	26.63	24.9	76.81	37.02	68.64	24.703333333333	60.823333333333
ENSBGRG00000010982	RGS22	regulator of G protein signaling 22 [Source:HGNC Symbol;Acc:HGNC:24499]	3.3187825863766	1.7306541214831	0.0050388237781649	0.033505514898698	yes	up	1.88	0.67	0.48	0.31	0.28	0.58	1.01	0.39
ENSBGRG00000010996	NHP2	NHP2 ribonucleoprotein [Source:HGNC Symbol;Acc:HGNC:14377]	2.8230727910994	1.4972663282223	1.7414061383584E-5	0.00034360543201787	yes	up	33.58	21.39	38.21	9.32	24.11	17.27	31.06	16.9
ENSBGRG00000011003	GK2	glycerol kinase 2 [Source:HGNC Symbol;Acc:HGNC:4291]	87.848688379053	6.4569488411875	0.0003668617929268	0.0042452307252147	yes	up	1.33	0.04	0.5	0	0	0	0.62333333333333	0
ENSBGRG00000011094	AEBP1	AE binding protein 1 [Source:HGNC Symbol;Acc:HGNC:303]	3.4664310742487	1.7934510745818	2.0485326723557E-7	7.206985415093E-6	yes	up	83.42	120.47	131.15	40.6	51.35	24.21	111.68	38.72
ENSBGRG00000011108	PIR	pirin [Source:HGNC Symbol;Acc:HGNC:30048]	3.3794230421345	1.7567769609153	4.0766208024238E-11	3.2708642213733E-9	yes	up	25.79	24.96	15.84	9.78	6.87	8.03	22.196666666667	8.2266666666667
ENSBGRG00000011115	SLC25A33	solute carrier family 25 member 33 [Source:HGNC Symbol;Acc:HGNC:29681]	0.39729839008929	-1.3317051474591	1.6546112038409E-8	7.4986789024792E-7	yes	down	10.6	14.6	14.87	42.21	40.92	42.04	13.356666666667	41.723333333333
ENSBGRG00000011191		-	2.8755135213746	1.5238196216515	3.8240744985194E-9	2.0598682651304E-7	yes	up	142.34	144.15	207.55	50.69	67.08	66.79	164.68	61.52
ENSBGRG00000011203		huntingtin associated protein 1 [Source:HGNC Symbol;Acc:HGNC:4812]	0.23925378140996	-2.0633863681769	1.6292398266813E-7	5.8630264334987E-6	yes	down	2.41	1.88	1.68	10.65	3.53	11.01	1.99	8.3966666666667
ENSBGRG00000011212	ACVR2B	activin A receptor type 2B [Source:HGNC Symbol;Acc:HGNC:174]	0.35908989763857	-1.4775830289963	0.00058800491368711	0.0062606399950193	yes	down	0.76	0.54	0.6	2.98	0.96	2.53	0.63333333333333	2.1566666666667
ENSBGRG00000011215	KLF11	Kruppel like factor 11 [Source:HGNC Symbol;Acc:HGNC:11811]	0.39195328579449	-1.3512463751607	1.1782271150843E-12	1.2270728219745E-10	yes	down	10.49	7.27	8.3	25.59	26.66	30.77	8.6866666666667	27.673333333333
ENSBGRG00000011220	CDC123	cell division cycle 123 [Source:HGNC Symbol;Acc:HGNC:16827]	0.44579380672012	-1.1655515210807	0.00047574323563892	0.0052484394007386	yes	down	35.29	39.15	45.91	69.65	51.94	68.19	40.116666666667	63.26
ENSBGRG00000011225	AACS	acetoacetyl-CoA synthetase [Source:HGNC Symbol;Acc:HGNC:21298]	16.063869252113	4.0057475268774	7.4758938789775E-144	1.175659071408E-139	yes	up	223.2	213.15	233.74	16.42	14.7	15.95	223.36333333333	15.69
ENSBGRG00000011226	SLC4A11	solute carrier family 4 member 11 [Source:HGNC Symbol;Acc:HGNC:16438]	0.22477584145643	-2.1534411095239	0.00029920776936645	0.0036064150420608	yes	down	3.03	1.08	0.64	13.49	2.31	11.94	1.5833333333333	9.2466666666667
ENSBGRG00000011275		-	0.21682789000634	-2.205377756157	3.057033929471E-7	1.022870544146E-5	yes	down	28.61	42.76	27.92	70.08	314.36	150.46	33.096666666667	178.3
ENSBGRG00000011277		-	6.430073317434	2.6848351876458	0.0020972005474717	0.017113183983156	yes	up	11.49	10.68	8.06	4.7	1.05	0	10.076666666667	1.9166666666667
ENSBGRG00000011320	MCRIP2	MAPK regulated corepressor interacting protein 2 [Source:HGNC Symbol;Acc:HGNC:14142]	3.0291374423461	1.5989070396363	4.9673726409914E-5	0.00082488809030866	yes	up	10.01	10.25	11.34	4.79	2.19	4.45	10.533333333333	3.81
ENSBGRG00000011326	SPAG17	sperm associated antigen 17 [Source:HGNC Symbol;Acc:HGNC:26620]	31.833868563163	4.9924905838673	0.0049359586984653	0.033031015528538	yes	up	0.24	0.03	0.03	0.01	0	0	0.1	0.0033333333333333
ENSBGRG00000011338	BANP	BTG3 associated nuclear protein [Source:HGNC Symbol;Acc:HGNC:13450]	0.45563777772998	-1.1340407264976	0.0016139548087025	0.01407712330652	yes	down	4.43	4.89	5	7.62	11.57	13.17	4.7733333333333	10.786666666667
ENSBGRG00000011347	SFXN1	sideroflexin 1 [Source:HGNC Symbol;Acc:HGNC:16085]	2.4572435436968	1.2970408539846	9.8636397670754E-5	0.0014456253399537	yes	up	4.04	6.69	9.94	3.47	2.91	3.83	6.89	3.4033333333333
ENSBGRG00000011375		-	0.2342343261696	-2.093975581961	1.4740602874726E-6	4.0175168250942E-5	yes	down	0.71	1.97	0.97	6.92	6.93	4.56	1.2166666666667	6.1366666666667
ENSBGRG00000011376	NDUFA9	NADH:ubiquinone oxidoreductase subunit A9 [Source:HGNC Symbol;Acc:HGNC:7693]	2.1260732268049	1.0881912874283	2.1817349373214E-8	9.6920801198633E-7	yes	up	68.32	78.11	87.38	46.29	45.38	42.64	77.936666666667	44.77
ENSBGRG00000011381	GRHL1	grainyhead like transcription factor 1 [Source:HGNC Symbol;Acc:HGNC:17923]	0.30787018489148	-1.6996059358253	1.2237492674102E-8	5.7965906564135E-7	yes	down	4.43	3.28	5.64	17.31	12.07	21.63	4.45	17.003333333333
ENSBGRG00000011443	AKAP3	A-kinase anchoring protein 3 [Source:HGNC Symbol;Acc:HGNC:373]	14.095651455785	3.8171782510725	0.0036082497617431	0.025957610134114	yes	up	0.91	0.02	0.19	0.04	0.03	0.02	0.37333333333333	0.03
ENSBGRG00000011452	SLC28A1	solute carrier family 28 member 1 [Source:HGNC Symbol;Acc:HGNC:11001]	4.2713170435514	2.0946809876976	0.0026319630287996	0.020305409131279	yes	up	0.36	1.21	0.92	0.24	0.31	0.16	0.83	0.23666666666667
ENSBGRG00000011457		-	2.8222032682264	1.4968219012949	0.008445902276086	0.049522840862688	yes	up	3.1	3.41	5.7	1.41	0.63	2.53	4.07	1.5233333333333
ENSBGRG00000011471	SAG	S-antigen visual arrestin [Source:HGNC Symbol;Acc:HGNC:10521]	5.0062283122523	2.323724087559	0.0051909697422263	0.034164667011282	yes	up	2.94	6.53	3.05	0.18	0.57	2.2	4.1733333333333	0.98333333333333
ENSBGRG00000011492	SULT1C4	sulfotransferase family 1C member 4 [Source:HGNC Symbol;Acc:HGNC:11457]	0.099998418670547	-3.3219509088293	2.2644261104268E-12	2.2118239138243E-10	yes	down	5.67	5.1	3.65	137.07	30.48	44.36	4.8066666666667	70.636666666667
ENSBGRG00000011513	DNAH2	dynein axonemal heavy chain 2 [Source:HGNC Symbol;Acc:HGNC:2948]	5.3355282796194	2.4156311217817	2.8325932147272E-7	9.5796475042579E-6	yes	up	0.71	0.48	0.26	0.09	0.14	0.1	0.48333333333333	0.11
ENSBGRG00000011532	FAM210B	family with sequence similarity 210 member B [Source:HGNC Symbol;Acc:HGNC:16102]	0.368356230986	-1.4408264479283	5.1144984288278E-5	0.00084372884523662	yes	down	37.29	51.97	60.26	239.11	110.96	146.8	49.84	165.62333333333
ENSBGRG00000011534	PTPRR	protein tyrosine phosphatase receptor type R [Source:HGNC Symbol;Acc:HGNC:9680]	2.0123115696288	1.0088536973691	0.0075915119237491	0.045776118294815	yes	up	4.66	6.84	3.41	3.39	2.43	2.41	4.97	2.7433333333333
ENSBGRG00000011535	SLC2A5	solute carrier family 2 member 5 [Source:HGNC Symbol;Acc:HGNC:11010]	15.271177698746	3.9327394205862	0.00037135806683104	0.0042783713985237	yes	up	6.12	0.21	0.74	0.4	0.1	0.04	2.3566666666667	0.18
ENSBGRG00000011542		-	3.3971696290622	1.764333257339	1.8174688328456E-16	2.9772411318052E-14	yes	up	35.42	29.17	31.26	10.09	11.19	10.4	31.95	10.56
ENSBGRG00000011563		-	12.540902052506	3.6485692181367	1.6707985742967E-5	0.00033259466303026	yes	up	81.38	44.69	35.6	2.68	10.6	1.78	53.89	5.02
ENSBGRG00000011564	CYC1	cytochrome c1 [Source:HGNC Symbol;Acc:HGNC:2579]	3.124223190949	1.6434975216532	3.3073143347425E-13	3.6371206453259E-11	yes	up	38.55	40.77	42.83	13.74	18.75	13.79	40.716666666667	15.426666666667
ENSBGRG00000011579	ANGPTL8	angiopoietin like 8 [Source:HGNC Symbol;Acc:HGNC:24933]	104.16806193788	6.7027692030272	7.6973838664822E-16	1.186755477297E-13	yes	up	29.76	16.72	16.49	0.18	0	0.62	20.99	0.26666666666667
ENSBGRG00000011584	ACE2	angiotensin I converting enzyme 2 [Source:HGNC Symbol;Acc:HGNC:13557]	3.0087084696743	1.5891443227792	0.0039362319822524	0.027826048333906	yes	up	1.01	1.25	1.1	0.79	0.23	0.38	1.12	0.46666666666667
ENSBGRG00000011592		-	0.30599547667128	-1.7084177682183	0.00026293289402933	0.0032405921284438	yes	down	9.1	16.6	9.47	61.72	57.89	18.21	11.723333333333	45.94
ENSBGRG00000011607	AFF2	AF4/FMR2 family member 2 [Source:HGNC Symbol;Acc:HGNC:3776]	11.042091431292	3.4649415470568	0.0048291744747561	0.032444098993985	yes	up	0.24	0.26	0.81	0	0.14	0	0.43666666666667	0.046666666666667
ENSBGRG00000011625		-	0.11561515799923	-3.1125975366966	0.00027749490225255	0.0033933785636265	yes	down	0.12	0.22	0.05	2.42	0.79	0.47	0.13	1.2266666666667
ENSBGRG00000011658	TBL2	transducin beta like 2 [Source:HGNC Symbol;Acc:HGNC:11586]	2.0541843200937	1.0385656391802	0.00011245245228111	0.0016135285260701	yes	up	13.6	9.95	16.55	9.73	9.78	9.18	13.366666666667	9.5633333333333
ENSBGRG00000011685	LCA5L	lebercilin LCA5 like [Source:HGNC Symbol;Acc:HGNC:1255]	40.848605590851	5.3522149262204	0.00020479132772122	0.0026530480041192	yes	up	1.11	0.09	0.22	0	0.02	0.02	0.47333333333333	0.013333333333333
ENSBGRG00000011691	NUDT5	nudix hydrolase 5 [Source:HGNC Symbol;Acc:HGNC:8052]	0.2442566073467	-2.0335305060514	4.2164924552702E-12	3.9469381161654E-10	yes	down	13.32	16.96	14.78	77.47	47.73	44.23	15.02	56.476666666667
ENSBGRG00000011693	LOX	lysyl oxidase [Source:HGNC Symbol;Acc:HGNC:6664]	2.2553611995233	1.1733585017872	8.3681671430372E-6	0.00018126418249505	yes	up	66.77	90.16	79	54.98	41.21	31.72	78.643333333333	42.636666666667
ENSBGRG00000011696	MYOZ1	myozenin 1 [Source:HGNC Symbol;Acc:HGNC:13752]	0.17141041410161	-2.544473331316	8.0117360198623E-5	0.0012173194265542	yes	down	0.82	2.41	2.14	6.68	30.65	5.78	1.79	14.37
ENSBGRG00000011706	GOT2	glutamic-oxaloacetic transaminase 2 [Source:HGNC Symbol;Acc:HGNC:4433]	2.1218856709608	1.0853469246874	9.8251428198231E-7	2.811341970802E-5	yes	up	59.81	68.13	69.5	34.41	44.73	34.08	65.813333333333	37.74
ENSBGRG00000011707	IL17RC	interleukin 17 receptor C [Source:HGNC Symbol;Acc:HGNC:18358]	0.43334815718456	-1.2064015253193	6.5873670114872E-5	0.0010318021277156	yes	down	11.2	11.33	13.44	21.45	20.42	36.56	11.99	26.143333333333
ENSBGRG00000011711	LRRC2	leucine rich repeat containing 2 [Source:HGNC Symbol;Acc:HGNC:14676]	0.33513046876157	-1.5772052381482	1.8526092098374E-5	0.00035791317486367	yes	down	1.42	1.35	1.84	3.4	7.78	5.52	1.5366666666667	5.5666666666667
ENSBGRG00000011713	SLC1A4	solute carrier family 1 member 4 [Source:HGNC Symbol;Acc:HGNC:10942]	3.3000874508613	1.7225042557596	5.052208448066E-10	3.1908044198509E-8	yes	up	11.23	11.41	9.68	3.83	5.02	2.94	10.773333333333	3.93
ENSBGRG00000011718		-	0.47914667321724	-1.0614607430338	6.1582078890672E-7	1.8914839309271E-5	yes	down	28.59	29.67	29.02	60.36	66.47	89.84	29.093333333333	72.223333333333
ENSBGRG00000011727	ABHD1	abhydrolase domain containing 1 [Source:HGNC Symbol;Acc:HGNC:17553]	0.21549462805998	-2.2142761892288	4.852220620265E-8	2.0240323998485E-6	yes	down	2.44	4.3	3.18	14.42	10.67	24.99	3.3066666666667	16.693333333333
ENSBGRG00000011742	DECR1	2,4-dienoyl-CoA reductase 1 [Source:HGNC Symbol;Acc:HGNC:2753]	4.4313999449438	2.1477625395407	2.1482724042544E-9	1.2284993392474E-7	yes	up	135.47	356.93	204.81	83.38	57.51	46.88	232.40333333333	62.59
ENSBGRG00000011778	BRI3BP	BRI3 binding protein [Source:HGNC Symbol;Acc:HGNC:14251]	12.208354111784	3.6097968091503	1.0917244168762E-19	2.5624564447456E-17	yes	up	11.96	8.19	14.81	0.55	1.6	1.32	11.653333333333	1.1566666666667
ENSBGRG00000011824	B4GALNT1	beta-1,4-N-acetyl-galactosaminyltransferase 1 [Source:HGNC Symbol;Acc:HGNC:4117]	7.6858816319175	2.9422107580348	9.2234803053865E-11	6.8743341840051E-9	yes	up	4.51	4.27	6.64	1.33	0.59	0.48	5.14	0.8
ENSBGRG00000011834	MPEG1	macrophage expressed 1 [Source:HGNC Symbol;Acc:HGNC:29619]	0.23627960911265	-2.0814329645235	8.6795650118953E-7	2.5323717880717E-5	yes	down	1.58	1.95	1.88	6.83	4.74	14.68	1.8033333333333	8.75
ENSBGRG00000011853	SC5D	sterol-C5-desaturase [Source:HGNC Symbol;Acc:HGNC:10547]	2.1371071037641	1.0956592122548	5.1530933689792E-10	3.2415018528227E-8	yes	up	168.13	184.32	214.94	111.5	99.9	100.69	189.13	104.03
ENSBGRG00000011880	MLXIPL	MLX interacting protein like [Source:HGNC Symbol;Acc:HGNC:12744]	2.689241495062	1.4271993156736	3.2721626794923E-9	1.7992318285908E-7	yes	up	36.56	23.29	39.77	11.61	15.79	18.46	33.206666666667	15.286666666667
ENSBGRG00000011881	DCDC1	doublecortin domain containing 1 [Source:HGNC Symbol;Acc:HGNC:20625]	2.98904087666	1.5796826267421	0.007202300173544	0.043847339296692	yes	up	0.9	0.51	1.32	0.52	0.27	0.48	0.91	0.42333333333333
ENSBGRG00000011894	LEMD1	LEM domain containing 1 [Source:HGNC Symbol;Acc:HGNC:18725]	59.95726673364	5.9058627116671	0.0030599361835019	0.02271980945314	yes	up	3.58	0.13	0.41	0	0	0	1.3733333333333	0
ENSBGRG00000011912		-	0.38845961282837	-1.3641634818426	5.6690920916194E-6	0.00012883257548093	yes	down	1.32	1.15	1.18	3.32	2.94	5.32	1.2166666666667	3.86
ENSBGRG00000011917	HK1	hexokinase 1 [Source:HGNC Symbol;Acc:HGNC:4922]	2.2866545353406	1.1932384218065	9.8323673148995E-7	2.811341970802E-5	yes	up	48.16	48.01	41.86	20.87	31.77	24.62	46.01	25.753333333333
ENSBGRG00000011922	UBQLN3	ubiquilin 3 [Source:HGNC Symbol;Acc:HGNC:12510]	50.298532962766	5.6524444170214	0.0044195573834417	0.030298753985867	yes	up	0.84	0.07	0.08	0	0	0	0.33	0
ENSBGRG00000011935	FAM216A	family with sequence similarity 216 member A [Source:HGNC Symbol;Acc:HGNC:30180]	4.8515523920389	2.2784464524423	0.0062772655145561	0.039625043394128	yes	up	2.36	3.79	1.53	1.04	0.62	0.42	2.56	0.69333333333333
ENSBGRG00000011938	TCIM	transcriptional and immune response regulator [Source:HGNC Symbol;Acc:HGNC:1357]	0.46269815696753	-1.1118567425566	0.00020351099082416	0.0026471578508691	yes	down	179.94	249.6	223.26	445.19	679.78	517.88	217.6	547.61666666667
ENSBGRG00000011949		-	24.042316580933	4.5875040075257	0.0020485345436037	0.016843555246939	yes	up	7.05	1.04	1.29	0.23	0.21	0	3.1266666666667	0.14666666666667
ENSBGRG00000011998	HDC	histidine decarboxylase [Source:HGNC Symbol;Acc:HGNC:4855]	21.088634925107	4.3983938068745	9.1953148127801E-5	0.0013654912251726	yes	up	0.5	0.82	0.65	0.08	0.04	0	0.65666666666667	0.04
ENSBGRG00000012009		-	2.5644139630274	1.3586291692111	1.2253627017464E-6	3.422744910775E-5	yes	up	319.17	538.38	437.99	176.05	152.51	209.72	431.84666666667	179.42666666667
ENSBGRG00000012014	ENO1	enolase 1 [Source:HGNC Symbol;Acc:HGNC:3350]	2.7832836696173	1.4767879542658	5.8338437150773E-6	0.00013200435433569	yes	up	302.15	292.82	283.83	127.58	176.99	72.64	292.93333333333	125.73666666667
ENSBGRG00000012032	DSCAM	DS cell adhesion molecule [Source:HGNC Symbol;Acc:HGNC:3039]	7.5203535969259	2.9108004970809	0.00035375274520653	0.0041269404088412	yes	up	6.05	2.69	1.23	0.1	0	1.1	3.3233333333333	0.4
ENSBGRG00000012035	L3MBTL1	L3MBTL histone methyl-lysine binding protein 1 [Source:HGNC Symbol;Acc:HGNC:15905]	0.414074934245	-1.2720362221359	0.0024674441526338	0.019324216506135	yes	down	1.97	2.26	2.14	10.43	2.83	6.24	2.1233333333333	6.5
ENSBGRG00000012069	EMILIN1	elastin microfibril interfacer 1 [Source:HGNC Symbol;Acc:HGNC:19880]	2.2082256167429	1.1428875813224	0.0016362080373769	0.014250293486579	yes	up	11.38	20.5	17.27	10.86	9.88	5.07	16.383333333333	8.6033333333333
ENSBGRG00000012074	SEL1L3	SEL1L family member 3 [Source:HGNC Symbol;Acc:HGNC:29108]	3.342639304629	1.740987685946	0.0010749585184546	0.010140850426645	yes	up	2.1	6.55	6.06	2.02	2.55	0.78	4.9033333333333	1.7833333333333
ENSBGRG00000012108	RAPGEF4	Rap guanine nucleotide exchange factor 4 [Source:HGNC Symbol;Acc:HGNC:16626]	2.5247848083599	1.3361604297884	8.154290770393E-7	2.4104206138196E-5	yes	up	5.57	4.69	4.79	2.52	2.87	1.74	5.0166666666667	2.3766666666667
ENSBGRG00000012115		-	2.0484585605786	1.0345387080233	0.0030245779453603	0.022553111791719	yes	up	30.9	23.97	21.29	9.2	22.42	17.27	25.386666666667	16.296666666667
ENSBGRG00000012139	TRAF3IP2	TRAF3 interacting protein 2 [Source:HGNC Symbol;Acc:HGNC:1343]	0.42210758185355	-1.2443173518171	4.9760941318621E-6	0.00011491050854282	yes	down	3.31	3.5	2.41	7.57	8	9.96	3.0733333333333	8.51
ENSBGRG00000012160	HMGB2	high mobility group box 2 [Source:HGNC Symbol;Acc:HGNC:5000]	0.4676334640148	-1.0965499215602	9.4119100727204E-6	0.00020165081444632	yes	down	44.08	47.69	36.47	161.09	81.23	104.61	42.746666666667	115.64333333333
ENSBGRG00000012169	YKT6	YKT6 v-SNARE homolog [Source:HGNC Symbol;Acc:HGNC:16959]	2.1869745074853	1.1289364036787	3.2997879313003E-9	1.8080998260498E-7	yes	up	59.56	54.61	64.52	31.84	37.29	30.31	59.563333333333	33.146666666667
ENSBGRG00000012189		-	3.5328488072995	1.820832008604	4.9034010807433E-9	2.5117552246179E-7	yes	up	4990.07	5271.4	3652.73	998.91	1533.62	2257.9	4638.0666666667	1596.81
ENSBGRG00000012218	FAM167B	family with sequence similarity 167 member B [Source:HGNC Symbol;Acc:HGNC:28133]	5.3467086349031	2.418651060235	9.6227525529623E-5	0.0014169232832199	yes	up	28.44	9.3	12.88	6.16	4.52	1.03	16.873333333333	3.9033333333333
ENSBGRG00000012224	IDO1	indoleamine 2,3-dioxygenase 1 [Source:HGNC Symbol;Acc:HGNC:6059]	0.36392784971819	-1.4582756366923	0.00011767439678035	0.0016686632675995	yes	down	4.34	6.09	3.55	12.04	9.81	25.14	4.66	15.663333333333
ENSBGRG00000012240	NREP	neuronal regeneration related protein [Source:HGNC Symbol;Acc:HGNC:16834]	2.3708299318612	1.2453921768392	4.8899131077393E-6	0.0001132529801654	yes	up	76.43	74.65	71	49.89	29.18	28.57	74.026666666667	35.88
ENSBGRG00000012269	TIGAR	TP53 induced glycolysis regulatory phosphatase [Source:HGNC Symbol;Acc:HGNC:1185]	2.0910077196988	1.0641983881593	0.0032516293621032	0.023872606605245	yes	up	6.23	5.94	7.94	1.87	5.24	3.56	6.7033333333333	3.5566666666667
ENSBGRG00000012301	SLC43A2	solute carrier family 43 member 2 [Source:HGNC Symbol;Acc:HGNC:23087]	2.4572978840188	1.2970727578821	0.00094203126344205	0.0091334054555423	yes	up	11.38	5.85	8.05	7.52	3.27	2.34	8.4266666666667	4.3766666666667
ENSBGRG00000012307	RPS6KA6	ribosomal protein S6 kinase A6 [Source:HGNC Symbol;Acc:HGNC:10435]	0.41179758173106	-1.2799927370757	7.832054731929E-6	0.00017226138841163	yes	down	3.11	2.26	2.33	7.77	4.83	8.7	2.5666666666667	7.1
ENSBGRG00000012338		-	0.21428291715836	-2.2224112533342	0.00046375785753658	0.0051577482797881	yes	down	0.1	0.09	0.21	0.75	7.73	9.22	0.13333333333333	5.9
ENSBGRG00000012346	PLCB1	phospholipase C beta 1 [Source:HGNC Symbol;Acc:HGNC:15917]	2.5224114832126	1.3348036429805	1.0687498506879E-7	4.0208517109851E-6	yes	up	20.93	13.62	12.07	7.5	8.56	6.17	15.54	7.41
ENSBGRG00000012355	NAGPA	N-acetylglucosamine-1-phosphodiester alpha-N-acetylglucosaminidase [Source:HGNC Symbol;Acc:HGNC:17378]	0.48102361406357	-1.0558203754114	0.0015785788663966	0.013829933845656	yes	down	0.89	0.99	1.08	3.35	2.1	2.37	0.98666666666667	2.6066666666667
ENSBGRG00000012371	MYBL2	MYB proto-oncogene like 2 [Source:HGNC Symbol;Acc:HGNC:7548]	0.27356402665848	-1.8700495648594	2.5717217025204E-6	6.4812332522172E-5	yes	down	3	2.92	1.81	12.53	4.38	13.65	2.5766666666667	10.186666666667
ENSBGRG00000012395	STX12	syntaxin 12 [Source:HGNC Symbol;Acc:HGNC:11430]	0.36079688970119	-1.4707411931899	2.103992441862E-12	2.1074767605555E-10	yes	down	40.17	49.14	43.18	181.06	126.73	145.81	44.163333333333	151.2
ENSBGRG00000012401	SNORA13	small nucleolar RNA, H/ACA box 13 [Source:HGNC Symbol;Acc:HGNC:32601]	0.44615106308903	-1.164395817322	0.0037964319857226	0.027039261507008	yes	down	10.5	20.33	33.96	75.42	59.44	57.16	21.596666666667	64.006666666667
ENSBGRG00000012410	HGH1	HGH1 homolog [Source:HGNC Symbol;Acc:HGNC:24161]	3.068544031517	1.6175542853152	5.7922185591446E-8	2.3711541162328E-6	yes	up	7.21	5.47	9.64	2.61	3.14	3.11	7.44	2.9533333333333
ENSBGRG00000012412	GSTZ1	glutathione S-transferase zeta 1 [Source:HGNC Symbol;Acc:HGNC:4643]	2.4175132891443	1.2735238202626	0.00047506604102833	0.0052464105064688	yes	up	10.39	15.69	12.03	8.24	3.46	6.05	12.703333333333	5.9166666666667
ENSBGRG00000012417	BUD23	BUD23 rRNA methyltransferase and ribosome maturation factor [Source:HGNC Symbol;Acc:HGNC:16405]	2.3374242470109	1.2249196098205	6.0661284833812E-5	0.00096359531848133	yes	up	48.1	61.96	55.54	20.17	37.21	26.1	55.2	27.826666666667
ENSBGRG00000012427	PHACTR1	phosphatase and actin regulator 1 [Source:HGNC Symbol;Acc:HGNC:20990]	0.44078082773674	-1.1818666212747	0.0056629516138192	0.036390216868174	yes	down	4	3.17	1.81	11.16	3.85	8.86	2.9933333333333	7.9566666666667
ENSBGRG00000012434	SLC7A10	solute carrier family 7 member 10 [Source:HGNC Symbol;Acc:HGNC:11058]	8.0753813499313	3.0135303909105	0.0017137929515903	0.014735433546588	yes	up	0.48	0.8	1.24	0.25	0.12	0	0.84	0.12333333333333
ENSBGRG00000012459	NMNAT2	nicotinamide nucleotide adenylyltransferase 2 [Source:HGNC Symbol;Acc:HGNC:16789]	2.23341858889	1.1592536674259	9.3969011320616E-5	0.0013901756086811	yes	up	7.41	8.28	5.95	3.25	4.28	3.37	7.2133333333333	3.6333333333333
ENSBGRG00000012468	TMEM97	transmembrane protein 97 [Source:HGNC Symbol;Acc:HGNC:28106]	2.9767053614027	1.5737164286033	1.6294156861048E-9	9.5612653282401E-8	yes	up	34.57	24.9	36.17	12.69	14.07	12	31.88	12.92
ENSBGRG00000012471	CXXC5	CXXC finger protein 5 [Source:HGNC Symbol;Acc:HGNC:26943]	2.4902739014887	1.3163044308826	2.4074590571678E-13	2.6661761361282E-11	yes	up	20.35	15.69	18.76	8.94	8.17	9.59	18.266666666667	8.9
ENSBGRG00000012483	SFR1	SWI5 dependent homologous recombination repair protein 1 [Source:HGNC Symbol;Acc:HGNC:29574]	0.41253455667082	-1.2774131206211	1.6883175745707E-7	6.0617539218489E-6	yes	down	15.74	16.32	13.17	57.52	33.97	42.45	15.076666666667	44.646666666667
ENSBGRG00000012503	PHGDH	phosphoglycerate dehydrogenase [Source:HGNC Symbol;Acc:HGNC:8923]	3.1371718608289	1.6494645651949	2.8322788420096E-6	7.0811473878288E-5	yes	up	7.96	6.63	9.05	3.05	4.06	1.84	7.88	2.9833333333333
ENSBGRG00000012510	IRF4	interferon regulatory factor 4 [Source:HGNC Symbol;Acc:HGNC:6119]	0.03894791720158	-4.682310009711	2.8907663379652E-21	7.5766985718068E-19	yes	down	0.74	1.61	3.06	25.8	59.03	79.18	1.8033333333333	54.67
ENSBGRG00000012532	MMP16	matrix metallopeptidase 16 [Source:HGNC Symbol;Acc:HGNC:7162]	3.9944254040812	1.9979879871826	1.717435064491E-6	4.5816056027659E-5	yes	up	10.56	19.4	17.22	5.86	6.71	2.06	15.726666666667	4.8766666666667
ENSBGRG00000012539	GPRC5C	G protein-coupled receptor class C group 5 member C [Source:HGNC Symbol;Acc:HGNC:13309]	0.36812482411798	-1.4417330552324	0.00063192655429457	0.0066251179952242	yes	down	1.91	1.72	1.27	8.33	3.96	3.77	1.6333333333333	5.3533333333333
ENSBGRG00000012541	U6	U6 spliceosomal RNA [Source:RFAM;Acc:RF00026]	61.422326781973	5.9406912599728	3.7657433805101E-7	1.2135262377439E-5	yes	up	3.53	2.01	2.9	0.08	0.08	0	2.8133333333333	0.053333333333333
ENSBGRG00000012556	SQLE	squalene epoxidase [Source:HGNC Symbol;Acc:HGNC:11279]	8.5217323601746	3.0911467418808	2.0970426206295E-24	6.595618450404E-22	yes	up	40.97	36	55.75	4.96	8.74	5.84	44.24	6.5133333333333
ENSBGRG00000012572		-	124.33933308695	6.9581389356677	1.4967134033938E-5	0.00030214781748101	yes	up	2.93	0.44	0.46	0	0	0	1.2766666666667	0
ENSBGRG00000012625		-	0.28894337655404	-1.791141295478	2.6081574741996E-9	1.4596400156321E-7	yes	down	2.5	2.62	2.86	10.46	14.59	13.44	2.66	12.83
ENSBGRG00000012635	OPRL1	opioid related nociceptin receptor 1 [Source:HGNC Symbol;Acc:HGNC:8155]	0.1879818517995	-2.4113347073604	1.4914308781881E-8	6.8579654942651E-7	yes	down	0.31	0.47	0.85	3.38	2.04	4.65	0.54333333333333	3.3566666666667
ENSBGRG00000012643	PDK3	pyruvate dehydrogenase kinase 3 [Source:HGNC Symbol;Acc:HGNC:8811]	2.1670990762836	1.1157651126358	3.7815818741246E-5	0.00065930328772155	yes	up	10.88	12.93	10.6	4.86	7.12	7.07	11.47	6.35
ENSBGRG00000012644		translocase of inner mitochondrial membrane 23 [Source:HGNC Symbol;Acc:HGNC:17312]	3.2305302023639	1.6917709629215	2.5261418805272E-9	1.4187895433275E-7	yes	up	103.59	95.19	114.34	24.26	52.2	35.36	104.37333333333	37.273333333333
ENSBGRG00000012691	ODAD3	coiled-coil domain containing 151 [Source:HGNC Symbol;Acc:HGNC:28303]	2.9454350992287	1.5584807644918	0.002862788191982	0.021592425471035	yes	up	1.19	0.9	1.43	0.72	0.34	0.37	1.1733333333333	0.47666666666667
ENSBGRG00000012699		-	253.9313977269	7.9882949799722	6.4269336973002E-8	2.5915374185575E-6	yes	up	32.1	2.28	5.78	0	0	0	13.386666666667	0
ENSBGRG00000012716	OSBPL11	oxysterol binding protein like 11 [Source:HGNC Symbol;Acc:HGNC:16397]	0.49248607704065	-1.0218451558378	2.294401187876E-6	5.8765070163742E-5	yes	down	3.38	4.08	4.01	10.49	7.75	10.42	3.8233333333333	9.5533333333333
ENSBGRG00000012735	SLC25A15	solute carrier family 25 member 15 [Source:HGNC Symbol;Acc:HGNC:10985]	2.3701703176915	1.2449907332418	2.3222012927185E-7	8.0973253945213E-6	yes	up	6.49	7.82	8.67	3.46	4.33	4.13	7.66	3.9733333333333
ENSBGRG00000012769	ABHD11	abhydrolase domain containing 11 [Source:HGNC Symbol;Acc:HGNC:16407]	3.340614749741	1.7401136161104	1.1048423747487E-10	8.0850633358147E-9	yes	up	47.7	47.99	69.43	15.63	20.46	23.72	55.04	19.936666666667
ENSBGRG00000012772	LARGE1	LARGE xylosyl- and glucuronyltransferase 1 [Source:HGNC Symbol;Acc:HGNC:6511]	2.562051348017	1.3572993901164	9.3675537545422E-7	2.7030119329161E-5	yes	up	11.58	15.6	13.18	7.59	7.12	4.64	13.453333333333	6.45
ENSBGRG00000012784	BNIP3	BCL2 interacting protein 3 [Source:HGNC Symbol;Acc:HGNC:1084]	0.41407070050629	-1.2720509731498	3.499386578439E-6	8.5292992591949E-5	yes	down	36.25	57.7	28.8	137.98	132.06	87.25	40.916666666667	119.09666666667
ENSBGRG00000012789	PLAC8L1	PLAC8 like 1 [Source:HGNC Symbol;Acc:HGNC:31746]	0.31457587170709	-1.6685200760838	5.5975372627969E-5	0.00090283970251019	yes	down	2.15	1.56	3.05	9.7	3.58	12.22	2.2533333333333	8.5
ENSBGRG00000012798	PGD	phosphogluconate dehydrogenase [Source:HGNC Symbol;Acc:HGNC:8891]	5.855052397691	2.549682081666	1.2722930973681E-69	3.3346802082017E-66	yes	up	263.31	259.44	280.35	55.69	58.08	52.88	267.7	55.55
ENSBGRG00000012800	SLITRK4	SLIT and NTRK like family member 4 [Source:HGNC Symbol;Acc:HGNC:23502]	2.8196244316422	1.4955030113152	6.6574944489395E-8	2.6708101455108E-6	yes	up	17.52	8.9	8.74	5.61	4.45	3.97	11.72	4.6766666666667
ENSBGRG00000012806	BTNL9	butyrophilin like 9 [Source:HGNC Symbol;Acc:HGNC:24176]	0.41304487215753	-1.2756295739628	1.5500631685933E-7	5.6037456067353E-6	yes	down	95.25	96.69	64.9	260.49	210.02	282.35	85.613333333333	250.95333333333
ENSBGRG00000012821		coiled-coil domain containing 30 [Source:HGNC Symbol;Acc:HGNC:26103]	0.40305547696529	-1.3109496684559	0.002390215828669	0.018887216813096	yes	down	0.86	0.77	0.74	2.92	1.27	2.98	0.79	2.39
ENSBGRG00000012834		-	0.38823906236466	-1.3649828139181	0.00015074628604676	0.0020578438319196	yes	down	0.7	0.69	0.86	3.48	2.56	3.44	0.75	3.16
ENSBGRG00000012855	LEPR	leptin receptor [Source:HGNC Symbol;Acc:HGNC:6554]	0.09213147620747	-3.4401620604895	1.2879725389304E-28	6.1377745900667E-26	yes	down	0.55	1.07	1.08	13.7	11.28	11.83	0.9	12.27
ENSBGRG00000012866	LRIG1	leucine rich repeats and immunoglobulin like domains 1 [Source:HGNC Symbol;Acc:HGNC:17360]	2.371962388707	1.2460811338063	1.4390430474581E-6	3.9563620567005E-5	yes	up	20.63	17.45	26.92	13.16	11.53	8.65	21.666666666667	11.113333333333
ENSBGRG00000012907	CPEB4	cytoplasmic polyadenylation element binding protein 4 [Source:HGNC Symbol;Acc:HGNC:21747]	2.1172785851178	1.0822111072886	0.00024533121799944	0.0030717187374676	yes	up	32.42	17.77	35.67	12.96	16.79	20.05	28.62	16.6
ENSBGRG00000012967		-	0.45277500143204	-1.1431337884526	0.00028123787314315	0.0034292686804405	yes	down	2.1	1.7	1.9	6.21	3.16	7.81	1.9	5.7266666666667
ENSBGRG00000012992		-	9.8535680489825	3.3006462295911	3.6469825473098E-7	1.1825246915256E-5	yes	up	2.65	10.27	18.45	1.6	0.86	1.53	10.456666666667	1.33
ENSBGRG00000013016	DLEC1	DLEC1 cilia and flagella associated protein [Source:HGNC Symbol;Acc:HGNC:2899]	0.34144933004354	-1.5502565916828	0.00091077249316921	0.0089016831743809	yes	down	0.96	0.6	0.97	5.6	1.75	4.01	0.84333333333333	3.7866666666667
ENSBGRG00000013020		-	261.49059607989	8.0306152539033	9.1524173918293E-7	2.6555519539467E-5	yes	up	3.1	0.1	0.49	0	0	0	1.23	0
ENSBGRG00000013040	CISD1	CDGSH iron sulfur domain 1 [Source:HGNC Symbol;Acc:HGNC:30880]	2.7455539485309	1.4570972596753	2.613863548647E-7	8.9360039491354E-6	yes	up	46.02	33.33	27.48	15.85	14.3	21.35	35.61	17.166666666667
ENSBGRG00000013042	TUBA3E	tubulin alpha 3d [Source:HGNC Symbol;Acc:HGNC:24071]	2.3525926764887	1.2342515566529	0.00010073226291988	0.0014667736728501	yes	up	5.56	9.02	4.14	3.72	3.34	2.91	6.24	3.3233333333333
ENSBGRG00000013047		-	13.699916274559	3.7760951712376	0.00068176566268343	0.0070582269989201	yes	up	0.42	1.91	2.04	0.09	0.28	0	1.4566666666667	0.12333333333333
ENSBGRG00000013064	SETD6	SET domain containing 6, protein lysine methyltransferase [Source:HGNC Symbol;Acc:HGNC:26116]	0.34519041274612	-1.534535698956	5.1539397492855E-5	0.00084870006803417	yes	down	5.47	5.49	4.93	27.31	8.37	21.8	5.2966666666667	19.16
ENSBGRG00000013079	CLDN4	claudin 4 [Source:HGNC Symbol;Acc:HGNC:2046]	12.334431651756	3.6246193352855	2.0674352710893E-8	9.2365020094177E-7	yes	up	6.1	1.7	1.47	0.2	0.46	0.22	3.09	0.29333333333333
ENSBGRG00000013121	WFS1	wolframin ER transmembrane glycoprotein [Source:HGNC Symbol;Acc:HGNC:12762]	2.5591405248942	1.3556593693398	0.0069546830136403	0.04273909537808	yes	up	35.46	21.02	20.86	5.67	23.08	6.97	25.78	11.906666666667
ENSBGRG00000013163	OGN	osteoglycin [Source:HGNC Symbol;Acc:HGNC:8126]	2.70911595599	1.4378221453124	0.00075058417841368	0.0076188413375396	yes	up	161.14	325.48	295.37	157.19	121.36	45.9	260.66333333333	108.15
ENSBGRG00000013171	MTHFSD	methenyltetrahydrofolate synthetase domain containing [Source:HGNC Symbol;Acc:HGNC:25778]	0.46870111870337	-1.0932598566186	5.7481123882672E-5	0.00092333825758826	yes	down	1.23	1.47	1.45	3.45	2.72	3.42	1.3833333333333	3.1966666666667
ENSBGRG00000013172	NHSL1	NHS like 1 [Source:HGNC Symbol;Acc:HGNC:21021]	2.6366630395938	1.3987132093637	0.0026516892065124	0.020421383183944	yes	up	4.18	6.71	5.29	1.85	4.17	1.45	5.3933333333333	2.49
ENSBGRG00000013196		-	2.2910816520913	1.1960288759136	0.0047116169606771	0.031841378738121	yes	up	8.22	3.53	3.19	2.63	3.47	1.92	4.98	2.6733333333333
ENSBGRG00000013200	DGAT1	diacylglycerol O-acyltransferase 1 [Source:HGNC Symbol;Acc:HGNC:2843]	0.28111041802762	-1.8307911735125	1.1803987869544E-27	5.3037003781845E-25	yes	down	18.93	17.03	21.1	77.89	63.18	68.97	19.02	70.013333333333
ENSBGRG00000013204		-	2.5371853795118	1.3432289338014	1.1714808400802E-5	0.00024530902384954	yes	up	3.33	2.66	2.58	1.22	1.66	1.29	2.8566666666667	1.39
ENSBGRG00000013210	TRIM7	tripartite motif containing 7 [Source:HGNC Symbol;Acc:HGNC:16278]	0.45508024075299	-1.1358071479716	0.0063692826436281	0.039953465837134	yes	down	6.09	1.78	2.02	10.3	3.67	7.18	3.2966666666667	7.05
ENSBGRG00000013215	OMD	osteomodulin [Source:HGNC Symbol;Acc:HGNC:8134]	4.6856940430387	2.228262755097	0.0063313470727244	0.039826705626265	yes	up	1.63	0.66	0.7	0.25	0.23	0.29	0.99666666666667	0.25666666666667
ENSBGRG00000013235		-	3.326239666045	1.7338921230923	2.8581774878585E-5	0.00051842790281503	yes	up	1.38	3.18	2.49	1.15	0.57	1.18	2.35	0.96666666666667
ENSBGRG00000013254	TSPAN15	tetraspanin 15 [Source:HGNC Symbol;Acc:HGNC:23298]	2.5683608504524	1.3608479129684	1.5365636763517E-11	1.3386753821099E-9	yes	up	72.94	61.74	58.21	35.6	24.61	27.76	64.296666666667	29.323333333333
ENSBGRG00000013291	ADAM2	ADAM metallopeptidase domain 2 [Source:HGNC Symbol;Acc:HGNC:198]	62.369174973083	5.9627612697882	0.0055713598688838	0.036004997101527	yes	up	0.83	0	0.26	0	0	0	0.36333333333333	0
ENSBGRG00000013294	ANGPT4	angiopoietin 4 [Source:HGNC Symbol;Acc:HGNC:487]	0.40303595214527	-1.3110195572055	0.0020400099780143	0.016791198438252	yes	down	4.17	2.56	3.44	18.41	5.6	8.42	3.39	10.81
ENSBGRG00000013295		-	2.3363914100391	1.2242819856989	0.0026376553346633	0.020333219506331	yes	up	5.42	5.14	4.88	2.63	3.44	2.15	5.1466666666667	2.74
ENSBGRG00000013321	IRF8	interferon regulatory factor 8 [Source:HGNC Symbol;Acc:HGNC:5358]	2.3146152359502	1.2107723907548	0.00023698228067938	0.0029862046041377	yes	up	4.03	4.18	4.37	2.09	1.53	3.14	4.1933333333333	2.2533333333333
ENSBGRG00000013342	RIMKLA	ribosomal modification protein rimK like family member A [Source:HGNC Symbol;Acc:HGNC:28725]	12.957988436556	3.6957698703747	1.9011716394483E-6	4.9912896831325E-5	yes	up	0.9	1.2	2.21	0.09	0.12	0.21	1.4366666666667	0.14
ENSBGRG00000013345	ZC3H12C	zinc finger CCCH-type containing 12C [Source:HGNC Symbol;Acc:HGNC:29362]	0.32078799931382	-1.6403079233386	9.4829603798858E-5	0.0014002726284891	yes	down	6.33	7.08	4.42	35.91	9.01	24.35	5.9433333333333	23.09
ENSBGRG00000013383	ELN	elastin [Source:HGNC Symbol;Acc:HGNC:3327]	3.2648688170196	1.7070250252059	1.7144082415612E-6	4.5816056027659E-5	yes	up	75.8	139.98	67.5	48.1	34.86	27.49	94.426666666667	36.816666666667
ENSBGRG00000013408	GPX4	glutathione peroxidase 4 [Source:HGNC Symbol;Acc:HGNC:4556]	3.7758216278078	1.916790612487	1.5551323469819E-24	4.9910227119667E-22	yes	up	161.85	179.01	182.46	55.27	59.57	53.15	174.44	55.996666666667
ENSBGRG00000013420	SORCS3	sortilin related VPS10 domain containing receptor 3 [Source:HGNC Symbol;Acc:HGNC:16699]	69.67159255435	6.1224986357019	0.0016347207858297	0.014250293486579	yes	up	2.87	0.02	0.33	0	0	0	1.0733333333333	0
ENSBGRG00000013432	LRRC17	leucine rich repeat containing 17 [Source:HGNC Symbol;Acc:HGNC:16895]	3.6424936042538	1.8649264391067	2.8084712724709E-7	9.5185386273442E-6	yes	up	21.34	32.14	31.02	14.51	6.27	6.72	28.166666666667	9.1666666666667
ENSBGRG00000013466	COL1A2	collagen type I alpha 2 chain [Source:HGNC Symbol;Acc:HGNC:2198]	6.480587044091	2.696124505585	7.7775270813123E-8	3.0349724784297E-6	yes	up	2545.79	4059.17	4359.18	805.2	1075.97	204.03	3654.7133333333	695.06666666667
ENSBGRG00000013522	LGR5	leucine rich repeat containing G protein-coupled receptor 5 [Source:HGNC Symbol;Acc:HGNC:4504]	23.941183877669	4.5814225893665	1.6131412623603E-10	1.1224893580477E-8	yes	up	1.2	3.29	8.19	0.21	0.36	0.08	4.2266666666667	0.21666666666667
ENSBGRG00000013523	SGCD	sarcoglycan delta [Source:HGNC Symbol;Acc:HGNC:10807]	2.9165650070888	1.5442702306267	0.0028603542268792	0.021584419660222	yes	up	3.12	2.2	1.94	0.85	1.22	0.2	2.42	0.75666666666667
ENSBGRG00000013531		-	2.8234707043684	1.497469662351	9.8677526376059E-12	8.9699582646815E-10	yes	up	15.27	15.17	18.08	7.53	5.97	6.38	16.173333333333	6.6266666666667
ENSBGRG00000013532	BPIFC	BPI fold containing family C [Source:HGNC Symbol;Acc:HGNC:16503]	0.16980854670857	-2.558019021251	2.1981778545053E-9	1.2479619111895E-7	yes	down	0.29	0.74	0.54	3.96	2.66	4.27	0.52333333333333	3.63
ENSBGRG00000013540	NDUFV1	NADH:ubiquinone oxidoreductase core subunit V1 [Source:HGNC Symbol;Acc:HGNC:7716]	2.3489170744828	1.2319957817434	0.0047644478041405	0.032115604872659	yes	up	5.29	7.3	4.99	2.03	3.74	1.78	5.86	2.5166666666667
ENSBGRG00000013548	SREBF1	sterol regulatory element binding transcription factor 1 [Source:HGNC Symbol;Acc:HGNC:11289]	3.3052231182911	1.7247476638017	0.00011546106887462	0.0016446927256543	yes	up	73.23	58.24	67.68	15.98	31.56	18.34	66.383333333333	21.96
ENSBGRG00000013575	PM20D1	peptidase M20 domain containing 1 [Source:HGNC Symbol;Acc:HGNC:26518]	3.0827850901049	1.6242343184925	6.6810830497638E-5	0.0010412954612546	yes	up	31.47	21.27	9.81	6.47	10.03	6.93	20.85	7.81
ENSBGRG00000013578		-	0.29192282999492	-1.7763410528293	7.9453298634406E-21	2.0483320890568E-18	yes	down	32.9	58.08	41.43	228.23	156.71	154.27	44.136666666667	179.73666666667
ENSBGRG00000013590		-	0.3440344506593	-1.5393750552311	8.4342203447777E-8	3.2588832713016E-6	yes	down	1	0.92	0.96	4.26	2.32	3.93	0.96	3.5033333333333
ENSBGRG00000013613	SPRING1	chromosome 12 open reading frame 49 [Source:HGNC Symbol;Acc:HGNC:26128]	0.4413516951535	-1.1799993560175	3.6874067926482E-7	1.1907219552605E-5	yes	down	11.97	12.64	19.25	20.85	34.76	25.81	14.62	27.14
ENSBGRG00000013614	C19orf44	chromosome 19 open reading frame 44 [Source:HGNC Symbol;Acc:HGNC:26141]	0.35694871408951	-1.4862112902236	0.00011031575487335	0.0015872146030542	yes	down	0.64	0.68	0.72	2.34	1.84	2.84	0.68	2.34
ENSBGRG00000013625	SRXN1	sulfiredoxin 1 [Source:HGNC Symbol;Acc:HGNC:16132]	4.4134453093887	2.14190532022	5.4004209443084E-11	4.2892434227371E-9	yes	up	23.23	21.89	24.3	4.07	9.13	5.87	23.14	6.3566666666667
ENSBGRG00000013654	DNAJB5	DnaJ heat shock protein family (Hsp40) member B5 [Source:HGNC Symbol;Acc:HGNC:14887]	2.5906818577855	1.3733318598345	0.00045269986963152	0.0050634126243423	yes	up	5.51	4.67	5.53	1.63	3.79	2.03	5.2366666666667	2.4833333333333
ENSBGRG00000013665	MPC1	mitochondrial pyruvate carrier 1 [Source:HGNC Symbol;Acc:HGNC:21606]	2.1600725238178	1.1110797512757	0.0015591565905011	0.013690282826477	yes	up	354.5	821.1	567.18	188.88	201.21	243.5	580.92666666667	211.19666666667
ENSBGRG00000013713	TRIM29	tripartite motif containing 29 [Source:HGNC Symbol;Acc:HGNC:17274]	0.069694178932671	-3.8428180268758	2.2320788342196E-15	3.1910610679034E-13	yes	down	0.16	0.94	1.01	10.17	6.71	12.75	0.70333333333333	9.8766666666667
ENSBGRG00000013730	FLYWCH2	FLYWCH family member 2 [Source:HGNC Symbol;Acc:HGNC:25178]	2.7675286622731	1.4685982585443	0.006841642684787	0.042342256143629	yes	up	3.99	4.35	1.7	1.01	1.89	1.67	3.3466666666667	1.5233333333333
ENSBGRG00000013734	ACLY	ATP citrate lyase [Source:HGNC Symbol;Acc:HGNC:115]	19.830838467138	4.3096737722932	5.3516430663232E-90	2.8053312953666E-86	yes	up	247.66	293.05	283.21	14.46	19.65	16.6	274.64	16.903333333333
ENSBGRG00000013768	PHF24	PHD finger protein 24 [Source:HGNC Symbol;Acc:HGNC:29180]	0.32257948419995	-1.6322734077397	1.0407460490465E-7	3.9248854597853E-6	yes	down	1.55	1.51	2.21	8.79	6.02	5.36	1.7566666666667	6.7233333333333
ENSBGRG00000013769	VILL	villin like [Source:HGNC Symbol;Acc:HGNC:30906]	9.6375283450095	3.2686631981555	0.00093233096111672	0.0090673077888198	yes	up	0.3	0.26	0.57	0.02	0.02	0.11	0.37666666666667	0.05
ENSBGRG00000013785	CPXM1	carboxypeptidase X, M14 family member 1 [Source:HGNC Symbol;Acc:HGNC:15771]	3.4612712846388	1.7913020202855	4.7856361029993E-10	3.0469195690594E-8	yes	up	64.59	99.65	103.91	39.36	27.55	22.6	89.383333333333	29.836666666667
ENSBGRG00000013787	MNS1	meiosis specific nuclear structural 1 [Source:HGNC Symbol;Acc:HGNC:29636]	0.44780570963382	-1.1590551718601	0.0044692480790794	0.030571289818009	yes	down	1.04	1.28	0.78	1.9	2.39	3.48	1.0333333333333	2.59
ENSBGRG00000013803	ARL5C	ADP ribosylation factor like GTPase 5C [Source:HGNC Symbol;Acc:HGNC:31111]	8.8543840382889	3.1463919483307	3.2394052423755E-7	1.0679850490901E-5	yes	up	1.27	2.4	3.2	0.42	0.26	0.28	2.29	0.32
ENSBGRG00000013805		-	2.6089684773621	1.3834795130216	4.8356636185991E-9	2.4851518322251E-7	yes	up	14.93	17.24	17.64	7.37	9.02	6.81	16.603333333333	7.7333333333333
ENSBGRG00000013826	ANKRD35	ankyrin repeat domain 35 [Source:HGNC Symbol;Acc:HGNC:26323]	2.6239917783686	1.3917631996338	0.0038404326355406	0.02732789304367	yes	up	1.16	0.84	0.54	0.53	0.3	0.34	0.84666666666667	0.39
ENSBGRG00000013831	CCDC149	coiled-coil domain containing 149 [Source:HGNC Symbol;Acc:HGNC:25405]	0.48126104896849	-1.0551084318879	4.3236623012702E-5	0.00073746109923834	yes	down	5.7	5.93	4.8	16.96	10.71	14.91	5.4766666666667	14.193333333333
ENSBGRG00000013873	COL13A1	collagen type XIII alpha 1 chain [Source:HGNC Symbol;Acc:HGNC:2190]	6.8927353000691	2.7850766129353	0.00016151433364857	0.0021821086004789	yes	up	2.63	1.14	0.75	0.38	0.2	0.15	1.5066666666667	0.24333333333333
ENSBGRG00000013877	CCDC146	coiled-coil domain containing 146 [Source:HGNC Symbol;Acc:HGNC:29296]	0.38147412851308	-1.3903428777529	9.0686779626579E-5	0.0013505116443254	yes	down	0.96	0.54	0.69	2.54	2.05	2.56	0.73	2.3833333333333
ENSBGRG00000013884	AKAP5	A-kinase anchoring protein 5 [Source:HGNC Symbol;Acc:HGNC:375]	0.35837862592455	-1.4804434987647	0.0053622024522476	0.034934410561794	yes	down	0.84	1.17	0.78	3.92	1.62	4.16	0.93	3.2333333333333
ENSBGRG00000013898	PLXDC1	plexin domain containing 1 [Source:HGNC Symbol;Acc:HGNC:20945]	4.2770542332249	2.0966175007631	8.3615830040436E-5	0.0012619410203607	yes	up	13.07	17.46	8.02	2.99	6.56	1.25	12.85	3.6
ENSBGRG00000013900	DPF3	double PHD fingers 3 [Source:HGNC Symbol;Acc:HGNC:17427]	3.0576049336553	1.6124020113173	7.9372900861902E-7	2.3506934820231E-5	yes	up	12.11	5.82	6.52	2.14	2.88	1.57	8.15	2.1966666666667
ENSBGRG00000013919	U6	U6 spliceosomal RNA [Source:RFAM;Acc:RF00026]	0.016343799669665	-5.9351127639825	0.0035675874343216	0.025712135651761	yes	down	0	0	0	5.09	0.18	0.11	0	1.7933333333333
ENSBGRG00000013927	IGSF10	immunoglobulin superfamily member 10 [Source:HGNC Symbol;Acc:HGNC:26384]	5.0185108938442	2.3272593472909	1.4310064299392E-19	3.261450306844E-17	yes	up	9.5	12.97	10.54	2.5	3.26	2.17	11.003333333333	2.6433333333333
ENSBGRG00000013975	MED27	mediator complex subunit 27 [Source:HGNC Symbol;Acc:HGNC:2377]	2.104636157492	1.0735708465211	1.2879345142182E-5	0.00026510547343712	yes	up	55.2	37.73	45.63	20.4	31.96	14.48	46.186666666667	22.28
ENSBGRG00000013981		-	0.47867121774121	-1.0628930347465	0.0075587575864217	0.045631102419988	yes	down	9.15	5.34	8.83	21.38	10.74	19.74	7.7733333333333	17.286666666667
ENSBGRG00000013996	PPP1R36	protein phosphatase 1 regulatory subunit 36 [Source:HGNC Symbol;Acc:HGNC:20097]	0.35141227604077	-1.5087635043555	0.0031353649409124	0.023181358279637	yes	down	2.18	3.07	2.25	8.04	2.94	13.79	2.5	8.2566666666667
ENSBGRG00000014056	FER1L6	fer-1 like family member 6 [Source:HGNC Symbol;Acc:HGNC:28065]	0.18076513753926	-2.4678116292413	0.0002878928116975	0.0035014712735924	yes	down	0.06	0.16	0.27	0.87	0.51	2.08	0.16333333333333	1.1533333333333
ENSBGRG00000014073		-	0.40230607623716	-1.3136345669884	0.00087022993793256	0.0086016568220789	yes	down	5.11	5.4	4.36	20.24	5.79	23.23	4.9566666666667	16.42
ENSBGRG00000014092	SOD3	superoxide dismutase 3 [Source:HGNC Symbol;Acc:HGNC:11181]	0.32587207991857	-1.6176223448009	6.6580102269719E-9	3.2925744914893E-7	yes	down	15.61	17.02	7.86	46.37	45.96	51.04	13.496666666667	47.79
ENSBGRG00000014128	PDHA1	pyruvate dehydrogenase E1 alpha 1 subunit [Source:HGNC Symbol;Acc:HGNC:8806]	2.2699581994633	1.1826657310042	1.0529594727745E-10	7.7741036003997E-9	yes	up	54.21	61.9	68.8	34.8	32.1	33.1	61.636666666667	33.333333333333
ENSBGRG00000014141	CKAP2	cytoskeleton associated protein 2 [Source:HGNC Symbol;Acc:HGNC:1990]	3.4420988114131	1.7832885130346	1.2457980617132E-6	3.4675080209737E-5	yes	up	10.06	5.53	4.05	1.51	2.48	2.03	6.5466666666667	2.0066666666667
ENSBGRG00000014157	CBARP	CACN subunit beta associated regulatory protein [Source:HGNC Symbol;Acc:HGNC:28617]	35.607336594906	5.1541026219945	0.007883677755621	0.047104375526176	yes	up	0.49	0	0.58	0.03	0	0	0.35666666666667	0.01
ENSBGRG00000014181	RSPO3	R-spondin 3 [Source:HGNC Symbol;Acc:HGNC:20866]	6.15874818742	2.6226371419382	1.1284755259056E-11	1.0140803497367E-9	yes	up	6.93	3.62	6.24	1.23	1.37	0.75	5.5966666666667	1.1166666666667
ENSBGRG00000014207		-	0.40701981739584	-1.2968290552787	0.00038740314665259	0.0044436921110566	yes	down	8.47	10.17	8.32	36.76	12.49	32.48	8.9866666666667	27.243333333333
ENSBGRG00000014213	ADAM32	ADAM metallopeptidase domain 32 [Source:HGNC Symbol;Acc:HGNC:15479]	8.3168322939462	3.0560341408641	0.00036760755448298	0.0042501055856116	yes	up	2.96	0.26	0.58	0.09	0.19	0.19	1.2666666666667	0.15666666666667
ENSBGRG00000014228	RCN1	reticulocalbin 1 [Source:HGNC Symbol;Acc:HGNC:9934]	2.2008297416206	1.1380475412219	1.6479407708726E-6	4.4375884525245E-5	yes	up	437.69	532.86	608.37	292.34	331.52	239.66	526.30666666667	287.84
ENSBGRG00000014242		-	4.2863098345963	2.0997361385538	0.0022506332930499	0.018115632533511	yes	up	2.45	2.41	1.35	0.31	0.4	1.09	2.07	0.6
ENSBGRG00000014287	USP2	ubiquitin specific peptidase 2 [Source:HGNC Symbol;Acc:HGNC:12618]	0.27002900971937	-1.8888136878703	2.5350690214917E-5	0.00047012376688654	yes	down	3.46	1.73	1.77	3.84	12.4	9.95	2.32	8.73
ENSBGRG00000014295	DNAJC11	DnaJ heat shock protein family (Hsp40) member C11 [Source:HGNC Symbol;Acc:HGNC:25570]	2.1668259568665	1.1155832783742	1.6746853729307E-6	4.5018978076424E-5	yes	up	47.21	34.52	46.43	27.45	25.71	19.15	42.72	24.103333333333
ENSBGRG00000014297	ECHDC1	ethylmalonyl-CoA decarboxylase 1 [Source:HGNC Symbol;Acc:HGNC:21489]	2.0294654213433	1.0210997591627	5.5231878930782E-5	0.00089636380605312	yes	up	338.02	524.02	562.47	272.48	259.6	330.31	474.83666666667	287.46333333333
ENSBGRG00000014305	TMEM104	transmembrane protein 104 [Source:HGNC Symbol;Acc:HGNC:25984]	2.7404293845206	1.4544019597497	0.0013984251991206	0.01251658206111	yes	up	4.51	1.37	2.36	1.22	1.49	0.96	2.7466666666667	1.2233333333333
ENSBGRG00000014314	INSR	insulin receptor [Source:HGNC Symbol;Acc:HGNC:6091]	0.46287371360809	-1.1113094599397	4.0029100768037E-6	9.6106509721855E-5	yes	down	6.79	8.08	9.98	27.84	17.92	20.3	8.2833333333333	22.02
ENSBGRG00000014318		-	3.8366213969108	1.939836404829	0.00045058840400292	0.0050469752431267	yes	up	2.75	2.71	1.27	1.18	0.67	0.27	2.2433333333333	0.70666666666667
ENSBGRG00000014340	CAVIN3	caveolae associated protein 3 [Source:HGNC Symbol;Acc:HGNC:9400]	2.2199328400513	1.1505160311742	0.00017689397339383	0.0023455603925728	yes	up	119.35	95.89	79.48	44.02	72.64	41.87	98.24	52.843333333333
ENSBGRG00000014352		-	10.037286291626	3.3272973658884	0.0074702561305779	0.045219853483396	yes	up	1.1	0.64	1.32	0	0.34	0	1.02	0.11333333333333
ENSBGRG00000014361	IDH3B	isocitrate dehydrogenase (NAD(+)) 3 non-catalytic subunit beta [Source:HGNC Symbol;Acc:HGNC:5385]	2.1775700473741	1.1227191277214	2.3414189798545E-10	1.5602184269996E-8	yes	up	44.16	45.22	49.52	24.27	27.33	26.3	46.3	25.966666666667
ENSBGRG00000014362		-	0.011900703040317	-6.3928093857526	1.6635751744644E-5	0.00033157646633242	yes	down	0	0	0	1.32	0.83	1.78	0	1.31
ENSBGRG00000014374	NEDD4	NEDD4 E3 ubiquitin protein ligase [Source:HGNC Symbol;Acc:HGNC:7727]	0.49168937891194	-1.0241809033582	7.631091817567E-8	2.9926820429691E-6	yes	down	8.88	9.44	7.91	24.38	16.61	21.61	8.7433333333333	20.866666666667
ENSBGRG00000014393	FHIP1A	family with sequence similarity 160 member A1 [Source:HGNC Symbol;Acc:HGNC:34237]	0.3047689418437	-1.7142122056096	0.00011288425389947	0.0016182477455088	yes	down	0.71	0.43	0.4	1.63	2.83	1.61	0.51333333333333	2.0233333333333
ENSBGRG00000014423	NOP16	NOP16 nucleolar protein [Source:HGNC Symbol;Acc:HGNC:26934]	5.4329094542896	2.4417250030306	2.5951468635366E-14	3.317990209429E-12	yes	up	37.11	58.71	43.67	10.05	6.92	14.92	46.496666666667	10.63
ENSBGRG00000014433	GATA3	GATA binding protein 3 [Source:HGNC Symbol;Acc:HGNC:4172]	0.27261433397442	-1.8750666743064	9.7933804427813E-9	4.7242546270914E-7	yes	down	0.95	0.93	0.67	4.28	2.55	4.76	0.85	3.8633333333333
ENSBGRG00000014452	MS4A13	membrane spanning 4-domains A13 [Source:HGNC Symbol;Acc:HGNC:16674]	104.22338601334	6.7035352207497	7.5179115477032E-5	0.0011545573925701	yes	up	4.73	0.1	0.56	0	0	0.06	1.7966666666667	0.02
ENSBGRG00000014457		-	5.4330095321915	2.4417515782136	0.00026782735610526	0.0032930828788986	yes	up	0.82	0.74	0.73	0.23	0.16	0.12	0.76333333333333	0.17
ENSBGRG00000014469	GFM1	G elongation factor mitochondrial 1 [Source:HGNC Symbol;Acc:HGNC:13780]	2.2419492437394	1.1647536168434	1.0714078369841E-7	4.0212314187141E-6	yes	up	17.41	16.64	20.7	9.08	13.95	13.63	18.25	12.22
ENSBGRG00000014491	STBD1	starch binding domain 1 [Source:HGNC Symbol;Acc:HGNC:24854]	2.4108223064745	1.2695253187067	2.5767995634889E-7	8.8284858247117E-6	yes	up	38.74	29.64	40.5	24.79	12.13	17.36	36.293333333333	18.093333333333
ENSBGRG00000014503	ADAM9	ADAM metallopeptidase domain 9 [Source:HGNC Symbol;Acc:HGNC:216]	2.0733125837786	1.0519376413246	4.2984591919635E-7	1.3711474493472E-5	yes	up	64.83	51.82	55.47	30.57	37.29	30.99	57.373333333333	32.95
ENSBGRG00000014524	FAM47E	family with sequence similarity 47 member E [Source:HGNC Symbol;Acc:HGNC:34343]	8.3085444111467	3.0545957507913	2.9300873536946E-6	7.2909103993991E-5	yes	up	1.21	1.12	1.56	0.21	0.07	0.29	1.2966666666667	0.19
ENSBGRG00000014586		-	0.29827722828782	-1.7452742542919	1.7481797411475E-12	1.7622996544413E-10	yes	down	1.26	1.02	1.18	3.64	5.14	5.49	1.1533333333333	4.7566666666667
ENSBGRG00000014616	CLMP	CXADR like membrane protein [Source:HGNC Symbol;Acc:HGNC:24039]	3.6541771877215	1.8695465906292	2.6791122893366E-10	1.7777096988231E-8	yes	up	30.41	39.65	47.28	12.82	17.12	10.5	39.113333333333	13.48
ENSBGRG00000014632		-	4.2511245005363	2.0878445110769	1.3963576608792E-7	5.1186761247055E-6	yes	up	21.18	28.88	24.42	9.25	4.97	6.75	24.826666666667	6.99
ENSBGRG00000014711	KLHL21	kelch like family member 21 [Source:HGNC Symbol;Acc:HGNC:29041]	0.43719050409429	-1.1936660292958	2.0183979808838E-5	0.00038427756231694	yes	down	4.03	3.58	3.75	12.18	6.18	12.67	3.7866666666667	10.343333333333
ENSBGRG00000014725	MMP15	matrix metallopeptidase 15 [Source:HGNC Symbol;Acc:HGNC:7161]	3.5475186093365	1.8268102522991	2.4956063335311E-15	3.5040986786705E-13	yes	up	24.42	19.25	21.42	7.4	8.7	5.95	21.696666666667	7.35
ENSBGRG00000014730		-	0.43195367131464	-1.211051508769	8.8550251947879E-5	0.0013252902108343	yes	down	11.97	20.76	16.21	62.86	33.96	54.97	16.313333333333	50.596666666667
ENSBGRG00000014736	SNORA73	Small nucleolar RNA SNORA73 family [Source:RFAM;Acc:RF00045]	0.49507747843948	-1.0142737737083	1.1606656848532E-6	3.2695581464034E-5	yes	down	14.66	10.94	11.22	27.1	34.77	28.25	12.273333333333	30.04
ENSBGRG00000014778	PGK1	phosphoglycerate kinase 1 [Source:HGNC Symbol;Acc:HGNC:8896]	2.2313534708028	1.1579190703644	5.3132498747908E-6	0.00012127165098833	yes	up	133.28	138.73	174.28	66.71	104.92	73.65	148.76333333333	81.76
ENSBGRG00000014790	LXN	latexin [Source:HGNC Symbol;Acc:HGNC:13347]	2.0756201893877	1.0535424740341	0.00035075478450819	0.0041041441526606	yes	up	24.94	26.43	35.69	14.15	13.72	23.73	29.02	17.2
ENSBGRG00000014792	ACACA	acetyl-CoA carboxylase alpha [Source:HGNC Symbol;Acc:HGNC:84]	10.820829280306	3.4357391626971	1.0973852271125E-54	2.1571850101963E-51	yes	up	243.57	279.74	344.65	36.44	33.68	29.07	289.32	33.063333333333
ENSBGRG00000014862	DCLK3	doublecortin like kinase 3 [Source:HGNC Symbol;Acc:HGNC:19005]	0.39045370877689	-1.3567765787269	0.00050482797873331	0.0055208100094297	yes	down	4.78	1.04	4.51	7.87	5.03	2.85	3.4433333333333	5.25
ENSBGRG00000014894	STK32A	serine/threonine kinase 32A [Source:HGNC Symbol;Acc:HGNC:28317]	4.8996477719023	2.2926780398412	7.218222359537E-6	0.00016033017630802	yes	up	2.75	1.98	2.09	0.18	0.93	0.53	2.2733333333333	0.54666666666667
ENSBGRG00000014981	FKBP5	FKBP prolyl isomerase 5 [Source:HGNC Symbol;Acc:HGNC:3721]	0.44497169574106	-1.1682145244549	0.0027202916752751	0.020807826833994	yes	down	32.23	37.3	52.45	60.57	98.95	188.53	40.66	116.01666666667
ENSBGRG00000015027	ME1	malic enzyme 1 [Source:HGNC Symbol;Acc:HGNC:6983]	8.1442754398399	3.0257863542637	1.3543209182281E-27	5.9161252111266E-25	yes	up	111.01	151.68	133.37	16.58	26.89	18.99	132.02	20.82
ENSBGRG00000015041	ENDOG	endonuclease G [Source:HGNC Symbol;Acc:HGNC:3346]	2.7856001724473	1.4779881974141	4.5071257939409E-6	0.00010594777314726	yes	up	4.59	4.9	4.95	2.03	3.02	1.28	4.8133333333333	2.11
ENSBGRG00000015060	DYNLL2	dynein light chain LC8-type 2 [Source:HGNC Symbol;Acc:HGNC:24596]	2.1421086105153	1.0990316303587	0.00022302968486628	0.0028445781218225	yes	up	98.54	126.75	136.36	46.4	86.33	46.05	120.55	59.593333333333
ENSBGRG00000015098		-	0.22869020370782	-2.1285335278472	1.0862868530225E-8	5.2241428289393E-7	yes	down	2.31	2.83	2.35	17.42	6.56	14.25	2.4966666666667	12.743333333333
ENSBGRG00000015134	HSD17B11	hydroxysteroid 17-beta dehydrogenase 11 [Source:HGNC Symbol;Acc:HGNC:22960]	0.41629158541114	-1.264333697611	7.7862589926303E-5	0.0011888029992049	yes	down	11.98	16.03	9.87	53.87	27.91	30.79	12.626666666667	37.523333333333
ENSBGRG00000015175	TBX3	T-box transcription factor 3 [Source:HGNC Symbol;Acc:HGNC:11602]	0.49202105503608	-1.0232080408143	0.00065527966021842	0.0068181706337105	yes	down	13.28	9.3	9.32	20.53	36.1	20.88	10.633333333333	25.836666666667
ENSBGRG00000015184	MEX3B	mex-3 RNA binding family member B [Source:HGNC Symbol;Acc:HGNC:25297]	0.45341837223179	-1.1410852455142	0.0021386086682436	0.017389741425439	yes	down	1.67	2.28	1.67	5.22	2.75	7.44	1.8733333333333	5.1366666666667
ENSBGRG00000015210	CRISPLD2	cysteine rich secretory protein LCCL domain containing 2 [Source:HGNC Symbol;Acc:HGNC:25248]	2.319000158075	1.2135029183255	0.00010071876967519	0.0014667736728501	yes	up	133.08	150.9	168.13	69.68	112.61	54.39	150.70333333333	78.893333333333
ENSBGRG00000015211	RAB42	RAB42, member RAS oncogene family [Source:HGNC Symbol;Acc:HGNC:28702]	5.7502763754601	2.5236312979568	0.0061826833521369	0.039142060545775	yes	up	0.63	0.63	0.54	0.23	0	0.16	0.6	0.13
ENSBGRG00000015226	DKKL1	dickkopf like acrosomal protein 1 [Source:HGNC Symbol;Acc:HGNC:16528]	8.6224825916089	3.1081033109549	0.0016795688069815	0.014552561464788	yes	up	4.46	0.61	0.58	0.34	0.19	0.24	1.8833333333333	0.25666666666667
ENSBGRG00000015243	PSMG2	proteasome assembly chaperone 2 [Source:HGNC Symbol;Acc:HGNC:24929]	2.6099223079841	1.384006861372	1.8054406454034E-8	8.1353465872818E-7	yes	up	27.73	29.64	34.33	11.53	15.74	15.48	30.566666666667	14.25
ENSBGRG00000015246	CBR4	carbonyl reductase 4 [Source:HGNC Symbol;Acc:HGNC:25891]	2.0897513430239	1.0633312879864	0.0014065923824558	0.01257382771356	yes	up	7.25	17.07	13.4	5.9	7.74	7.42	12.573333333333	7.02
ENSBGRG00000015309	NDUFS7	NADH:ubiquinone oxidoreductase core subunit S7 [Source:HGNC Symbol;Acc:HGNC:7714]	2.0287495255668	1.0205907573918	3.9750253026956E-7	1.2757397532692E-5	yes	up	68.1	77.32	71.99	42.76	47.01	40.4	72.47	43.39
ENSBGRG00000015316		-	0.033717841832752	-4.8903439926652	1.565678494475E-13	1.7587042860081E-11	yes	down	0.11	0.13	0.25	4.08	2.99	10.93	0.16333333333333	6
ENSBGRG00000015334	TXNIP	thioredoxin interacting protein [Source:HGNC Symbol;Acc:HGNC:16952]	0.40577102454724	-1.3012622466348	4.5767614481617E-6	0.00010678657349227	yes	down	337.84	575.3	648.64	1816.5	1385.56	1554.58	520.59333333333	1585.5466666667
ENSBGRG00000015336		-	2.2756126251232	1.1862549902551	8.6630800184062E-5	0.0013024435599374	yes	up	236.77	292.29	317.37	131.39	126.52	178.37	282.14333333333	145.42666666667
ENSBGRG00000015370	PSAT1	phosphoserine aminotransferase 1 [Source:HGNC Symbol;Acc:HGNC:19129]	3.9625616404995	1.9864333775867	0.00011804459584434	0.0016708994727705	yes	up	10.14	8.44	11.91	1.95	5.73	1.51	10.163333333333	3.0633333333333
ENSBGRG00000015371	TEKT3	tektin 3 [Source:HGNC Symbol;Acc:HGNC:14293]	0.32331516920496	-1.6289868978985	0.0010999437035275	0.010314677806603	yes	down	0.28	0.27	0.42	1.27	0.88	1.57	0.32333333333333	1.24
ENSBGRG00000015386	DYNC2I1	WD repeat domain 60 [Source:HGNC Symbol;Acc:HGNC:21862]	0.33429191399357	-1.5808196360806	1.7988470062818E-5	0.00035010727748499	yes	down	2.52	3.46	2.67	17.44	5.04	11.73	2.8833333333333	11.403333333333
ENSBGRG00000015405	N4BP2L1	NEDD4 binding protein 2 like 1 [Source:HGNC Symbol;Acc:HGNC:25037]	0.27614700965663	-1.8564915900636	3.6477425841338E-6	8.8388905821399E-5	yes	down	53.12	69.27	46.86	305.47	89.82	270.03	56.416666666667	221.77333333333
ENSBGRG00000015492	KRT23	keratin 23 [Source:HGNC Symbol;Acc:HGNC:6438]	58.023961438747	5.8585768901292	4.1405653382326E-10	2.6796103090143E-8	yes	up	5.2	1.53	3.77	0.07	0.15	0	3.5	0.073333333333333
ENSBGRG00000015524	OGDH	oxoglutarate dehydrogenase [Source:HGNC Symbol;Acc:HGNC:8124]	2.8413322115553	1.5065675228134	6.0065172277897E-10	3.733537151155E-8	yes	up	79.66	99.73	86.64	33.22	47.91	30.62	88.676666666667	37.25
ENSBGRG00000015525	FADS2	fatty acid desaturase 2 [Source:HGNC Symbol;Acc:HGNC:3575]	8.857882001543	3.1469617787854	4.6981026312783E-10	3.0279656548968E-8	yes	up	9.18	16.91	20.2	3.39	2.01	0.97	15.43	2.1233333333333
ENSBGRG00000015536	DEFB119	defensin beta 119 [Source:HGNC Symbol;Acc:HGNC:18099]	66.324515479501	6.0514703260594	0.0015450219570672	0.013596539058108	yes	up	0.16	0.02	0.65	0	0	0	0.27666666666667	0
ENSBGRG00000015541	TCAIM	T cell activation inhibitor, mitochondrial [Source:HGNC Symbol;Acc:HGNC:25241]	0.36704303608613	-1.4459788647672	6.3161175403539E-10	3.8951868407688E-8	yes	down	5.62	6.61	7.34	22	25.51	18.81	6.5233333333333	22.106666666667
ENSBGRG00000015572	EPOP	elongin BC and polycomb repressive complex 2 associated protein [Source:HGNC Symbol;Acc:HGNC:34493]	4.1741979892215	2.0614990315696	2.1409636434636E-5	0.0004041872059677	yes	up	1.58	1.4	1	0.24	0.37	0.55	1.3266666666667	0.38666666666667
ENSBGRG00000015573	YTHDF2	YTH N6-methyladenosine RNA binding protein 2 [Source:HGNC Symbol;Acc:HGNC:31675]	2.0336031402259	1.0240381632215	0.0081592507089266	0.04832857877536	yes	up	4.74	2.92	3.02	2.34	2.46	1.48	3.56	2.0933333333333
ENSBGRG00000015579		-	0.4673110592028	-1.0975449150178	2.4438867825121E-5	0.00045536212727234	yes	down	3.35	2.9	2.02	6.57	8.11	7.57	2.7566666666667	7.4166666666667
ENSBGRG00000015580	LSM11	LSM11, U7 small nuclear RNA associated [Source:HGNC Symbol;Acc:HGNC:30860]	0.46608336340732	-1.1013400773079	1.0940277638228E-6	3.0999424529509E-5	yes	down	2.83	1.95	1.84	6.85	5.49	6.14	2.2066666666667	6.16
ENSBGRG00000015635	PSMD14	proteasome 26S subunit, non-ATPase 14 [Source:HGNC Symbol;Acc:HGNC:16889]	2.8849947061147	1.5285686715678	1.1897282788323E-10	8.6618828300542E-9	yes	up	55.63	52.62	67.75	21.97	32.08	26.56	58.666666666667	26.87
ENSBGRG00000015652	CMPK2	cytidine/uridine monophosphate kinase 2 [Source:HGNC Symbol;Acc:HGNC:27015]	0.49699720307761	-1.0086903620483	0.00043383941810996	0.0048802279607992	yes	down	18.24	15.05	8.63	33.52	27.92	31.56	13.973333333333	31
ENSBGRG00000015671	ANGPTL5	angiopoietin like 5 [Source:HGNC Symbol;Acc:HGNC:19705]	3.4031638180335	1.7668765999588	0.00011823766287613	0.0016721272359623	yes	up	26.76	54.5	50.32	24.52	14.98	6.52	43.86	15.34
ENSBGRG00000015679	PEX19	peroxisomal biogenesis factor 19 [Source:HGNC Symbol;Acc:HGNC:9713]	2.2142374015793	1.1468099103398	1.2547935356563E-5	0.0002589617210201	yes	up	70.88	95.76	115.65	29.41	64.16	40.67	94.096666666667	44.746666666667
ENSBGRG00000015695		-	0.41181196908074	-1.2799423331967	0.0017235264503607	0.014802936623906	yes	down	1.69	1.52	1.14	5.71	3.24	4.08	1.45	4.3433333333333
ENSBGRG00000015736		-	0.37079682646391	-1.4312991984546	0.00011078755059339	0.001592545722698	yes	down	2.19	3.61	2.14	8.95	15.24	6.29	2.6466666666667	10.16
ENSBGRG00000015739	PCID2	PCI domain containing 2 [Source:HGNC Symbol;Acc:HGNC:25653]	0.36308414438574	-1.461624164792	5.2899910402471E-6	0.00012091627776007	yes	down	13.55	12.57	13.34	42.76	23.28	53.94	13.153333333333	39.993333333333
ENSBGRG00000015799	EFR3B	EFR3 homolog B [Source:HGNC Symbol;Acc:HGNC:29155]	0.33902583752516	-1.560532867989	2.0849539625751E-6	5.4374769511535E-5	yes	down	1.49	2.35	1.97	5.5	6.79	10.84	1.9366666666667	7.71
ENSBGRG00000015809	POLR3K	RNA polymerase III subunit K [Source:HGNC Symbol;Acc:HGNC:14121]	2.3716239243555	1.2458752554645	0.0044995968855121	0.030712092283664	yes	up	5.01	4.27	7.9	2.16	4.65	2.52	5.7266666666667	3.11
ENSBGRG00000015857	TBC1D24	TBC1 domain family member 24 [Source:HGNC Symbol;Acc:HGNC:29203]	2.6697793736696	1.4167205248101	7.666450138302E-8	2.9990695242522E-6	yes	up	19.46	12.58	13.21	6.45	7.25	4.81	15.083333333333	6.17
ENSBGRG00000015901		-	0.47100155593474	-1.0861962691563	6.8587425491056E-5	0.001062665865293	yes	down	29.34	22.47	19.95	64.02	46.03	73.8	23.92	61.283333333333
ENSBGRG00000015932		-	0.3529182164997	-1.5025941955844	2.2605110128985E-9	1.2787336758576E-7	yes	down	11.22	10.88	9.16	46.27	21.93	36.69	10.42	34.963333333333
ENSBGRG00000015945	FCGR1A	Fc gamma receptor Ia [Source:HGNC Symbol;Acc:HGNC:3613]	0.40761226231951	-1.2947306417118	0.0025675844631846	0.01993967074965	yes	down	1.48	4.01	2.65	7.29	5.49	12.36	2.7133333333333	8.38
ENSBGRG00000015970	HMGCS1	3-hydroxy-3-methylglutaryl-CoA synthase 1 [Source:HGNC Symbol;Acc:HGNC:5007]	7.7848116009006	2.9606621252728	1.1983897354801E-30	6.4985782690207E-28	yes	up	81.98	102.98	123.84	14.77	14.63	11.53	102.93333333333	13.643333333333
ENSBGRG00000015984	TMEM160	transmembrane protein 160 [Source:HGNC Symbol;Acc:HGNC:26042]	2.1433550102529	1.0998708276686	0.0023373632002341	0.018579424859132	yes	up	12.9	12.47	7.98	6.77	6.35	5.68	11.116666666667	6.2666666666667
ENSBGRG00000016016		-	0.39954235898596	-1.3235796308845	0.0004826451433374	0.0053151803390224	yes	down	0.55	1.06	0.58	2.29	0.87	2.49	0.73	1.8833333333333
ENSBGRG00000016017	PHYHD1	phytanoyl-CoA dioxygenase domain containing 1 [Source:HGNC Symbol;Acc:HGNC:23396]	0.49226894089686	-1.0224813775117	0.00018495847545609	0.0024381030888705	yes	down	16.8	12.63	11.36	33.93	21.99	37.47	13.596666666667	31.13
ENSBGRG00000016024	ATP5MC3	ATP synthase membrane subunit c locus 3 [Source:HGNC Symbol;Acc:HGNC:843]	3.4060296384121	1.76809098904	2.6698007808106E-22	7.7750531627829E-20	yes	up	306	307.04	343.84	121.04	128	130.82	318.96	126.62
ENSBGRG00000016043	NBEAL1	neurobeachin like 1 [Source:HGNC Symbol;Acc:HGNC:20681]	2.1136467638857	1.0797342913036	0.0012751659112653	0.011619776815393	yes	up	1.22	1.99	1.22	0.93	0.73	0.98	1.4766666666667	0.88
ENSBGRG00000016063	CTPS1	CTP synthase 1 [Source:HGNC Symbol;Acc:HGNC:2519]	2.5561782382185	1.3539884366091	3.5024793655304E-9	1.9124996702198E-7	yes	up	24.69	19.13	24.25	8.43	10.92	10.78	22.69	10.043333333333
ENSBGRG00000016073	TFAP4	transcription factor AP-4 [Source:HGNC Symbol;Acc:HGNC:11745]	0.30630113483568	-1.7069773828027	0.0001882869044566	0.0024695578477769	yes	down	1.3	0.67	0.71	4.36	2.12	4.21	0.89333333333333	3.5633333333333
ENSBGRG00000016074	F11	coagulation factor XI [Source:HGNC Symbol;Acc:HGNC:3529]	0.091786870636368	-3.4455683871429	1.9839867061254E-15	2.8624013706906E-13	yes	down	0.21	0.32	0.3	5.64	2.24	2.39	0.27666666666667	3.4233333333333
ENSBGRG00000016080	STRBP	spermatid perinuclear RNA binding protein [Source:HGNC Symbol;Acc:HGNC:16462]	0.34873044739149	-1.5198157646613	1.1062941075466E-13	1.2887097137243E-11	yes	down	7.22	6.62	9.63	27.39	19.89	27.39	7.8233333333333	24.89
ENSBGRG00000016095	PRSS37	serine protease 37 [Source:HGNC Symbol;Acc:HGNC:29211]	69.842964382996	6.126042888246	0.00086954208947228	0.0086002634585164	yes	up	2.55	0.19	0.44	0	0	0	1.06	0
ENSBGRG00000016097	EML6	EMAP like 6 [Source:HGNC Symbol;Acc:HGNC:35412]	0.39347685700966	-1.3456493111477	0.00051672557500956	0.005615774977609	yes	down	1.68	1.49	1.68	6.92	2.33	4.04	1.6166666666667	4.43
ENSBGRG00000016110		-	3.5225329332865	1.8166131948151	0.00081099602264486	0.0081078979352276	yes	up	9.93	3.38	5.61	1.13	2.07	2.24	6.3066666666667	1.8133333333333
ENSBGRG00000016111		-	9.5310625360435	3.2526370567409	0.00035329114110012	0.004124615059347	yes	up	1.58	2.3	1.27	0.44	0	0.28	1.7166666666667	0.24
ENSBGRG00000016135	LRP11	LDL receptor related protein 11 [Source:HGNC Symbol;Acc:HGNC:16936]	2.1196871872816	1.0838513748565	5.3940925459438E-6	0.00012276049113967	yes	up	13.54	15.27	14.93	7.46	10.49	7.75	14.58	8.5666666666667
ENSBGRG00000016147	ID1	inhibitor of DNA binding 1, HLH protein [Source:HGNC Symbol;Acc:HGNC:5360]	0.29069080690361	-1.7824426479206	0.0018405938014034	0.015545208443002	yes	down	13.02	5.62	2.5	10.98	37.22	38.33	7.0466666666667	28.843333333333
ENSBGRG00000016163		-	0.044180717211172	-4.5004393507872	2.1864848847618E-12	2.1762443859344E-10	yes	down	3.87	0.16	9.6	61.34	15.62	20.53	4.5433333333333	32.496666666667
ENSBGRG00000016164	COL14A1	collagen type XIV alpha 1 chain [Source:HGNC Symbol;Acc:HGNC:2191]	3.0107108278788	1.5901041470465	0.00014340324144995	0.0019695715065869	yes	up	46.4	82.7	94.62	43.4	38.36	13.69	74.573333333333	31.816666666667
ENSBGRG00000016166		-	2.3162202569071	1.2117724504077	9.4448695418492E-10	5.6261370611788E-8	yes	up	75.93	96.47	100.8	46.35	50.05	46.01	91.066666666667	47.47
ENSBGRG00000016172	PNPLA3	patatin like phospholipase domain containing 3 [Source:HGNC Symbol;Acc:HGNC:18590]	28.34583524682	4.8250648755526	1.9514382901916E-46	2.1920227536823E-43	yes	up	85.3	149.59	141.84	4.87	3.12	7.12	125.57666666667	5.0366666666667
ENSBGRG00000016181	KLKB1	kallikrein B1 [Source:HGNC Symbol;Acc:HGNC:6371]	0.10258519745579	-3.2851055227903	5.4501242129973E-17	9.739619701545E-15	yes	down	0.82	0.91	0.67	11.54	10.77	5.91	0.8	9.4066666666667
ENSBGRG00000016187	CRISPLD1	cysteine rich secretory protein LCCL domain containing 1 [Source:HGNC Symbol;Acc:HGNC:18206]	2.1790992653926	1.123731917623	0.0080640739158377	0.047927296447643	yes	up	8.4	7.53	5.58	6.5	1.58	3.53	7.17	3.87
ENSBGRG00000016193	CIT	citron rho-interacting serine/threonine kinase [Source:HGNC Symbol;Acc:HGNC:1985]	3.7927685243043	1.923251325487	0.00012092907580513	0.0017040597187379	yes	up	0.36	0.44	0.61	0.16	0.21	0.14	0.47	0.17
ENSBGRG00000016212	ISG15	ISG15 ubiquitin like modifier [Source:HGNC Symbol;Acc:HGNC:4053]	0.17154298052751	-2.5433580023077	0.00048409484749661	0.0053274146758094	yes	down	9.37	6.3	4.35	111.93	9.8	17.77	6.6733333333333	46.5
ENSBGRG00000016240	KLK5	kallikrein related peptidase 5 [Source:HGNC Symbol;Acc:HGNC:6366]	25.17187848692	4.6537409785551	0.0043372331838222	0.029928621785339	yes	up	0.76	0.33	0.35	0.06	0	0	0.48	0.02
ENSBGRG00000016277	NHERF4	PDZ domain containing 3 [Source:HGNC Symbol;Acc:HGNC:19891]	2.0180845683238	1.012986632197	0.0049522498493897	0.033117321702268	yes	up	2.81	2.96	3.43	0.85	1.82	1.6	3.0666666666667	1.4233333333333
ENSBGRG00000016287	FANCE	FA complementation group E [Source:HGNC Symbol;Acc:HGNC:3586]	2.1406464369873	1.0980465305543	0.0044050819312367	0.030237589895517	yes	up	4.15	3.03	4.76	2.79	1.19	2.85	3.98	2.2766666666667
ENSBGRG00000016293		-	4.7944194315705	2.2613561262122	5.2763940524276E-7	1.6529197782565E-5	yes	up	15.73	8.17	12.94	2.29	5.46	1.85	12.28	3.2
ENSBGRG00000016303		-	0.42028957826668	-1.2505444118198	1.8894429880742E-7	6.7224842602839E-6	yes	down	7.26	8.75	7.85	29.27	17.21	22.99	7.9533333333333	23.156666666667
ENSBGRG00000016318	DPP4	dipeptidyl peptidase 4 [Source:HGNC Symbol;Acc:HGNC:3009]	0.37330495505493	-1.4215734365391	8.2335640143386E-6	0.00017933660344805	yes	down	2.29	3.01	4.95	10.27	11.15	12.61	3.4166666666667	11.343333333333
ENSBGRG00000016322	PTX3	pentraxin 3 [Source:HGNC Symbol;Acc:HGNC:9692]	0.26929186744169	-1.8927574334796	0.0036459515211737	0.026192888817714	yes	down	3.64	7.42	14.69	41.21	68.75	8.84	8.5833333333333	39.6
ENSBGRG00000016326		-	0.37406308213219	-1.4186465076487	0.00010317755796483	0.0014954564760875	yes	down	1.37	1.39	2.45	4.47	3.63	7.47	1.7366666666667	5.19
ENSBGRG00000016386		-	0.45609761092223	-1.1325854816303	0.002259062067127	0.018162581834172	yes	down	2.66	1.94	2.98	6.38	3.5	7.13	2.5266666666667	5.67
ENSBGRG00000016397	CYP4V2	cytochrome P450 family 4 subfamily V member 2 [Source:HGNC Symbol;Acc:HGNC:23198]	0.11085819026356	-3.1732127336482	1.9263657548576E-27	8.187575097538E-25	yes	down	10.65	12.94	10.95	188.06	86.53	109.02	11.513333333333	127.87
ENSBGRG00000016413	FHDC1	FH2 domain containing 1 [Source:HGNC Symbol;Acc:HGNC:29363]	2.6690041889443	1.4163015697603	0.0011555695111721	0.010736696831046	yes	up	1.42	1.37	1.78	0.72	1.02	0.33	1.5233333333333	0.69
ENSBGRG00000016460	KATNB1	katanin regulatory subunit B1 [Source:HGNC Symbol;Acc:HGNC:6217]	2.0692347482888	1.0490973237773	0.00022144468392886	0.0028266551132023	yes	up	5.37	3.79	5.71	3.19	2.89	2.48	4.9566666666667	2.8533333333333
ENSBGRG00000016468	ESPN	espin [Source:HGNC Symbol;Acc:HGNC:13281]	6.5373299163615	2.7087015068259	8.9228488955956E-11	6.7139101307242E-9	yes	up	1.67	2.49	1.95	0.37	0.48	0.29	2.0366666666667	0.38
ENSBGRG00000016472	CDH20	cadherin 20 [Source:HGNC Symbol;Acc:HGNC:1760]	0.10858094130855	-3.2031571988593	1.6567736533299E-17	3.101716960984E-15	yes	down	0.23	0.36	0.2	3.28	2.36	3.23	0.26333333333333	2.9566666666667
ENSBGRG00000016493	SLC10A6	solute carrier family 10 member 6 [Source:HGNC Symbol;Acc:HGNC:30603]	0.43396329747333	-1.2043550632598	0.0013624572983658	0.01225743905841	yes	down	1.35	1.63	0.63	3.09	2.09	3.66	1.2033333333333	2.9466666666667
ENSBGRG00000016504	SLC16A5	solute carrier family 16 member 5 [Source:HGNC Symbol;Acc:HGNC:10926]	2.2941310772034	1.1979478233629	3.6673389936797E-7	1.1866784570907E-5	yes	up	11.01	8.79	12.86	5.36	4.64	4.59	10.886666666667	4.8633333333333
ENSBGRG00000016591	RASAL1	RAS protein activator like 1 [Source:HGNC Symbol;Acc:HGNC:9873]	0.19693838214129	-2.3441837834014	2.2636003606104E-12	2.2118239138243E-10	yes	down	1.55	1.22	2.09	8.6	8.78	14.68	1.62	10.686666666667
ENSBGRG00000016592	NLRX1	NLR family member X1 [Source:HGNC Symbol;Acc:HGNC:29890]	2.14372343294	1.1001187921469	0.00036551300635604	0.0042389804852177	yes	up	3.03	1.74	2.18	1.52	1.25	1.16	2.3166666666667	1.31
ENSBGRG00000016594		chaperonin containing TCP1 subunit 6A [Source:HGNC Symbol;Acc:HGNC:1620]	2.5928140626433	1.3745187505334	0.00011767375708966	0.0016686632675995	yes	up	94.18	66.08	120.06	23.98	64.85	41.87	93.44	43.566666666667
ENSBGRG00000016612		-	3.507170221089	1.8103074537334	4.00611172262E-5	0.00069003409583704	yes	up	148.02	404.33	445.2	115.8	136.35	48.63	332.51666666667	100.26
ENSBGRG00000016622	ADAMTS7	ADAM metallopeptidase with thrombospondin type 1 motif 7 [Source:HGNC Symbol;Acc:HGNC:223]	3.2694740579778	1.7090585760983	1.8188022396183E-11	1.5629772688654E-9	yes	up	5.1	6.23	7.1	5.5	3.81	1.91	6.1433333333333	3.74
ENSBGRG00000016623	DUSP15	dual specificity phosphatase 15 [Source:HGNC Symbol;Acc:HGNC:16236]	2.2052522018143	1.1409436578237	0.00069782951850279	0.0071819810261616	yes	up	4.99	3.17	4.62	2.17	2.54	1.76	4.26	2.1566666666667
ENSBGRG00000016669		-	0.40722028342333	-1.2961186718199	0.0065007943285598	0.040616405089762	yes	down	1.84	2.13	1.6	7.55	1.99	7.1	1.8566666666667	5.5466666666667
ENSBGRG00000016673	LIX1	limb and CNS expressed 1 [Source:HGNC Symbol;Acc:HGNC:18581]	25.118653237763	4.650687209623	0.001282608575392	0.011664556200284	yes	up	3.09	0.83	0.48	0.1	0.1	0	1.4666666666667	0.066666666666667
ENSBGRG00000016699		-	111.9786231405	6.807079536051	1.4723950747389E-6	4.0175168250942E-5	yes	up	4.69	0.17	0.63	0.03	0	0	1.83	0.01
ENSBGRG00000016700	TM4SF18	transmembrane 4 L six family member 18 [Source:HGNC Symbol;Acc:HGNC:25181]	5.6960336135401	2.5099576599884	1.56622969379E-6	4.239333591143E-5	yes	up	29.89	22.69	19.7	4.3	8.88	1.64	24.093333333333	4.94
ENSBGRG00000016713	HMCN1	hemicentin 1 [Source:HGNC Symbol;Acc:HGNC:19194]	5.2894499337331	2.4031176998181	4.5800441688307E-7	1.4492107565198E-5	yes	up	3.3	3.14	2.51	0.26	0.72	1.19	2.9833333333333	0.72333333333333
ENSBGRG00000016718	BMP6	bone morphogenetic protein 6 [Source:HGNC Symbol;Acc:HGNC:1073]	0.48295988617505	-1.0500247286413	0.0068726188912347	0.04243376705283	yes	down	6.17	4.36	4.49	8.23	19.7	11.82	5.0066666666667	13.25
ENSBGRG00000016743	PHF1	PHD finger protein 1 [Source:HGNC Symbol;Acc:HGNC:8919]	0.47777835661725	-1.0655865937683	2.1676210848586E-5	0.00040823963090402	yes	down	10.41	7.81	5.67	21.18	18.32	22.87	7.9633333333333	20.79
ENSBGRG00000016745	DENND11	DENN domain containing 11 [Source:HGNC Symbol;Acc:HGNC:29472]	0.46324809633594	-1.1101430472098	0.00028130208557601	0.0034292686804405	yes	down	0.99	0.67	1.1	3.19	1.91	2.18	0.92	2.4266666666667
ENSBGRG00000016771	SH3GLB2	SH3 domain containing GRB2 like, endophilin B2 [Source:HGNC Symbol;Acc:HGNC:10834]	2.2120028049069	1.145353214968	2.2328640654762E-6	5.737585015307E-5	yes	up	13.71	16.19	19.47	10.1	7.43	9.93	16.456666666667	9.1533333333333
ENSBGRG00000016783	KRT24	keratin 24 [Source:HGNC Symbol;Acc:HGNC:18527]	15.71837035717	3.9743797450855	2.482658426286E-7	8.5619049148626E-6	yes	up	1.49	1.27	1.9	0.28	0.04	0.05	1.5533333333333	0.12333333333333
ENSBGRG00000016794	AGPAT4	1-acylglycerol-3-phosphate O-acyltransferase 4 [Source:HGNC Symbol;Acc:HGNC:20885]	2.8992858563671	1.5356975835656	0.0024814807101706	0.01941480878017	yes	up	3.94	1.46	4.43	1.01	2	1.04	3.2766666666667	1.35
ENSBGRG00000016842	ACP4	acid phosphatase 4 [Source:HGNC Symbol;Acc:HGNC:14376]	2.4351416911079	1.284005719376	0.0050844037873636	0.033708825446914	yes	up	2.55	1.8	1.39	0.84	0.8	1.25	1.9133333333333	0.96333333333333
ENSBGRG00000016855	FGF18	fibroblast growth factor 18 [Source:HGNC Symbol;Acc:HGNC:3674]	6.2933669569926	2.6538320667934	6.0087117218636E-6	0.00013537679160176	yes	up	10.73	7.75	6.08	0.98	3.04	0.57	8.1866666666667	1.53
ENSBGRG00000016860	ZCWPW1	zinc finger CW-type and PWWP domain containing 1 [Source:HGNC Symbol;Acc:HGNC:23486]	0.18476220110106	-2.4362584564332	2.4738272764934E-7	8.5501995055244E-6	yes	down	0.43	0.38	0.92	2.46	3.17	5.52	0.57666666666667	3.7166666666667
ENSBGRG00000016867	SLC1A5	solute carrier family 1 member 5 [Source:HGNC Symbol;Acc:HGNC:10943]	3.0624957859047	1.6147078589206	6.4936647946419E-6	0.00014567670836025	yes	up	66.09	43.15	69.05	13.47	35.12	22.73	59.43	23.773333333333
ENSBGRG00000016871	HCCS	holocytochrome c synthase [Source:HGNC Symbol;Acc:HGNC:4837]	2.2909839368736	1.1959673432894	1.3518694149603E-5	0.00027645641638056	yes	up	9.54	6.28	9.67	3.63	5.1	4.76	8.4966666666667	4.4966666666667
ENSBGRG00000016879	ZNF311	zinc finger protein 311 [Source:HGNC Symbol;Acc:HGNC:13847]	0.42206187335472	-1.2444735844887	3.3687588757915E-6	8.2647585149294E-5	yes	down	2.51	2.4	1.97	8.25	4.71	7.56	2.2933333333333	6.84
ENSBGRG00000016991	ANKRD9	ankyrin repeat domain 9 [Source:HGNC Symbol;Acc:HGNC:20096]	6.9895994539701	2.8052097828785	0.00091851772526492	0.0089551207362158	yes	up	0.61	0.9	0.59	0	0.24	0.12	0.7	0.12
ENSBGRG00000017023		-	2.9407083620578	1.5561637153792	4.6245852264594E-7	1.4575614740133E-5	yes	up	2.34	3.43	3.42	1.22	1.24	1.15	3.0633333333333	1.2033333333333
ENSBGRG00000017034	REC8	REC8 meiotic recombination protein [Source:HGNC Symbol;Acc:HGNC:16879]	45.076014049126	5.4942880423895	1.3865541325375E-12	1.4159058628756E-10	yes	up	1.93	1.73	4.58	0.05	0.16	0	2.7466666666667	0.07
ENSBGRG00000017059	SH2D7	SH2 domain containing 7 [Source:HGNC Symbol;Acc:HGNC:34549]	2.7596116018343	1.464465230939	0.0023493321870052	0.018640564062989	yes	up	2.07	1.61	2.01	0.5	0.53	1.51	1.8966666666667	0.84666666666667
ENSBGRG00000017081	SCARNA13	small Cajal body-specific RNA 13 [Source:HGNC Symbol;Acc:HGNC:32570]	0.42963328822123	-1.2188223164356	3.1683103802564E-6	7.8095374670709E-5	yes	down	10.65	5.98	6.89	27.7	21.07	27.76	7.84	25.51
ENSBGRG00000017094	GLRX5	glutaredoxin 5 [Source:HGNC Symbol;Acc:HGNC:20134]	2.308818592932	1.2071548230216	0.00043021628825612	0.0048429358261387	yes	up	21.74	30.29	23.63	13.4	9.15	10.2	25.22	10.916666666667
ENSBGRG00000017108	ZNF274	zinc finger protein 274 [Source:HGNC Symbol;Acc:HGNC:13068]	0.35906611096335	-1.4776785985327	7.3674456390116E-8	2.9037706796766E-6	yes	down	2.32	2.25	2.32	9.41	5.91	6.61	2.2966666666667	7.31
ENSBGRG00000017121	KCNAB1	potassium voltage-gated channel subfamily A member regulatory beta subunit 1 [Source:HGNC Symbol;Acc:HGNC:6228]	2.4406865291055	1.2872870136993	7.6533669403316E-6	0.00016927826793763	yes	up	5.16	3.59	4.89	2.88	1.5	2.35	4.5466666666667	2.2433333333333
ENSBGRG00000017136	DGAT2	diacylglycerol O-acyltransferase 2 [Source:HGNC Symbol;Acc:HGNC:16940]	6.7889751198583	2.7631937981669	5.4896144595892E-9	2.7669768266507E-7	yes	up	2277.22	2618.71	2821.13	148.71	829.99	368.23	2572.3533333333	448.97666666667
ENSBGRG00000017138	SPMIP5	chromosome 10 open reading frame 82 [Source:HGNC Symbol;Acc:HGNC:28500]	4.9101156567024	2.2957570073069	0.00086565107479419	0.0085725622180185	yes	up	0.89	1.98	1.65	0.21	0.56	0.44	1.5066666666667	0.40333333333333
ENSBGRG00000017151		-	3.2240592319399	1.6888782490895	2.1948417904835E-6	5.6583740978925E-5	yes	up	59.5	76.16	102.03	18.75	41.71	29.42	79.23	29.96
ENSBGRG00000017178	CIB2	calcium and integrin binding family member 2 [Source:HGNC Symbol;Acc:HGNC:24579]	2.429855799684	1.2808706993234	0.00032710904617677	0.0038852846375951	yes	up	38.56	40.99	40.39	10.83	16.62	31.73	39.98	19.726666666667
ENSBGRG00000017185	SCUBE3	signal peptide, CUB domain and EGF like domain containing 3 [Source:HGNC Symbol;Acc:HGNC:13655]	2.2573581302842	1.1746353205226	0.0049707694041428	0.033201197817558	yes	up	1.11	1.18	1.31	0.62	0.96	0.34	1.2	0.64
ENSBGRG00000017202		-	0.012377269172	-6.3361631455457	0.00011220215578788	0.0016114073990139	yes	down	0	0	0	4.01	0.34	2.63	0	2.3266666666667
ENSBGRG00000017213	WDR72	WD repeat domain 72 [Source:HGNC Symbol;Acc:HGNC:26790]	0.067933191967519	-3.879739546283	9.7538175749617E-13	1.022590234559E-10	yes	down	3.67	4.06	3.99	21.83	6.54	10.52	3.9066666666667	12.963333333333
ENSBGRG00000017215	UQCR11	ubiquinol-cytochrome c reductase, complex III subunit XI [Source:HGNC Symbol;Acc:HGNC:30862]	2.7593557695626	1.4643314783997	1.0104781333876E-6	2.8839889520243E-5	yes	up	35.49	119.57	35.8	5.78	55.72	9.89	63.62	23.796666666667
ENSBGRG00000017219	DEPDC7	DEP domain containing 7 [Source:HGNC Symbol;Acc:HGNC:29899]	3.1074811844315	1.6357456558926	5.0670234699485E-5	0.00083701692319758	yes	up	3.08	2.34	2.9	1.1	0.78	1.42	2.7733333333333	1.1
ENSBGRG00000017231	HSPA12A	heat shock protein family A (Hsp70) member 12A [Source:HGNC Symbol;Acc:HGNC:19022]	2.0115364434886	1.0082978758527	2.8160644497602E-5	0.00051197028366392	yes	up	38.93	37.47	45.43	18.34	30.1	25.51	40.61	24.65
ENSBGRG00000017240		-	5.8378198310847	2.545429686549	0.00092769749229864	0.0090278284430003	yes	up	3.02	1.12	0.58	0.14	0.51	0.28	1.5733333333333	0.31
ENSBGRG00000017276	CKAP4	cytoskeleton associated protein 4 [Source:HGNC Symbol;Acc:HGNC:16991]	2.6833142538972	1.4240160244046	2.4084857326082E-5	0.00044929829930007	yes	up	26.64	36.56	34.21	13.52	21.54	9.77	32.47	14.943333333333
ENSBGRG00000017291		-	0.15244694793369	-2.7136208277473	3.2275535085233E-7	1.0679850490901E-5	yes	down	0.29	0.4	0.2	2.12	1.28	4.26	0.29666666666667	2.5533333333333
ENSBGRG00000017349		-	2.7539406467045	1.4614974666523	4.4357667734607E-7	1.409229662211E-5	yes	up	354.75	351.62	434.51	140.2	242.77	140.01	380.29333333333	174.32666666667
ENSBGRG00000017360	PSPH	phosphoserine phosphatase [Source:HGNC Symbol;Acc:HGNC:9577]	13.677334250789	3.773715167368	4.7415262637062E-44	4.6603276264402E-41	yes	up	77.08	58.14	102.27	5.78	7.61	7.43	79.163333333333	6.94
ENSBGRG00000017387	STS	steroid sulfatase [Source:HGNC Symbol;Acc:HGNC:11425]	7.9712598830513	2.9948077647906	3.1020502257515E-29	1.626094728339E-26	yes	up	8.2	6.97	5.38	1.98	0.98	1.39	6.85	1.45
ENSBGRG00000017414	MRC2	mannose receptor C type 2 [Source:HGNC Symbol;Acc:HGNC:16875]	2.7616864338344	1.4655495230597	7.3472110512282E-7	2.2008045903165E-5	yes	up	26.69	35.29	35.34	15.47	15.34	14.57	32.44	15.126666666667
ENSBGRG00000017417		-	0.45855618124888	-1.1248295945594	0.0083546992552084	0.049134156374463	yes	down	15.93	11.23	8.66	53.14	27.52	14.37	11.94	31.676666666667
ENSBGRG00000017437	IGFBP4	insulin like growth factor binding protein 4 [Source:HGNC Symbol;Acc:HGNC:5473]	3.7679395521462	1.9137758204394	3.962246721219E-7	1.2742390989343E-5	yes	up	218.89	129.32	170.32	38.83	89.7	32.96	172.84333333333	53.83
ENSBGRG00000017439		-	2.2050682743422	1.1408233258644	0.0014516620742111	0.012904939388945	yes	up	99.43	278.65	192.68	125.12	102	87.65	190.25333333333	104.92333333333
ENSBGRG00000017442	IL7	interleukin 7 [Source:HGNC Symbol;Acc:HGNC:6023]	0.41094815889397	-1.2829716854666	0.0013140458065283	0.011903620019277	yes	down	1.22	0.97	1.84	3.12	2.42	4.81	1.3433333333333	3.45
ENSBGRG00000017499		-	2.7823891569954	1.4763242155678	0.0027964359807835	0.021212487050513	yes	up	2.08	2.48	2.19	0.46	1.44	1.14	2.25	1.0133333333333
ENSBGRG00000017507	HMBS	hydroxymethylbilane synthase [Source:HGNC Symbol;Acc:HGNC:4982]	2.6033634794548	1.3803767536927	1.3643558724246E-6	3.7774402200263E-5	yes	up	19.93	13.66	18.29	7.45	9.7	6.82	17.293333333333	7.99
ENSBGRG00000017522	CHEK2	checkpoint kinase 2 [Source:HGNC Symbol;Acc:HGNC:16627]	0.42922340437424	-1.220199350447	2.8457228325716E-5	0.00051676486449217	yes	down	1.39	1.58	2.01	4.74	3	5.07	1.66	4.27
ENSBGRG00000017554	TRAF3	TNF receptor associated factor 3 [Source:HGNC Symbol;Acc:HGNC:12033]	2.1331144362022	1.0929613647	0.0023380822711575	0.018579424859132	yes	up	1.85	1.9	2.03	1.49	1.06	0.75	1.9266666666667	1.1
ENSBGRG00000017567	CA4	carbonic anhydrase 4 [Source:HGNC Symbol;Acc:HGNC:1375]	0.099030459488626	-3.3359838565577	1.4227876614759E-15	2.1108262985254E-13	yes	down	1.86	4.81	2.65	24.22	50.98	36.51	3.1066666666667	37.236666666667
ENSBGRG00000017598	ITIH4	inter-alpha-trypsin inhibitor heavy chain 4 [Source:HGNC Symbol;Acc:HGNC:6169]	0.37055426947717	-1.4322432471686	0.005867021153002	0.037445119582837	yes	down	0.95	0.44	0.69	3.36	0.98	2.81	0.69333333333333	2.3833333333333
ENSBGRG00000017631		-	2.1171458186656	1.0821206385571	3.4917067258664E-7	1.136865009751E-5	yes	up	1105.61	1370.84	1521.86	708.77	672.57	894.56	1332.77	758.63333333333
ENSBGRG00000017632		-	4.1172700318037	2.0416880711437	2.6583407704934E-8	1.1644865447571E-6	yes	up	9.01	7.59	10.89	2.74	2.88	1.84	9.1633333333333	2.4866666666667
ENSBGRG00000017658		-	3.8034303900324	1.9273012012438	0.00085223157527646	0.0084663258072001	yes	up	1.38	5.02	1.78	1.26	0.65	0.81	2.7266666666667	0.90666666666667
ENSBGRG00000017674	IDH3A	isocitrate dehydrogenase (NAD(+)) 3 catalytic subunit alpha [Source:HGNC Symbol;Acc:HGNC:5384]	2.9959677324221	1.5830220855706	1.5407620765731E-11	1.3386753821099E-9	yes	up	65.52	58.31	76.32	23.47	31.51	25.6	66.716666666667	26.86
ENSBGRG00000017686	ACSM5	acyl-CoA synthetase medium chain family member 5 [Source:HGNC Symbol;Acc:HGNC:26060]	0.34667243820013	-1.5283549536238	7.0629038518478E-7	2.119679885003E-5	yes	down	2.01	3.42	3.7	27.48	7.96	17.37	3.0433333333333	17.603333333333
ENSBGRG00000017706	ST8SIA4	ST8 alpha-N-acetyl-neuraminide alpha-2,8-sialyltransferase 4 [Source:HGNC Symbol;Acc:HGNC:10871]	2.1599513608555	1.1109988252394	0.003280838458026	0.024021160151544	yes	up	20.58	19.18	8.69	8.18	5.91	12.82	16.15	8.97
ENSBGRG00000017743	STAG3	stromal antigen 3 [Source:HGNC Symbol;Acc:HGNC:11356]	0.33584404862796	-1.574136631231	0.0035532227176333	0.025643864367829	yes	down	0.25	0.2	0.19	0.88	0.46	1.03	0.21333333333333	0.79
ENSBGRG00000017750		-	0.39367121732538	-1.3449368589967	0.0083110524534456	0.048987860151007	yes	down	0.7	0.82	0.6	2.6	0.88	3.3	0.70666666666667	2.26
ENSBGRG00000017806	Metazoa_SRP	Metazoan signal recognition particle RNA [Source:RFAM;Acc:RF00017]	6.4815064691998	2.6963291716053	0.0025115726773995	0.019572344858664	yes	up	38.8	34.35	11.2	8.22	6.51	0	28.116666666667	4.91
ENSBGRG00000017808	C1QTNF2	C1q and TNF related 2 [Source:HGNC Symbol;Acc:HGNC:14325]	3.7648191639034	1.9125805693845	1.1492949312974E-5	0.00024098416119444	yes	up	4.45	5.38	3.57	1.42	2.1	0.76	4.4666666666667	1.4266666666667
ENSBGRG00000017841	DCHS2	dachsous cadherin-related 2 [Source:HGNC Symbol;Acc:HGNC:23111]	0.16996661359146	-2.5566767081501	3.9995890790853E-10	2.6098563426429E-8	yes	down	1.95	0.74	2.63	21.82	9.6	15.97	1.7733333333333	15.796666666667
ENSBGRG00000017887	MUSTN1	musculoskeletal, embryonic nuclear protein 1 [Source:HGNC Symbol;Acc:HGNC:22144]	0.23170654013433	-2.1096293286898	2.3685976566731E-6	6.0390667010417E-5	yes	down	139.76	46.01	68.61	620.18	401.03	295.88	84.793333333333	439.03
ENSBGRG00000017915	ZBTB47	zinc finger and BTB domain containing 47 [Source:HGNC Symbol;Acc:HGNC:26955]	2.2071381028317	1.1421769033089	2.9807623163685E-8	1.277260713548E-6	yes	up	28.93	21.98	26.97	16.49	12.25	11.85	25.96	13.53
ENSBGRG00000017924	ACSBG1	acyl-CoA synthetase bubblegum family member 1 [Source:HGNC Symbol;Acc:HGNC:29567]	30.656852459158	4.9381376779028	2.9113147326676E-14	3.6922044746718E-12	yes	up	10.33	3.15	7.65	0.03	0.32	0.49	7.0433333333333	0.28
ENSBGRG00000017928	DHCR7	7-dehydrocholesterol reductase [Source:HGNC Symbol;Acc:HGNC:2860]	3.8905177120798	1.9599621477443	5.1598602977268E-5	0.00084878622428924	yes	up	2.34	1.78	2.33	0.51	0.51	0.89	2.15	0.63666666666667
ENSBGRG00000017957	MMP27	matrix metallopeptidase 27 [Source:HGNC Symbol;Acc:HGNC:14250]	7.5814707071644	2.9224777397051	0.00012149934710305	0.0017105628760452	yes	up	1.5	3.66	15.33	0.8	1.49	0.59	6.83	0.96
ENSBGRG00000017965		-	2.3045878136474	1.2045087409442	8.5998670596961E-6	0.00018602683546187	yes	up	100.14	79.66	128.16	56.56	63.53	39.13	102.65333333333	53.073333333333
ENSBGRG00000018002	CALM3	calmodulin 3 [Source:HGNC Symbol;Acc:HGNC:1449]	2.1824394089114	1.1259416008529	4.7121670646025E-5	0.00079255122201004	yes	up	98.21	65.27	84.11	37.88	55.1	31.56	82.53	41.513333333333
ENSBGRG00000018011	MRPS28	mitochondrial ribosomal protein S28 [Source:HGNC Symbol;Acc:HGNC:14513]	3.1709412490223	1.6649111475366	1.9110419431427E-10	1.2843181879428E-8	yes	up	24.96	26.66	28.22	10.17	11.87	8.39	26.613333333333	10.143333333333
ENSBGRG00000018038		-	2.09922095672	1.0698540277007	0.0085287344960157	0.049896904272449	yes	up	22.86	27.16	20.86	11.56	14.4	13.98	23.626666666667	13.313333333333
ENSBGRG00000018043	TPO	thyroid peroxidase [Source:HGNC Symbol;Acc:HGNC:12015]	0.4701527848235	-1.0887984315264	0.0040598017754558	0.02847655785942	yes	down	14.14	4.48	10.78	28.57	19.59	12.63	9.8	20.263333333333
ENSBGRG00000018064		chromosome 19 open reading frame 12 [Source:HGNC Symbol;Acc:HGNC:25443]	0.42739630697185	-1.2263536528148	1.1052383807503E-8	5.299078895024E-7	yes	down	34.32	33.24	30.01	77.54	46.53	55.25	32.523333333333	59.773333333333
ENSBGRG00000018120	HSBP1	heat shock factor binding protein 1 [Source:HGNC Symbol;Acc:HGNC:5203]	2.0618223565468	1.0439200376676	2.8109249276869E-9	1.5675391990356E-7	yes	up	400.75	481.96	567.08	259.2	265.87	302.71	483.26333333333	275.92666666667
ENSBGRG00000018127	PANK1	pantothenate kinase 1 [Source:HGNC Symbol;Acc:HGNC:8598]	2.6400762014053	1.4005795711757	1.2252539159129E-5	0.00025419977680273	yes	up	3.22	2.99	5.1	1.9	1.84	1.36	3.77	1.7
ENSBGRG00000018228		coiled-coil domain containing 110 [Source:HGNC Symbol;Acc:HGNC:28504]	23.706931238234	4.5672370190351	0.00127580292234	0.011619776815393	yes	up	1.33	0.05	0.32	0.05	0	0.03	0.56666666666667	0.026666666666667
ENSBGRG00000018242	LENG8	leukocyte receptor cluster member 8 [Source:HGNC Symbol;Acc:HGNC:15500]	0.47909392845615	-1.0616195645348	1.2407136303305E-5	0.00025706801779418	yes	down	26.65	21.26	20.43	61.26	39.1	73.22	22.78	57.86
ENSBGRG00000018244	CHD5	chromodomain helicase DNA binding protein 5 [Source:HGNC Symbol;Acc:HGNC:16816]	4.2094849638837	2.0736437284211	0.0081548678082205	0.04832081806785	yes	up	0.57	0.12	0.15	0.08	0.07	0.09	0.28	0.08
ENSBGRG00000018249	CCDC8	coiled-coil domain containing 8 [Source:HGNC Symbol;Acc:HGNC:25367]	0.38334967822412	-1.3832671260119	0.00027932997301635	0.0034131648451088	yes	down	16.92	19.83	22.02	88.89	23.8	49.35	19.59	54.013333333333
ENSBGRG00000018269	TBC1D8B	TBC1 domain family member 8B [Source:HGNC Symbol;Acc:HGNC:24715]	2.0177779578666	1.012767424836	3.0875619285849E-5	0.00055301821058003	yes	up	6.49	7.9	8.11	3.92	5.58	5.12	7.5	4.8733333333333
ENSBGRG00000018280	SLC8B1	solute carrier family 8 member B1 [Source:HGNC Symbol;Acc:HGNC:26175]	0.37688328865494	-1.4078102688666	4.1577748470041E-8	1.7529535454152E-6	yes	down	9.56	9.75	10.16	37.65	19.46	33.68	9.8233333333333	30.263333333333
ENSBGRG00000018281	ADRB2	adrenoceptor beta 2 [Source:HGNC Symbol;Acc:HGNC:286]	0.38089901433163	-1.3925195403038	1.8963154319899E-6	4.9868656326877E-5	yes	down	9.54	16.78	9.15	31.99	38.92	32.64	11.823333333333	34.516666666667
ENSBGRG00000018334	MTX1	metaxin 1 [Source:HGNC Symbol;Acc:HGNC:7504]	3.850027299895	1.9448686757513	1.5821508577852E-16	2.6469047222904E-14	yes	up	16.43	15.4	17.73	4.73	5.79	5.11	16.52	5.21
ENSBGRG00000018341	PRKCD	protein kinase C delta [Source:HGNC Symbol;Acc:HGNC:9399]	2.5712250710448	1.3624559013688	3.3178158614505E-5	0.00058955900832961	yes	up	7.04	4.71	7.09	1.94	2.8	3.23	6.28	2.6566666666667
ENSBGRG00000018358		-	0.36707549941946	-1.4458512704135	1.8501437046888E-6	4.8817717952913E-5	yes	down	9.2	7.78	4.32	25.17	14.04	20.66	7.1	19.956666666667
ENSBGRG00000018375	GPT2	glutamic--pyruvic transaminase 2 [Source:HGNC Symbol;Acc:HGNC:18062]	8.7268351583072	3.1254585462669	1.0078243904251E-21	2.8816447934226E-19	yes	up	40.5	39.28	72.73	5.44	3.4	9.11	50.836666666667	5.9833333333333
ENSBGRG00000018426	LIPE	lipase E, hormone sensitive type [Source:HGNC Symbol;Acc:HGNC:6621]	0.34640439938364	-1.5294708422804	1.4167285028619E-16	2.39564219742E-14	yes	down	85.78	77.79	89.55	309.68	257.07	265.92	84.373333333333	277.55666666667
ENSBGRG00000018431	PPP5C	protein phosphatase 5 catalytic subunit [Source:HGNC Symbol;Acc:HGNC:9322]	0.097307522624538	-3.3613048489657	1.9663383965402E-26	7.7306594059977E-24	yes	down	10.93	10.24	12.3	69.47	58.25	126.56	11.156666666667	84.76
ENSBGRG00000018447	DNAJA4	DnaJ heat shock protein family (Hsp40) member A4 [Source:HGNC Symbol;Acc:HGNC:14885]	2.3720578981582	1.2461392242036	3.1283037780358E-6	7.7230306457444E-5	yes	up	18.48	17.69	23.9	8.23	12.43	10.04	20.023333333333	10.233333333333
ENSBGRG00000018471	RANBP3L	RAN binding protein 3 like [Source:HGNC Symbol;Acc:HGNC:26353]	5.8999480764279	2.5607022578288	9.3705157352259E-10	5.6153696573289E-8	yes	up	3.09	2.23	2.18	0.68	0.4	0.34	2.5	0.47333333333333
ENSBGRG00000018502	ZNF22	zinc finger protein 22 [Source:HGNC Symbol;Acc:HGNC:13012]	0.47807142657768	-1.064701913771	0.0016049344302421	0.014013991587999	yes	down	9.54	8.14	7.56	18.2	29.34	12.52	8.4133333333333	20.02
ENSBGRG00000018529		complement component 4 binding protein alpha [Source:HGNC Symbol;Acc:HGNC:1325]	3.9844446984954	1.9943786736386	0.00017181302177538	0.002295608819405	yes	up	3.04	8.23	5.18	1.83	1.64	0.8	5.4833333333333	1.4233333333333
ENSBGRG00000018545		-	0.3749879355548	-1.4150839141995	0.00064422904807219	0.0067271885856462	yes	down	11.77	11.5	26.75	53	33.26	69.23	16.673333333333	51.83
ENSBGRG00000018552	ABLIM3	actin binding LIM protein family member 3 [Source:HGNC Symbol;Acc:HGNC:29132]	0.49656562622155	-1.0099436976418	0.00061145597573536	0.0064665478644346	yes	down	36.4	34.71	24.18	62.16	55.02	118.55	31.763333333333	78.576666666667
ENSBGRG00000018582	TECTB	tectorin beta [Source:HGNC Symbol;Acc:HGNC:11721]	21.969958275537	4.4574602247426	5.9792888984316E-5	0.00095268791506317	yes	up	15.68	25.5	13.95	0.38	2.39	0.16	18.376666666667	0.97666666666667
ENSBGRG00000018609	HOGA1	4-hydroxy-2-oxoglutarate aldolase 1 [Source:HGNC Symbol;Acc:HGNC:25155]	18.900431260885	4.2403472484259	3.7318737162712E-19	8.2658374735324E-17	yes	up	7.28	7.63	15.22	0.66	0.28	1.02	10.043333333333	0.65333333333333
ENSBGRG00000018611	COQ6	coenzyme Q6, monooxygenase [Source:HGNC Symbol;Acc:HGNC:20233]	2.1013911731762	1.071344744149	6.895024551191E-6	0.00015380305828657	yes	up	5.78	5.81	8.14	3.31	4.22	4.27	6.5766666666667	3.9333333333333
ENSBGRG00000018647	HIF3A	hypoxia inducible factor 3 subunit alpha [Source:HGNC Symbol;Acc:HGNC:15825]	0.087944241780206	-3.5072670706005	1.4793319550746E-44	1.5509316217002E-41	yes	down	10.09	9.93	17.43	122.18	65.77	93.71	12.483333333333	93.886666666667
ENSBGRG00000018680	BAX	BCL2 associated X, apoptosis regulator [Source:HGNC Symbol;Acc:HGNC:959]	3.212617960026	1.6837494277603	4.834513260965E-32	2.8158353904421E-29	yes	up	1304.38	1207.31	1084.18	472.76	411.17	458.65	1198.6233333333	447.52666666667
ENSBGRG00000018685	GBGT1	globoside alpha-1,3-N-acetylgalactosaminyltransferase 1 (FORS blood group) [Source:HGNC Symbol;Acc:HGNC:20460]	2.7158071882511	1.441381057481	2.723919535438E-6	6.8319551218977E-5	yes	up	5.2	4.26	3.47	2.09	1.83	1.83	4.31	1.9166666666667
ENSBGRG00000018716	DEPP1	DEPP1 autophagy regulator [Source:HGNC Symbol;Acc:HGNC:23355]	0.24346499145926	-2.0382137569912	8.6156216134987E-9	4.2208493923327E-7	yes	down	14.72	38.89	30.26	154.86	179.77	182.69	27.956666666667	172.44
ENSBGRG00000018720	SQOR	sulfide quinone oxidoreductase [Source:HGNC Symbol;Acc:HGNC:20390]	0.32176747279051	-1.6359096023115	1.019199458675E-10	7.5603446637375E-9	yes	down	18.33	18.63	17.05	70.88	55.24	86.13	18.003333333333	70.75
ENSBGRG00000018760		-	3.3386090370987	1.7392471586112	0.0042723522991627	0.029571748352391	yes	up	2.71	2.05	2.21	1.14	0.62	0.74	2.3233333333333	0.83333333333333
ENSBGRG00000018784	ACSL5	acyl-CoA synthetase long chain family member 5 [Source:HGNC Symbol;Acc:HGNC:16526]	7.1438741011095	2.8367066555844	7.9875086014174E-34	5.0244624106356E-31	yes	up	82.6	73.83	95.98	13.02	17.7	13.35	84.136666666667	14.69
ENSBGRG00000018786	PTGS2	prostaglandin-endoperoxide synthase 2 [Source:HGNC Symbol;Acc:HGNC:9605]	3.3939033118026	1.7629454648305	4.5657873510112E-7	1.4476123363307E-5	yes	up	8.67	8.75	8.09	2.1	4.44	2.47	8.5033333333333	3.0033333333333
ENSBGRG00000018807	L2HGDH	L-2-hydroxyglutarate dehydrogenase [Source:HGNC Symbol;Acc:HGNC:20499]	2.057366772647	1.0407990101538	0.00039330266641817	0.0044949692820437	yes	up	3.85	3.92	5.63	2.81	1.71	2.75	4.4666666666667	2.4233333333333
ENSBGRG00000018809	EBP	EBP cholestenol delta-isomerase [Source:HGNC Symbol;Acc:HGNC:3133]	2.6649967275809	1.4141337614626	1.4642879770323E-6	4.0047639524888E-5	yes	up	17.12	20.76	22.64	12.48	6.86	8.56	20.173333333333	9.3
ENSBGRG00000018828	GPT	glutamic--pyruvic transaminase [Source:HGNC Symbol;Acc:HGNC:4552]	3.1970651085371	1.6767481250403	0.0011498027592494	0.01069928887098	yes	up	2.18	2.19	2.9	0.34	0.99	0.98	2.4233333333333	0.77
ENSBGRG00000018857	PLA2G4A	phospholipase A2 group IVA [Source:HGNC Symbol;Acc:HGNC:9035]	3.292058506202	1.7189899754489	0.00017425161060967	0.0023183424944566	yes	up	8.03	11.15	12.1	5.12	1.49	5.83	10.426666666667	4.1466666666667
ENSBGRG00000018912		-	0.39165902677864	-1.3523298855549	1.4509718801039E-6	3.9821961233009E-5	yes	down	1.18	0.83	0.93	2.54	3.1	3.37	0.98	3.0033333333333
ENSBGRG00000018935	AVPI1	arginine vasopressin induced 1 [Source:HGNC Symbol;Acc:HGNC:30898]	0.24978813215096	-2.0012231611508	2.1931963884747E-7	7.6987067868644E-6	yes	down	18.08	15.36	16.17	27.01	88.99	59.23	16.536666666667	58.41
ENSBGRG00000018970	VIM	vimentin [Source:HGNC Symbol;Acc:HGNC:12692]	0.43473040041585	-1.2018071090122	8.4474702438702E-7	2.4784499450579E-5	yes	down	325.5	265.82	184.41	844.98	693.79	630.05	258.57666666667	722.94
ENSBGRG00000018985	CHRNB1	cholinergic receptor nicotinic beta 1 subunit [Source:HGNC Symbol;Acc:HGNC:1961]	0.40127428582567	-1.3173393855684	5.0416339160352E-6	0.0001159133552099	yes	down	1.54	2.08	2.25	6.2	5.6	6.13	1.9566666666667	5.9766666666667
ENSBGRG00000019004	CDKL1	cyclin dependent kinase like 1 [Source:HGNC Symbol;Acc:HGNC:1781]	2.3140420292749	1.2104150679354	0.0081413359221079	0.048258819717704	yes	up	1.83	2.52	1.49	1.43	0.8	0.87	1.9466666666667	1.0333333333333
ENSBGRG00000019010	ZMAT1	zinc finger matrin-type 1 [Source:HGNC Symbol;Acc:HGNC:29377]	0.21894682887736	-2.1913475402602	0.00010527660327014	0.0015230725510822	yes	down	0.4	0.18	0.17	1.93	1.23	0.85	0.25	1.3366666666667
ENSBGRG00000019014	CYRIB	family with sequence similarity 49 member B [Source:HGNC Symbol;Acc:HGNC:25216]	3.9770429121383	1.9916961288505	1.7193852692688E-7	6.1592375272258E-6	yes	up	143.83	136.87	164.19	26.13	71.27	36.26	148.29666666667	44.553333333333
ENSBGRG00000019053		-	0.37633408370784	-1.4099141380102	0.00032459533850457	0.0038583418694806	yes	down	0.98	1.02	1.21	4.54	2.77	4.65	1.07	3.9866666666667
ENSBGRG00000019067	TBKBP1	TBK1 binding protein 1 [Source:HGNC Symbol;Acc:HGNC:30140]	0.48813275340254	-1.0346545359727	0.00019063447939633	0.0024961846985734	yes	down	11.47	7.69	7.97	20.05	20.06	24.63	9.0433333333333	21.58
ENSBGRG00000019090	PARM1	prostate androgen-regulated mucin-like protein 1 [Source:HGNC Symbol;Acc:HGNC:24536]	2.6205324220219	1.3898599585468	2.134212181032E-8	9.5078245775945E-7	yes	up	14.1	8.45	8.69	5.3	4.68	4.34	10.413333333333	4.7733333333333
ENSBGRG00000019111	PRUNE2	prune homolog 2 with BCH domain [Source:HGNC Symbol;Acc:HGNC:25209]	4.1506039337044	2.0533212711026	8.1415108346936E-10	4.9433744936831E-8	yes	up	51.27	143.85	57.56	13.97	22.06	23.95	84.226666666667	19.993333333333
ENSBGRG00000019118	EFEMP1	EGF containing fibulin extracellular matrix protein 1 [Source:HGNC Symbol;Acc:HGNC:3218]	2.0587578549533	1.0417741543987	0.00024660210010919	0.0030771360989809	yes	up	63.75	73.17	82.31	31.91	57.12	40.14	73.076666666667	43.056666666667
ENSBGRG00000019144	HECTD2	HECT domain E3 ubiquitin protein ligase 2 [Source:HGNC Symbol;Acc:HGNC:26736]	2.7241999425128	1.4458325937633	2.1429748668843E-6	5.5611258674294E-5	yes	up	3.44	4.55	4.32	1.59	2.24	1.68	4.1033333333333	1.8366666666667
ENSBGRG00000019147	ABCA3	ATP binding cassette subfamily A member 3 [Source:HGNC Symbol;Acc:HGNC:33]	2.1159747142943	1.0813223874802	0.0044207049253819	0.030298753985867	yes	up	1.02	0.92	1.56	0.71	0.45	0.88	1.1666666666667	0.68
ENSBGRG00000019161	RPH3A	rabphilin 3A [Source:HGNC Symbol;Acc:HGNC:17056]	48.276590702877	5.5932518913257	1.9068343840186E-10	1.2843181879428E-8	yes	up	1.07	1.3	0.66	0.04	0.02	0.02	1.01	0.026666666666667
ENSBGRG00000019162	CTSA	cathepsin A [Source:HGNC Symbol;Acc:HGNC:9251]	2.4825870377444	1.3118442985073	8.374373120763E-7	2.4615961064882E-5	yes	up	29.05	36.76	28.95	12.13	19.02	15.35	31.586666666667	15.5
ENSBGRG00000019169		-	0.46211568041965	-1.113674051304	0.0082542493263896	0.048707814223941	yes	down	38.41	92.71	88.94	111.95	141.69	275.13	73.353333333333	176.25666666667
ENSBGRG00000019177		-	0.46848805289859	-1.0939158372777	4.5215237750689E-6	0.00010612758639811	yes	down	13.73	14.85	17.48	32.72	37.26	52.01	15.353333333333	40.663333333333
ENSBGRG00000019220	SLC41A2	solute carrier family 41 member 2 [Source:HGNC Symbol;Acc:HGNC:31045]	2.8913962654461	1.5317663435147	0.0002812953379026	0.0034292686804405	yes	up	4.73	7.69	7.86	3.06	4.03	1.59	6.76	2.8933333333333
ENSBGRG00000019246	REEP1	receptor accessory protein 1 [Source:HGNC Symbol;Acc:HGNC:25786]	0.19895213945926	-2.3295066815523	2.2237829927923E-5	0.00041731755781208	yes	down	1.9	2.02	2.31	8.3	3.54	23.04	2.0766666666667	11.626666666667
ENSBGRG00000019253	MIR143	microRNA 143 [Source:HGNC Symbol;Acc:HGNC:31530]	0.26353207498447	-1.9239495292114	7.3257786043303E-6	0.0001624896958134	yes	down	12.02	6.99	3.68	26.75	24.77	51.89	7.5633333333333	34.47
ENSBGRG00000019273		-	0.021221248982113	-5.5583466208324	0.0017132162436097	0.014735433546588	yes	down	0	0	0	1.19	0.24	0.43	0	0.62
ENSBGRG00000019294	AREG	amphiregulin [Source:HGNC Symbol;Acc:HGNC:651]	0.15191533414228	-2.718660593879	0.0005542584310903	0.0059618796766936	yes	down	1.38	0.34	0.12	4.69	3.64	1.81	0.61333333333333	3.38
ENSBGRG00000019295	ANO3	anoctamin 3 [Source:HGNC Symbol;Acc:HGNC:14004]	0.46200812583678	-1.1140098687843	0.00034312586607864	0.0040268637089199	yes	down	2.12	2.33	1.43	6.65	3.55	5.5	1.96	5.2333333333333
ENSBGRG00000019340	SLC25A4	solute carrier family 25 member 4 [Source:HGNC Symbol;Acc:HGNC:10990]	13.07865469206	3.7091422436047	5.3383662902702E-29	2.6234733837747E-26	yes	up	339.62	522.03	677.73	42.27	62.89	39.34	513.12666666667	48.166666666667
ENSBGRG00000019342	CYP51A1	cytochrome P450 family 51 subfamily A member 1 [Source:HGNC Symbol;Acc:HGNC:2649]	3.7930501206535	1.92335843526	6.0240772300263E-18	1.199172639486E-15	yes	up	28.59	29.81	37.28	11.89	8.86	9.09	31.893333333333	9.9466666666667
ENSBGRG00000019365	SLC25A1	solute carrier family 25 member 1 [Source:HGNC Symbol;Acc:HGNC:10979]	8.7689144870894	3.1323982610256	2.528328973949E-47	3.0585001111017E-44	yes	up	197.69	244.99	251.43	38.9	29.68	28.44	231.37	32.34
ENSBGRG00000019396		-	106.03246753983	6.7283622808515	0.00051240859164831	0.0055804276400702	yes	up	0.92	0.02	0.05	0	0	0	0.33	0
ENSBGRG00000019413	KDSR	3-ketodihydrosphingosine reductase [Source:HGNC Symbol;Acc:HGNC:4021]	2.2351455885097	1.1603688058964	4.0702463299706E-9	2.1771664552761E-7	yes	up	52.56	57.16	43.03	32.25	26.52	25.04	50.916666666667	27.936666666667
ENSBGRG00000019419	CPE	carboxypeptidase E [Source:HGNC Symbol;Acc:HGNC:2303]	2.1453891464353	1.1012393580801	0.003421649685485	0.024876959294469	yes	up	8.37	8.87	6.72	7.2	3.95	2.52	7.9866666666667	4.5566666666667
ENSBGRG00000019478	MYPOP	Myb related transcription factor, partner of profilin [Source:HGNC Symbol;Acc:HGNC:20178]	2.3412099913711	1.2272543406536	0.0030316824207378	0.022589576900318	yes	up	5.02	4.96	4.5	1.81	2.68	2.65	4.8266666666667	2.38
ENSBGRG00000019481	CHRNA5	cholinergic receptor nicotinic alpha 5 subunit [Source:HGNC Symbol;Acc:HGNC:1959]	2.0021479908858	1.0015486164447	2.3588477347023E-7	8.2069113884797E-6	yes	up	36.2	38.63	41.42	20.33	26.18	23.95	38.75	23.486666666667
ENSBGRG00000019509	ELOVL5	ELOVL fatty acid elongase 5 [Source:HGNC Symbol;Acc:HGNC:21308]	9.2703730671202	3.2126273983173	1.2016507213915E-32	7.2681381710009E-30	yes	up	201.65	214.23	282.88	21.73	35.56	35.61	232.92	30.966666666667
ENSBGRG00000019539	MSMO1	methylsterol monooxygenase 1 [Source:HGNC Symbol;Acc:HGNC:10545]	3.7058671312979	1.889811156472	3.271043960024E-18	6.7684785941233E-16	yes	up	87.5	76.11	96.86	29.73	31.19	23.17	86.823333333333	28.03
ENSBGRG00000019541	SHKBP1	SH3KBP1 binding protein 1 [Source:HGNC Symbol;Acc:HGNC:19214]	2.7097774872994	1.4381743899004	7.9018550361497E-10	4.8351973657E-8	yes	up	52.26	38.28	46.85	12.79	18.08	20.56	45.796666666667	17.143333333333
ENSBGRG00000019542	MAL2	mal, T cell differentiation protein 2 (gene/pseudogene) [Source:HGNC Symbol;Acc:HGNC:13634]	0.49129878772022	-1.0253274156441	0.00020604224931888	0.0026624654172463	yes	down	18.59	21.92	25.18	73.86	41.32	48.88	21.896666666667	54.686666666667
ENSBGRG00000019559	LLGL2	LLGL scribble cell polarity complex component 2 [Source:HGNC Symbol;Acc:HGNC:6629]	2.3336837743508	1.2226090820031	1.1046774815712E-5	0.00023381101043323	yes	up	3.41	3.51	3.06	2.03	1.08	1.64	3.3266666666667	1.5833333333333
ENSBGRG00000019593	Cdc25A	cell division cycle 25A [Source:HGNC Symbol;Acc:HGNC:1725]	5.0155910401099	2.3264197188619	0.00022648181778986	0.002881596332171	yes	up	1.02	0.97	1.35	0.27	0.22	0.36	1.1133333333333	0.28333333333333
ENSBGRG00000019602	NDUFS3	NADH:ubiquinone oxidoreductase core subunit S3 [Source:HGNC Symbol;Acc:HGNC:7710]	2.754345337101	1.4617094544942	9.9664179220565E-14	1.1951522556098E-11	yes	up	73.04	72.09	79.28	30.06	35.69	32.77	74.803333333333	32.84
ENSBGRG00000019621		NADH:ubiquinone oxidoreductase subunit B1 [Source:HGNC Symbol;Acc:HGNC:7695]	2.383765637904	1.2532424028915	1.3701287546575E-5	0.00027917297108874	yes	up	45.39	62.08	63.73	21.29	25.87	35.54	57.066666666667	27.566666666667
ENSBGRG00000019639		-	0.083736605223765	-3.5779977589919	0.0057696079147528	0.036943344489985	yes	down	0	0	0.3	5.66	12.22	1.98	0.1	6.62
ENSBGRG00000019659	GIGYF1	GRB10 interacting GYF protein 1 [Source:HGNC Symbol;Acc:HGNC:9126]	0.47843482229959	-1.0636056967171	0.00022867067783727	0.0029024011942444	yes	down	8.03	8.34	6.24	20.85	13.37	27.55	7.5366666666667	20.59
ENSBGRG00000019665	SCAI	suppressor of cancer cell invasion [Source:HGNC Symbol;Acc:HGNC:26709]	0.48125971515419	-1.0551124303207	8.3384335098586E-5	0.0012596561515469	yes	down	12.94	8.41	7.22	28.92	21.18	23.65	9.5233333333333	24.583333333333
ENSBGRG00000019689	ADCY8	adenylate cyclase 8 [Source:HGNC Symbol;Acc:HGNC:239]	12.763715627602	3.6739764660899	0.00077861826480991	0.0078390210194627	yes	up	0.21	0.28	0.28	0.02	0.06	0	0.25666666666667	0.026666666666667
ENSBGRG00000019711	LGALS3BP	galectin 3 binding protein [Source:HGNC Symbol;Acc:HGNC:6564]	2.1736366924637	1.1201108245502	5.1921513898919E-5	0.0008532055669534	yes	up	23.72	28.22	21.45	18.98	12.11	10.94	24.463333333333	14.01
ENSBGRG00000019748	TNFRSF11B	TNF receptor superfamily member 11b [Source:HGNC Symbol;Acc:HGNC:11909]	50.009907713807	5.6441420376462	2.1830912999011E-9	1.2438874558784E-7	yes	up	8.95	2.53	1.52	0.05	0.12	0.14	4.3333333333333	0.10333333333333
ENSBGRG00000019775	SLC18B1	solute carrier family 18 member B1 [Source:HGNC Symbol;Acc:HGNC:21573]	0.46030151961504	-1.1193488894808	0.0017655634472504	0.015081613672711	yes	down	3.91	5.53	4.02	13.72	5.67	12.86	4.4866666666667	10.75
ENSBGRG00000019778	GLT8D2	glycosyltransferase 8 domain containing 2 [Source:HGNC Symbol;Acc:HGNC:24890]	2.5676539830484	1.3604507980309	0.00011399606984872	0.0016282490412725	yes	up	22.15	29.99	32.04	21.2	11.45	8.74	28.06	13.796666666667
ENSBGRG00000019799		-	0.20062167370526	-2.3174506222472	0.00068658822520662	0.007089485508601	yes	down	1.88	2.95	0.5	12.22	16.2	3.4	1.7766666666667	10.606666666667
ENSBGRG00000019806	BCAP31	B cell receptor associated protein 31 [Source:HGNC Symbol;Acc:HGNC:16695]	2.0647165219165	1.045943718449	1.7845686814805E-8	8.0644043347594E-7	yes	up	148.61	170.43	133.84	84.77	91.66	90.22	150.96	88.883333333333
ENSBGRG00000019818	KLHL29	kelch like family member 29 [Source:HGNC Symbol;Acc:HGNC:29404]	2.4454019491384	1.2900716195202	0.0001931031757241	0.002522387225724	yes	up	2.55	2.05	3.33	1.15	1.83	0.93	2.6433333333333	1.3033333333333
ENSBGRG00000019819	HHIPL1	HHIP like 1 [Source:HGNC Symbol;Acc:HGNC:19710]	3.330167014503	1.7355945331383	3.6438953602062E-16	5.9076183953198E-14	yes	up	12.92	13.63	16.77	5.05	5.37	5.18	14.44	5.2
ENSBGRG00000019832	C1QTNF1	C1q and TNF related 1 [Source:HGNC Symbol;Acc:HGNC:14324]	5.7560057123042	2.5250680238205	8.1294808202472E-10	4.9433744936831E-8	yes	up	86.79	101.28	96.09	13.23	32.35	10.09	94.72	18.556666666667
ENSBGRG00000019868		-	0.33205711497753	-1.5904966834117	0.0055832770088167	0.036058568476654	yes	down	1.76	3.71	4.44	9.92	24	5.68	3.3033333333333	13.2
ENSBGRG00000019889	MMD	monocyte to macrophage differentiation associated [Source:HGNC Symbol;Acc:HGNC:7153]	2.4144020478205	1.2716659346267	5.2100902559265E-15	7.1246851621478E-13	yes	up	62.19	52.47	54.65	29	30.55	26.54	56.436666666667	28.696666666667
ENSBGRG00000019898	PNPO	pyridoxamine 5'-phosphate oxidase [Source:HGNC Symbol;Acc:HGNC:30260]	3.9506044245004	1.982073395953	5.7989743888389E-19	1.2665926560955E-16	yes	up	25.46	19.69	26.39	7.85	7.75	4.11	23.846666666667	6.57
ENSBGRG00000019948	DMWD	DM1 locus, WD repeat containing [Source:HGNC Symbol;Acc:HGNC:2936]	4.0377965213443	2.0135682100641	4.3104720395133E-26	1.6139638879378E-23	yes	up	120.85	109.21	103.16	13.4	23.45	19.71	111.07333333333	18.853333333333
ENSBGRG00000019960	PANK3	pantothenate kinase 3 [Source:HGNC Symbol;Acc:HGNC:19365]	4.1234065294704	2.043836704529	4.4625018692608E-27	1.7994180614358E-24	yes	up	92.35	89.35	69.32	17.65	21.62	19.97	83.673333333333	19.746666666667
ENSBGRG00000019982	DOK3	docking protein 3 [Source:HGNC Symbol;Acc:HGNC:24583]	6.1815111128287	2.6279595579509	0.001013797621364	0.0097035796674195	yes	up	1.14	0.82	0.86	0.24	0.05	0.29	0.94	0.19333333333333
ENSBGRG00000020047	CLDN10	claudin 10 [Source:HGNC Symbol;Acc:HGNC:2033]	140.75788581445	7.1370719398366	3.6037362661396E-6	8.7457340310666E-5	yes	up	2.55	2.93	0.43	0	0	0	1.97	0
ENSBGRG00000020050	DFFB	DNA fragmentation factor subunit beta [Source:HGNC Symbol;Acc:HGNC:2773]	0.38378242968658	-1.3816394312547	1.3586817611081E-5	0.00027748869318422	yes	down	3.12	3.83	3.4	10.55	5.93	12.21	3.45	9.5633333333333
ENSBGRG00000020051	KCNK1	potassium two pore domain channel subfamily K member 1 [Source:HGNC Symbol;Acc:HGNC:6272]	35.465709267433	5.1483528947676	0.00059803773425144	0.006350264286859	yes	up	0.99	0.72	0.92	0	0.08	0	0.87666666666667	0.026666666666667
ENSBGRG00000020064	THRSP	thyroid hormone responsive [Source:HGNC Symbol;Acc:HGNC:11800]	6.7056306055653	2.745373011286	5.7859583026922E-13	6.2321904293244E-11	yes	up	647.78	1568.72	1086.35	204.31	237.39	127.02	1100.95	189.57333333333
ENSBGRG00000020065	PROX1	prospero homeobox 1 [Source:HGNC Symbol;Acc:HGNC:9459]	3.2749513214154	1.7114734627189	5.8287036763721E-5	0.00093461326757478	yes	up	2.31	3.66	4.44	1.48	1.74	0.63	3.47	1.2833333333333
ENSBGRG00000020069	UQCRFS1	ubiquinol-cytochrome c reductase, Rieske iron-sulfur polypeptide 1 [Source:HGNC Symbol;Acc:HGNC:12587]	3.3006568335222	1.7227531505836	2.3585245583426E-15	3.3414556040086E-13	yes	up	72.8	68.53	84.9	23.81	32.47	27.06	75.41	27.78
ENSBGRG00000020147	BLVRB	biliverdin reductase B [Source:HGNC Symbol;Acc:HGNC:1063]	2.0217930007207	1.0156352958952	4.0641874644582E-6	9.725768699218E-5	yes	up	55.38	59.82	69.02	41.36	28.71	40.82	61.406666666667	36.963333333333
ENSBGRG00000020186	CENPU	centromere protein U [Source:HGNC Symbol;Acc:HGNC:21348]	3.7224550162502	1.8962544147644	4.2948873437268E-6	0.0001021090240779	yes	up	29.05	11.41	27.55	11.06	9.38	6.8	22.67	9.08
ENSBGRG00000020202		vanin 3 [Source:HGNC Symbol;Acc:HGNC:16431]	0.18111142449936	-2.4650505405997	4.0998868957183E-5	0.0007054138000226	yes	down	0.29	0.54	0.43	5.59	0.67	2.47	0.42	2.91
ENSBGRG00000020233		-	2.1598498634017	1.1109310305119	0.0033694698702351	0.024554348090509	yes	up	5.29	4.43	2.76	3.2	2.59	4.77	4.16	3.52
ENSBGRG00000020254	DSEL	dermatan sulfate epimerase like [Source:HGNC Symbol;Acc:HGNC:18144]	2.2664144321412	1.1804116936943	3.7508789691953E-5	0.00065467616725378	yes	up	3.01	2.83	3.29	1.43	1.98	1.15	3.0433333333333	1.52
ENSBGRG00000020266	5S_rRNA	5S ribosomal RNA [Source:RFAM;Acc:RF00001]	6.3200857400528	2.65994413054	0.0052627102179807	0.034512669261036	yes	up	3078.43	0	0	0	0	0	1026.1433333333	0
ENSBGRG00000020272	FDPS	farnesyl diphosphate synthase [Source:HGNC Symbol;Acc:HGNC:3631]	4.3197639846172	2.1109524912026	3.0118424633716E-14	3.7891387663185E-12	yes	up	35.32	43.03	58.88	12.7	10.96	15.58	45.743333333333	13.08
ENSBGRG00000020294		-	4.4902106331531	2.1667831225339	0.0022196612635476	0.01789153922632	yes	up	2.71	0.86	0.96	0.29	0.66	0.25	1.51	0.4
ENSBGRG00000020296	SDHA	succinate dehydrogenase complex flavoprotein subunit A [Source:HGNC Symbol;Acc:HGNC:10680]	2.7731740494216	1.4715381653704	5.2670980988932E-8	2.1854982771291E-6	yes	up	114.33	183.59	161.64	68.25	91.93	75.69	153.18666666667	78.623333333333
ENSBGRG00000020299	CCL11	C-C motif chemokine ligand 11 [Source:HGNC Symbol;Acc:HGNC:10610]	10.708959610203	3.4207464220242	0.0044979902029977	0.030712092283664	yes	up	0.51	0.31	0.93	0.15	0.05	0	0.58333333333333	0.066666666666667
ENSBGRG00000020303	SFXN4	sideroflexin 4 [Source:HGNC Symbol;Acc:HGNC:16088]	2.1403515797271	1.0978477969384	5.9328706806991E-5	0.00094817402768978	yes	up	9.12	9.34	7.41	4.92	3.75	5.6	8.6233333333333	4.7566666666667
ENSBGRG00000020316	RNF39	ring finger protein 39 [Source:HGNC Symbol;Acc:HGNC:18064]	0.059092246123542	-4.0808873523162	0.0043521099803862	0.030004945879681	yes	down	0.36	0	0	1.76	1.83	3.41	0.12	2.3333333333333
ENSBGRG00000020373		-	3.9180642632472	1.9701410605733	0.000408420535327	0.0046474828788368	yes	up	4.13	11.87	23.3	4.08	3.36	5.01	13.1	4.15
ENSBGRG00000020424	VNN1	vanin 1 [Source:HGNC Symbol;Acc:HGNC:12705]	0.11504705312028	-3.1197040648518	0.00022096768231675	0.0028262616523724	yes	down	1.64	7.75	3.53	70.21	17.62	39.56	4.3066666666667	42.463333333333
ENSBGRG00000020425	PRDX3	peroxiredoxin 3 [Source:HGNC Symbol;Acc:HGNC:9354]	2.7629803181813	1.4662252852907	1.3188034430365E-13	1.4920505715966E-11	yes	up	108.27	128.85	131.16	52.14	47.17	46.89	122.76	48.733333333333
ENSBGRG00000020451	TMEM132E	transmembrane protein 132E [Source:HGNC Symbol;Acc:HGNC:26991]	9.9969478508093	3.3214876956256	1.5307810924778E-8	7.0029820617491E-7	yes	up	1.15	0.92	0.98	0.16	0.19	0.02	1.0166666666667	0.12333333333333
ENSBGRG00000020469	GDE1	glycerophosphodiester phosphodiesterase 1 [Source:HGNC Symbol;Acc:HGNC:29644]	2.6016871947897	1.3794475148406	9.0472715912394E-8	3.4701803181422E-6	yes	up	27.46	21.89	47.76	9.21	16.59	21.29	32.37	15.696666666667
ENSBGRG00000020472	LPCAT3	lysophosphatidylcholine acyltransferase 3 [Source:HGNC Symbol;Acc:HGNC:30244]	2.840780513409	1.5062873692083	8.6217989424885E-11	6.550068124134E-9	yes	up	29.16	36.98	42.65	14.34	15.1	17.72	36.263333333333	15.72
ENSBGRG00000020493	PCOLCE	procollagen C-endopeptidase enhancer [Source:HGNC Symbol;Acc:HGNC:8738]	3.043557510547	1.6057586269943	0.0017420908044377	0.014905397165717	yes	up	109.95	176.84	158.49	58.74	94.86	19.79	148.42666666667	57.796666666667
ENSBGRG00000020515	TOM1L1	target of myb1 like 1 membrane trafficking protein [Source:HGNC Symbol;Acc:HGNC:11983]	0.31671163739296	-1.6587582155205	1.7836352684192E-5	0.00034887373421841	yes	down	2.97	3.14	3.76	20.65	7.14	10.76	3.29	12.85
ENSBGRG00000020531	ITM2B	integral membrane protein 2B [Source:HGNC Symbol;Acc:HGNC:6174]	2.1389960196198	1.0969337978465	1.6035166315257E-11	1.3855440960095E-9	yes	up	3238.03	3504.86	2892.75	1771.52	1778.81	1982.43	3211.88	1844.2533333333
ENSBGRG00000020537		-	0.093609926910212	-3.4171946605564	1.0961945530395E-14	1.4609114865339E-12	yes	down	18.66	21.14	6.85	113.44	220.79	290.69	15.55	208.30666666667
ENSBGRG00000020564	FAM20A	FAM20A golgi associated secretory pathway pseudokinase [Source:HGNC Symbol;Acc:HGNC:23015]	0.29920909641533	-1.7407740588536	0.00047651709417053	0.0052513719852318	yes	down	0.46	1.13	0.97	1.99	4.71	2.35	0.85333333333333	3.0166666666667
ENSBGRG00000020570	TIMM44	translocase of inner mitochondrial membrane 44 [Source:HGNC Symbol;Acc:HGNC:17316]	2.3766149902845	1.2489082067737	1.0802749345626E-5	0.00022957302190448	yes	up	19.4	19.01	25.37	8.25	13.53	10.34	21.26	10.706666666667
ENSBGRG00000020574	COPZ2	coatomer protein complex subunit zeta 2 [Source:HGNC Symbol;Acc:HGNC:19356]	2.4223470405002	1.2764055693023	1.4295064233407E-7	5.2158742490615E-6	yes	up	71.11	85.1	76.04	49.74	39.8	28.65	77.416666666667	39.396666666667
ENSBGRG00000020581	FBXO24	F-box protein 24 [Source:HGNC Symbol;Acc:HGNC:13595]	0.32035541286649	-1.6422547277669	0.0021967366536024	0.017761378207995	yes	down	2.38	3.11	3.19	9.58	3.75	13.26	2.8933333333333	8.8633333333333
ENSBGRG00000020599	MYH3	myosin heavy chain 3 [Source:HGNC Symbol;Acc:HGNC:7573]	0.15564857516606	-2.6836357246994	0.00023822560366959	0.0029994682492458	yes	down	0.26	0.05	0.3	2.43	0.36	1.99	0.20333333333333	1.5933333333333
ENSBGRG00000020603	KAZN	kazrin, periplakin interacting protein [Source:HGNC Symbol;Acc:HGNC:29173]	2.3133601604686	1.209989892551	9.7068164803744E-8	3.6782986980812E-6	yes	up	22.2	16.85	14.78	8.97	9.74	10.14	17.943333333333	9.6166666666667
ENSBGRG00000020645		-	0.22905355864893	-2.1262431176884	0.00072918260805978	0.0074317081622476	yes	down	3.72	1.94	1.57	16.07	13.51	5.37	2.41	11.65
ENSBGRG00000020690		-	3.900457700664	1.9636434274964	1.621871783192E-5	0.00032449816364476	yes	up	3.5	2.21	4.04	0.94	0.81	0.78	3.25	0.84333333333333
ENSBGRG00000020716		-	0.42938786720671	-1.2196466679385	0.0010036316967908	0.00961798419484	yes	down	1.58	1.89	2.05	3.95	2.68	4.38	1.84	3.67
ENSBGRG00000020745	PGP	phosphoglycolate phosphatase [Source:HGNC Symbol;Acc:HGNC:8909]	3.5736029104723	1.8373793347377	6.6674368171691E-7	2.0280872608666E-5	yes	up	6.39	5.26	5.53	1.2	2.94	1.63	5.7266666666667	1.9233333333333
ENSBGRG00000020763	ADCYAP1	adenylate cyclase activating polypeptide 1 [Source:HGNC Symbol;Acc:HGNC:241]	0.31408284160415	-1.6707829644055	8.0321417171541E-6	0.00017632326506568	yes	down	0.67	1.21	1.5	3.27	4.4	6.03	1.1266666666667	4.5666666666667
ENSBGRG00000020773	ATF5	activating transcription factor 5 [Source:HGNC Symbol;Acc:HGNC:790]	2.6801367044608	1.422306589421	1.4765592484605E-8	6.8094928860088E-7	yes	up	93.9	56.73	74.4	28.95	38.76	26.67	75.01	31.46
ENSBGRG00000020774	PSMD10	proteasome 26S subunit, non-ATPase 10 [Source:HGNC Symbol;Acc:HGNC:9555]	2.1979824621646	1.1361798749818	2.0229281953594E-8	9.0893053714922E-7	yes	up	38.76	38.65	47.64	15.26	18.02	13.65	41.683333333333	15.643333333333
ENSBGRG00000020777	ACTN2	actinin alpha 2 [Source:HGNC Symbol;Acc:HGNC:164]	0.021604999660016	-5.5324909815498	0.002342611043057	0.018596618507377	yes	down	0.03	0.06	0.24	0.11	12.54	0.6	0.11	4.4166666666667
ENSBGRG00000020793	TENM4	teneurin transmembrane protein 4 [Source:HGNC Symbol;Acc:HGNC:29945]	2.9676856545334	1.5693382858054	8.2598288764593E-11	6.3673563191764E-9	yes	up	30.29	31.44	47.06	13.47	11.47	18.28	36.263333333333	14.406666666667
ENSBGRG00000020811	MLST8	MTOR associated protein, LST8 homolog [Source:HGNC Symbol;Acc:HGNC:24825]	2.5114583381426	1.3285253427567	1.2904740381407E-5	0.00026528097678172	yes	up	5.26	4.72	4.72	2.02	2.23	2.91	4.9	2.3866666666667
ENSBGRG00000020910	COMTD1	catechol-O-methyltransferase domain containing 1 [Source:HGNC Symbol;Acc:HGNC:26309]	2.8544520844051	1.5132138450722	0.00021216202202299	0.0027303272981453	yes	up	5.59	4.01	4.54	3.1	1.45	2.05	4.7133333333333	2.2
ENSBGRG00000020929	GAS2L1	growth arrest specific 2 like 1 [Source:HGNC Symbol;Acc:HGNC:16955]	2.1670312204306	1.1157199384966	0.0027516761836009	0.020975695425743	yes	up	8.57	8.35	6.64	2.39	6.15	3.98	7.8533333333333	4.1733333333333
ENSBGRG00000020935	CCSAP	centriole, cilia and spindle associated protein [Source:HGNC Symbol;Acc:HGNC:29578]	0.49647384037399	-1.0102103919514	0.00017758865657296	0.0023499110216576	yes	down	3.87	3.82	2.99	9.07	6.21	10.82	3.56	8.7
ENSBGRG00000020941	GATA5	GATA binding protein 5 [Source:HGNC Symbol;Acc:HGNC:15802]	5.8655106815171	2.55225672217	0.0023817568835895	0.018850281203487	yes	up	0.68	0.36	0.71	0.03	0.15	0.19	0.58333333333333	0.12333333333333
ENSBGRG00000020957	ALB	albumin [Source:HGNC Symbol;Acc:HGNC:399]	0.30142366519413	-1.7301354054967	4.6249725011615E-7	1.4575614740133E-5	yes	down	0.55	0.9	0.43	1.99	1.13	1.51	0.62666666666667	1.5433333333333
ENSBGRG00000020962	CCDC86	coiled-coil domain containing 86 [Source:HGNC Symbol;Acc:HGNC:28359]	2.2208191334066	1.1510919025821	0.002335270691696	0.018575855790395	yes	up	16.92	9.07	17.79	3.43	10.44	3.93	14.593333333333	5.9333333333333
ENSBGRG00000020972	TBXA2R	thromboxane A2 receptor [Source:HGNC Symbol;Acc:HGNC:11608]	2.9159257188083	1.5439539684742	0.00061560273772148	0.0064972943982604	yes	up	11.2	5.04	5.18	4.42	2.9	1.51	7.14	2.9433333333333
ENSBGRG00000020975	SLC22A3	solute carrier family 22 member 3 [Source:HGNC Symbol;Acc:HGNC:10967]	2.2668886210466	1.1807135089388	0.0030707194412956	0.0227891146455	yes	up	24.73	10.2	20.99	12.6	11.37	5.49	18.64	9.82
ENSBGRG00000020997	GLCE	glucuronic acid epimerase [Source:HGNC Symbol;Acc:HGNC:17855]	0.16894936213561	-2.565337191237	2.8205674063765E-21	7.5180072936741E-19	yes	down	12.76	13.13	11.58	121.36	56.74	94.7	12.49	90.933333333333
ENSBGRG00000021004	GIPC3	GIPC PDZ domain containing family member 3 [Source:HGNC Symbol;Acc:HGNC:18183]	2.4255424815561	1.2783074474748	0.00017266959803087	0.002303140032768	yes	up	3.26	2.27	1.89	1.07	1.57	1.24	2.4733333333333	1.2933333333333
ENSBGRG00000021013	CD40	CD40 molecule [Source:HGNC Symbol;Acc:HGNC:11919]	3.4508451125571	1.7869497214233	2.8236085011793E-8	1.2266316930814E-6	yes	up	3.9	3.33	3.61	1.45	1.36	0.97	3.6133333333333	1.26
ENSBGRG00000021036	AP1B1	adaptor related protein complex 1 subunit beta 1 [Source:HGNC Symbol;Acc:HGNC:554]	2.3377056178561	1.2250932658837	2.8816233393358E-10	1.9040507829578E-8	yes	up	28.17	31.58	31.74	14.68	16.19	14.27	30.496666666667	15.046666666667
ENSBGRG00000021050	MID1IP1	MID1 interacting protein 1 [Source:HGNC Symbol;Acc:HGNC:20715]	18.854787864912	4.2368590137063	7.0844673467751E-80	2.7852583373846E-76	yes	up	658.11	536.05	518.08	43.99	27.19	35.98	570.74666666667	35.72
ENSBGRG00000021068	RHOU	ras homolog family member U [Source:HGNC Symbol;Acc:HGNC:17794]	3.3068029742464	1.7254370895128	3.1896828350784E-7	1.0627320395009E-5	yes	up	17.86	9.16	23.91	6.9	6.89	9.47	16.976666666667	7.7533333333333
ENSBGRG00000021104	DEGS2	delta 4-desaturase, sphingolipid 2 [Source:HGNC Symbol;Acc:HGNC:20113]	15.517667286941	3.9558397937459	0.0025061754036317	0.019542547169535	yes	up	4.35	0.03	0.21	0.11	0.15	0.1	1.53	0.12
ENSBGRG00000021107	MFSD12	major facilitator superfamily domain containing 12 [Source:HGNC Symbol;Acc:HGNC:28299]	2.0954730835287	1.0672759900875	3.8663789685096E-5	0.00067111121036183	yes	up	10.47	6.86	7.79	4.73	4.26	7.24	8.3733333333333	5.41
ENSBGRG00000021131		-	3.0132810968375	1.5913352624104	7.0833953972981E-13	7.5265862174264E-11	yes	up	99.27	128.95	110.87	40.12	46.3	34.3	113.03	40.24
ENSBGRG00000021139	GIPR	gastric inhibitory polypeptide receptor [Source:HGNC Symbol;Acc:HGNC:4271]	0.10502241428976	-3.2512308285798	2.4733730554737E-7	8.5501995055244E-6	yes	down	1.1	0.3	0.78	6.73	3.11	17.66	0.72666666666667	9.1666666666667
ENSBGRG00000021148	HERC5	HECT and RLD domain containing E3 ubiquitin protein ligase 5 [Source:HGNC Symbol;Acc:HGNC:24368]	0.37594505558986	-1.4114062676128	4.3890226277934E-9	2.3161667733114E-7	yes	down	2.83	1.5	1.47	9.03	4.64	5.91	1.9333333333333	6.5266666666667
ENSBGRG00000021189	GSDMB	gasdermin B [Source:HGNC Symbol;Acc:HGNC:23690]	0.14505318039579	-2.7853461668734	7.37339648413E-13	7.782149873116E-11	yes	down	6.68	20.03	21.58	89.42	148.86	124.03	16.096666666667	120.77
ENSBGRG00000021214	ESM1	endothelial cell specific molecule 1 [Source:HGNC Symbol;Acc:HGNC:3466]	9.0704804198927	3.1811789654221	2.041118216188E-6	5.3319975195636E-5	yes	up	10.76	1.52	2.07	0.75	0.55	0.58	4.7833333333333	0.62666666666667
ENSBGRG00000021235		-	0.35207819289991	-1.5060322228964	0.00036632247514869	0.00424235762812	yes	down	1.5	1.65	2.07	4.16	2.66	6.63	1.74	4.4833333333333
ENSBGRG00000021259	PFKFB4	6-phosphofructo-2-kinase/fructose-2,6-biphosphatase 4 [Source:HGNC Symbol;Acc:HGNC:8875]	0.38056881916543	-1.3937707315891	0.00016969495234533	0.0022731029136138	yes	down	7.59	15.07	15.18	33.48	21.42	53.42	12.613333333333	36.106666666667
ENSBGRG00000021296	PDXK	pyridoxal kinase [Source:HGNC Symbol;Acc:HGNC:8819]	2.4020956541613	1.264293601933	0.00022863858174972	0.0029024011942444	yes	up	12.87	9.14	9.46	3.37	7.75	4.39	10.49	5.17
ENSBGRG00000021373	DBX2	developing brain homeobox 2 [Source:HGNC Symbol;Acc:HGNC:33186]	12.626802296543	3.6584174216593	0.002570515495492	0.019942736399658	yes	up	0.16	0.61	0.65	0.03	0.1	0	0.47333333333333	0.043333333333333
ENSBGRG00000021396	TRPM6	transient receptor potential cation channel subfamily M member 6 [Source:HGNC Symbol;Acc:HGNC:17995]	0.32136032761926	-1.6377362575971	2.7864980423475E-5	0.00050894852745594	yes	down	1.63	1.35	1.13	6.01	2.14	6.95	1.37	5.0333333333333
ENSBGRG00000021419		-	0.34355289941628	-1.5413958361653	1.6369650757403E-5	0.00032710181424513	yes	down	0.76	0.9	0.35	2.93	2.14	3.42	0.67	2.83
ENSBGRG00000021420	CAMK2A	calcium/calmodulin dependent protein kinase II alpha [Source:HGNC Symbol;Acc:HGNC:1460]	0.23659099385843	-2.0795329382134	0.00067067497899925	0.0069543948585432	yes	down	0.45	0.36	0.07	1.22	1.13	2.48	0.29333333333333	1.61
ENSBGRG00000021428		-	2.1398531841452	1.0975118163593	0.00088961229643929	0.0087328607826494	yes	up	28.61	48.17	37.41	22.2	28.16	14.79	38.063333333333	21.716666666667
ENSBGRG00000021445	SLC2A4	solute carrier family 2 member 4 [Source:HGNC Symbol;Acc:HGNC:11009]	2.4621033593079	1.2998913275539	0.00014537002789282	0.0019913667758209	yes	up	56.97	57.71	64.75	49.53	23.69	21.91	59.81	31.71
ENSBGRG00000021451	TMEM25	transmembrane protein 25 [Source:HGNC Symbol;Acc:HGNC:25890]	0.37032235099003	-1.4331464681719	1.3286261794645E-5	0.00027241167272828	yes	down	0.83	0.78	0.79	2.82	1.68	2.39	0.8	2.2966666666667
ENSBGRG00000021472	PCLO	piccolo presynaptic cytomatrix protein [Source:HGNC Symbol;Acc:HGNC:13406]	22.972551766254	4.5218392135121	1.0579034496978E-17	2.0538999567837E-15	yes	up	4.91	2.74	7.1	0.25	0.08	0.42	4.9166666666667	0.25
ENSBGRG00000021489	ZNF185	zinc finger protein 185 with LIM domain [Source:HGNC Symbol;Acc:HGNC:12976]	13.967648551973	3.8040172589456	6.7424681710225E-42	5.5806344451316E-39	yes	up	7.23	7.39	8.68	0.61	0.68	0.73	7.7666666666667	0.67333333333333
ENSBGRG00000021498		-	0.088457695183283	-3.4988685373072	0.0037659352618597	0.026882931424424	yes	down	0.27	0	0.03	1.38	1.32	1.23	0.1	1.31
ENSBGRG00000021516	GNAO1	G protein subunit alpha o1 [Source:HGNC Symbol;Acc:HGNC:4389]	0.39411842258819	-1.3432989068036	0.0041779609854563	0.029084822690254	yes	down	1.5	0.83	0.47	2.35	1.74	5.4	0.93333333333333	3.1633333333333
ENSBGRG00000021526	RUBCNL	rubicon like autophagy enhancer [Source:HGNC Symbol;Acc:HGNC:20420]	4.0693207797034	2.0247880108236	0.00046964441048228	0.0052048118387909	yes	up	1.17	1.35	0.73	0.28	0.51	0.17	1.0833333333333	0.32
ENSBGRG00000021564		-	2.0521235070009	1.0371175621222	0.0017743228557748	0.015131779408847	yes	up	21.32	13.23	16.19	7.84	13.38	9.33	16.913333333333	10.183333333333
ENSBGRG00000021572		-	0.10283330149212	-3.2816205529486	1.5243386922765E-14	1.9976458562283E-12	yes	down	0.58	0.78	0.52	6.06	3.2	12.1	0.62666666666667	7.12
ENSBGRG00000021583		ubiquinol-cytochrome c reductase complex assembly factor 2 [Source:HGNC Symbol;Acc:HGNC:21237]	2.7468482569079	1.4577772143624	5.9096808260881E-7	1.8330759015826E-5	yes	up	67.18	85.35	98.37	28.2	36.99	37.59	83.633333333333	34.26
ENSBGRG00000021612	ABCA6	ATP binding cassette subfamily A member 6 [Source:HGNC Symbol;Acc:HGNC:36]	0.4727162044327	-1.080953774608	0.00041307128348327	0.004690223107623	yes	down	6.18	11.01	9.28	28.53	14.51	23.37	8.8233333333333	22.136666666667
ENSBGRG00000021627	TRERF1	transcriptional regulating factor 1 [Source:HGNC Symbol;Acc:HGNC:18273]	2.274333938026	1.1854440991569	3.4927122336829E-5	0.00061576673303697	yes	up	5.33	3.72	4.6	3.14	2.27	1.87	4.55	2.4266666666667
ENSBGRG00000021671	RNF150	ring finger protein 150 [Source:HGNC Symbol;Acc:HGNC:23138]	0.37780503484827	-1.404286166845	2.4493074011494E-6	6.2025456023311E-5	yes	down	1.16	1.74	1.37	3.6	3.13	4.26	1.4233333333333	3.6633333333333
ENSBGRG00000021694	NAP1L5	nucleosome assembly protein 1 like 5 [Source:HGNC Symbol;Acc:HGNC:19968]	6.0504855102173	2.5970509134747	7.0162486540198E-14	8.6201192447747E-12	yes	up	13.64	13.24	17.61	3.09	2.13	4.04	14.83	3.0866666666667
ENSBGRG00000021751		-	3.527735264905	1.8187422994614	4.1071320688055E-9	2.189449454713E-7	yes	up	149.97	100.57	101.77	38.59	49.44	26.89	117.43666666667	38.306666666667
ENSBGRG00000021752	THAP8	THAP domain containing 8 [Source:HGNC Symbol;Acc:HGNC:23191]	0.32961933800707	-1.6011272102895	9.0550289053827E-5	0.0013497571996782	yes	down	1.83	2.1	1.9	8.78	2.87	8.65	1.9433333333333	6.7666666666667
ENSBGRG00000021754		-	84.673622331826	6.4038407036666	1.776412363416E-5	0.00034816236508144	yes	up	1.34	0.83	1	0	0	0	1.0566666666667	0
ENSBGRG00000021767	OPA3	outer mitochondrial membrane lipid metabolism regulator OPA3 [Source:HGNC Symbol;Acc:HGNC:8142]	2.6047755441601	1.3811590595369	0.0012119863941209	0.011133001188052	yes	up	2.2	1.94	3.05	1.22	1.53	1.06	2.3966666666667	1.27
ENSBGRG00000021794	TMED3	transmembrane p24 trafficking protein 3 [Source:HGNC Symbol;Acc:HGNC:28889]	2.6976122918705	1.4316830151546	1.6455257805348E-12	1.6695186080446E-10	yes	up	29.9	30.18	29.65	12.34	14.75	13.34	29.91	13.476666666667
ENSBGRG00000021836	TPI1	triosephosphate isomerase 1 [Source:HGNC Symbol;Acc:HGNC:12009]	2.489754939134	1.3160037481187	2.796409299656E-8	1.2181809597338E-6	yes	up	342.01	394.89	437.65	190.51	232.75	165.69	391.51666666667	196.31666666667
ENSBGRG00000021840	OSR1	odd-skipped related transcription factor 1 [Source:HGNC Symbol;Acc:HGNC:8111]	3.0130627387909	1.5912307134236	0.000455430602694	0.0050831097643476	yes	up	8.5	11.67	11.12	5.08	5.86	1.62	10.43	4.1866666666667
ENSBGRG00000021859	POSTN	periostin [Source:HGNC Symbol;Acc:HGNC:16953]	3.9332983422565	1.9757396194285	4.4364106780349E-5	0.00075423777646245	yes	up	59.79	226.31	269.48	41.07	68.92	61.29	185.19333333333	57.093333333333
ENSBGRG00000021877	NT5C1B	5'-nucleotidase, cytosolic IB [Source:HGNC Symbol;Acc:HGNC:17818]	67.751884178496	6.082189163231	0.0010321290968989	0.0098371285926259	yes	up	1.16	0.11	0.12	0	0	0	0.46333333333333	0
ENSBGRG00000021889	ARVCF	ARVCF delta catenin family member [Source:HGNC Symbol;Acc:HGNC:728]	2.3094334288032	1.2075389599909	1.8052211608548E-5	0.00035062644828981	yes	up	6.35	3.92	5.44	3.5	2.06	2.62	5.2366666666667	2.7266666666667
ENSBGRG00000021896		-	4.0847259945229	2.0302393049067	3.7958087122859E-10	2.4872036587253E-8	yes	up	3.16	3.25	5.68	1.26	1.06	1.31	4.03	1.21
ENSBGRG00000021905	GXYLT2	glucoside xylosyltransferase 2 [Source:HGNC Symbol;Acc:HGNC:33383]	2.0008852055179	1.0006383995372	0.000698879079455	0.0071880787465725	yes	up	13.08	11.66	13.5	11.71	6.93	5.24	12.746666666667	7.96
ENSBGRG00000021955		-	4.0359318080672	2.0129017985785	1.1280395056985E-5	0.0002377955665766	yes	up	83.41	66.3	63.76	19.28	41.92	11.5	71.156666666667	24.233333333333
ENSBGRG00000021960	NRK	Nik related kinase [Source:HGNC Symbol;Acc:HGNC:25391]	5.1411647353761	2.3620952402739	4.5623611817369E-9	2.3836442506311E-7	yes	up	11.82	22.61	28.35	3.94	7.23	5.37	20.926666666667	5.5133333333333
ENSBGRG00000022004		-	0.080688128393647	-3.6314997637004	9.1273928249205E-7	2.6531863135804E-5	yes	down	0.89	0.4	1.03	5.1	1.91	10.16	0.77333333333333	5.7233333333333
ENSBGRG00000022011	USP5	ubiquitin specific peptidase 5 [Source:HGNC Symbol;Acc:HGNC:12628]	2.5316134719304	1.3400571501464	4.123462430509E-12	3.8829682743823E-10	yes	up	35.68	30.05	36.96	16.64	17.81	14.31	34.23	16.253333333333
ENSBGRG00000022014		-	2.3656457711733	1.2422340625064	9.1184910271609E-9	4.43954767471E-7	yes	up	97.19	161.61	137.27	76.66	72.99	95.67	132.02333333333	81.773333333333
ENSBGRG00000022019	MYOM1	myomesin 1 [Source:HGNC Symbol;Acc:HGNC:7613]	0.29455942014811	-1.7633694030864	9.4065417311509E-9	4.551608469664E-7	yes	down	2.52	1.79	1.19	6.75	9.46	6.74	1.8333333333333	7.65
ENSBGRG00000022028		-	0.15538114200791	-2.6861166746847	8.900488634514E-8	3.4222269991777E-6	yes	down	0.88	0.85	1.4	13.5	2.59	9.04	1.0433333333333	8.3766666666667
ENSBGRG00000022035	DLK1	delta like non-canonical Notch ligand 1 [Source:HGNC Symbol;Acc:HGNC:2907]	7.3037081011664	2.8686291079543	0.0011783110607528	0.010887261892713	yes	up	0.27	8.04	3.78	0.89	0.96	0.56	4.03	0.80333333333333
ENSBGRG00000022043	AKAP8L	A-kinase anchoring protein 8 like [Source:HGNC Symbol;Acc:HGNC:29857]	0.39229012899691	-1.3500070608396	6.7660655763995E-5	0.0010514144985619	yes	down	24.35	19.69	20.34	64.99	32.79	94.96	21.46	64.246666666667
ENSBGRG00000022071	ENPP3	ectonucleotide pyrophosphatase/phosphodiesterase 3 [Source:HGNC Symbol;Acc:HGNC:3358]	4.1412748865298	2.0500749680474	0.0018032186471254	0.01531177993774	yes	up	0.34	0.6	0.88	0.23	0.18	0.13	0.60666666666667	0.18
ENSBGRG00000022113	CCND3	cyclin D3 [Source:HGNC Symbol;Acc:HGNC:1585]	0.43490531593068	-1.2012267516408	6.4972689212156E-5	0.0010217605105504	yes	down	16.93	12.66	9.53	13.54	22.05	23.95	13.04	19.846666666667
ENSBGRG00000022135		-	2.5506767642583	1.3508800842997	0.00013535257782567	0.0018770323094238	yes	up	33.15	80.01	84.48	35.87	25.76	35.24	65.88	32.29
ENSBGRG00000022140		-	2.1099765335393	1.0772269538449	3.7435503556734E-6	9.0293056584846E-5	yes	up	384.48	552.05	576.03	323.75	248.09	285.93	504.18666666667	285.92333333333
ENSBGRG00000022152		-	4.925331523446	2.3002208354593	0.00094412978752139	0.0091481115456324	yes	up	2.27	0.88	6.86	0.08	1.25	1.04	3.3366666666667	0.79
ENSBGRG00000022156		-	3.7657928619794	1.91295364647	1.1053596701006E-10	8.0850633358147E-9	yes	up	42.05	44.13	41.16	8.69	19.36	13.41	42.446666666667	13.82
ENSBGRG00000022161	FAH	fumarylacetoacetate hydrolase [Source:HGNC Symbol;Acc:HGNC:3579]	0.43650322244928	-1.1959357904154	1.1437798824447E-5	0.00024014796303504	yes	down	22.81	25.47	25.54	55.71	38.75	53.65	24.606666666667	49.37
ENSBGRG00000022167	GPI	glucose-6-phosphate isomerase [Source:HGNC Symbol;Acc:HGNC:4458]	2.6886123798686	1.4268617753109	7.9159281700061E-11	6.1933276816675E-9	yes	up	203.05	242.16	273.64	92.6	120.1	101.54	239.61666666667	104.74666666667
ENSBGRG00000022198	RTL1	retrotransposon Gag like 1 [Source:HGNC Symbol;Acc:HGNC:14665]	0.064332663918285	-3.9583047600342	4.3335911372174E-5	0.00073835378357401	yes	down	0.02	0.01	0.11	0.98	1.43	0.22	0.046666666666667	0.87666666666667
ENSBGRG00000022202	AUTS2	activator of transcription and developmental regulator AUTS2 [Source:HGNC Symbol;Acc:HGNC:14262]	0.33671524207614	-1.5703990658217	6.0599236128492E-9	3.0253447217672E-7	yes	down	15.65	9.56	14.71	37.21	51.09	56.79	13.306666666667	48.363333333333
ENSBGRG00000022207	DNASE1	deoxyribonuclease 1 [Source:HGNC Symbol;Acc:HGNC:2956]	0.48399187982545	-1.0469452520028	0.00034274108679261	0.0040253520021662	yes	down	7.59	8.79	6.5	17.05	12.31	24.74	7.6266666666667	18.033333333333
ENSBGRG00000022221	GRB10	growth factor receptor bound protein 10 [Source:HGNC Symbol;Acc:HGNC:4564]	0.31920217024948	-1.6474576344376	1.3185729186119E-8	6.134875064524E-7	yes	down	6.46	7.6	4.26	19.44	19.46	26.18	6.1066666666667	21.693333333333
ENSBGRG00000022232	RNF125	ring finger protein 125 [Source:HGNC Symbol;Acc:HGNC:21150]	0.48602536335369	-1.0408964916946	5.5571122031185E-5	0.00089913545855907	yes	down	8.24	9.35	9.47	26.22	14.89	27.75	9.02	22.953333333333
ENSBGRG00000022247	UQCRC1	ubiquinol-cytochrome c reductase core protein 1 [Source:HGNC Symbol;Acc:HGNC:12585]	2.6114915631447	1.3848740428528	5.1713046524627E-12	4.7837609979193E-10	yes	up	73.49	79.88	81.65	33.32	45.01	39.94	78.34	39.423333333333
ENSBGRG00000022250	ACSL4	acyl-CoA synthetase long chain family member 4 [Source:HGNC Symbol;Acc:HGNC:3571]	2.0277234869049	1.0198609308079	8.2527280361467E-7	2.4349418592203E-5	yes	up	50.44	57.59	56.29	33.98	26.39	41.49	54.773333333333	33.953333333333
ENSBGRG00000022263		-	0.14528340778527	-2.7830581467188	0.002199274786188	0.017763633943294	yes	down	0.14	0.13	0.21	0.83	1.49	1.79	0.16	1.37
ENSBGRG00000022283	SLC2A10	solute carrier family 2 member 10 [Source:HGNC Symbol;Acc:HGNC:13444]	5.2707173784913	2.3979993352888	5.5209846164187E-5	0.00089636380605312	yes	up	1.34	1.41	1.83	0.42	0.49	0.13	1.5266666666667	0.34666666666667
ENSBGRG00000022344	SLC25A28	solute carrier family 25 member 28 [Source:HGNC Symbol;Acc:HGNC:23472]	0.40593047340833	-1.3006954469315	5.4648163233243E-7	1.7051528075515E-5	yes	down	16.54	14.78	11.43	45.87	28.82	44.18	14.25	39.623333333333
ENSBGRG00000022367	UQCR10	ubiquinol-cytochrome c reductase, complex III subunit X [Source:HGNC Symbol;Acc:HGNC:30863]	2.727661540122	1.4476646397136	5.7187982220862E-5	0.00092145308238245	yes	up	488.6	1117.07	795.31	359	299.61	373.14	800.32666666667	343.91666666667
ENSBGRG00000022370		-	0.28165172076822	-1.8280158090504	0.0013407354499467	0.012096618293667	yes	down	1.21	0.54	0.8	3.67	1.07	3.69	0.85	2.81
ENSBGRG00000022371	BYSL	bystin like [Source:HGNC Symbol;Acc:HGNC:1157]	2.2086998542597	1.1431973805802	0.0080293233605784	0.047756860502442	yes	up	22.82	13.44	23.39	5.49	16.28	7.97	19.883333333333	9.9133333333333
ENSBGRG00000022422	ASCC2	activating signal cointegrator 1 complex subunit 2 [Source:HGNC Symbol;Acc:HGNC:24103]	2.9257750704003	1.5488188613111	5.5104938639788E-14	6.8234666539315E-12	yes	up	43.75	48.38	61.36	22.44	19.37	20.25	51.163333333333	20.686666666667
ENSBGRG00000022426	TWIST2	twist family bHLH transcription factor 2 [Source:HGNC Symbol;Acc:HGNC:20670]	3.1654033799014	1.6623893597172	4.8345320450419E-9	2.4851518322251E-7	yes	up	8.05	8.96	6.13	3.5	3	2.91	7.7133333333333	3.1366666666667
ENSBGRG00000022502	CHL1	cell adhesion molecule L1 like [Source:HGNC Symbol;Acc:HGNC:1939]	5.1053186934934	2.3520010224491	8.7079724399613E-7	2.5359550850154E-5	yes	up	4.81	4.8	14.62	1.41	2.8	1.57	8.0766666666667	1.9266666666667
ENSBGRG00000022513	NRGN	neurogranin [Source:HGNC Symbol;Acc:HGNC:8000]	0.40277034079696	-1.3119706448112	0.0062915394518358	0.0396513119751	yes	down	0.96	0.99	0.74	2.81	2.24	3.11	0.89666666666667	2.72
ENSBGRG00000022516	DCTN5	dynactin subunit 5 [Source:HGNC Symbol;Acc:HGNC:24594]	2.4095038167047	1.268736086339	1.7561100421104E-6	4.6649639395656E-5	yes	up	34.81	41.24	44.01	14.1	23.17	19.85	40.02	19.04
ENSBGRG00000022606		-	2.0862541302642	1.060914905768	1.1003237666379E-6	3.1121747399547E-5	yes	up	34.54	28.02	31.8	14.71	21.07	19.62	31.453333333333	18.466666666667
ENSBGRG00000022613	GPR162	G protein-coupled receptor 162 [Source:HGNC Symbol;Acc:HGNC:16693]	6.3241717088998	2.6608765391408	0.00011804244216491	0.0016708994727705	yes	up	1.23	2.64	2.01	0.83	0.19	0.19	1.96	0.40333333333333
ENSBGRG00000022654	SIAE	sialic acid acetylesterase [Source:HGNC Symbol;Acc:HGNC:18187]	0.41592570795877	-1.2656022355862	0.00020979376423877	0.0027020612091883	yes	down	3.68	3.69	2.28	13.24	7.07	9.01	3.2166666666667	9.7733333333333
ENSBGRG00000022687	NDUFAB1	NADH:ubiquinone oxidoreductase subunit AB1 [Source:HGNC Symbol;Acc:HGNC:7694]	2.32203819018	1.2153917001665	4.133851230931E-7	1.3240110887499E-5	yes	up	85.65	101.35	90.91	38.52	60.03	43.2	92.636666666667	47.25
ENSBGRG00000022711		-	132.24064106469	7.0470218133062	7.3503005856062E-5	0.0011299201076172	yes	up	0.68	0.01	0.18	0	0	0	0.29	0
ENSBGRG00000022714	SCN9A	sodium voltage-gated channel alpha subunit 9 [Source:HGNC Symbol;Acc:HGNC:10597]	0.22034061874089	-2.1821926213903	6.3053467932177E-7	1.9329022157922E-5	yes	down	0.3	0.25	0.43	2.88	1.16	1.46	0.32666666666667	1.8333333333333
ENSBGRG00000022716	FRMD6	FERM domain containing 6 [Source:HGNC Symbol;Acc:HGNC:19839]	2.1613226785332	1.1119144780128	5.1155442577992E-9	2.6119171752646E-7	yes	up	29.33	33.99	30.79	19.87	14.46	19.36	31.37	17.896666666667
ENSBGRG00000022717	MRS2	magnesium transporter MRS2 [Source:HGNC Symbol;Acc:HGNC:13785]	2.0538733931684	1.038347252407	1.4926788844828E-5	0.00030172067014623	yes	up	20.76	16.13	19.47	8.25	14.07	9.8	18.786666666667	10.706666666667
ENSBGRG00000022718		-	0.45226256694497	-1.1447675035559	0.0012839467622213	0.011664556200284	yes	down	5.08	2.78	1.88	7.69	6.58	10.03	3.2466666666667	8.1
ENSBGRG00000022738	SSC5D	scavenger receptor cysteine rich family member with 5 domains [Source:HGNC Symbol;Acc:HGNC:26641]	2.5808964595973	1.367872264554	0.0027495365536494	0.020969549875214	yes	up	2.89	4.77	3.2	1.73	2.58	0.81	3.62	1.7066666666667
ENSBGRG00000022743	MDFI	MyoD family inhibitor [Source:HGNC Symbol;Acc:HGNC:6967]	6.8360802824564	2.7731693400248	7.8493880103482E-11	6.1719737925368E-9	yes	up	24.41	10.49	26.46	2.27	5.08	3.47	20.453333333333	3.6066666666667
ENSBGRG00000022748		-	2.2528931122366	1.1717788670113	6.1409963967062E-5	0.00097352126345365	yes	up	108.59	239.78	228.13	82.42	90.35	115.33	192.16666666667	96.033333333333
ENSBGRG00000022753	GNG2	G protein subunit gamma 2 [Source:HGNC Symbol;Acc:HGNC:4404]	2.4102933487237	1.2692087427183	3.504569361759E-5	0.00061716526072814	yes	up	74.15	79.1	78.82	58.17	22.96	37.95	77.356666666667	39.693333333333
ENSBGRG00000022761	SLC38A4	solute carrier family 38 member 4 [Source:HGNC Symbol;Acc:HGNC:14679]	2.5244803687277	1.3359864585143	0.00023460744024294	0.0029614722787684	yes	up	2.99	4.62	4.8	2.63	1.16	2.33	4.1366666666667	2.04
ENSBGRG00000022765		-	53.772587600478	5.7487989923619	0.00049896656386354	0.0054643093198593	yes	up	1.88	0.02	0.29	0	0.05	0	0.73	0.016666666666667
ENSBGRG00000022793		-	0.36709417665469	-1.4457778662522	7.6087945458512E-7	2.2662102846223E-5	yes	down	6.71	4.99	6.97	16.72	20.14	24.82	6.2233333333333	20.56
ENSBGRG00000022796	GRM3	glutamate metabotropic receptor 3 [Source:HGNC Symbol;Acc:HGNC:4595]	7.9902707774648	2.9982443946034	0.0024774006788234	0.019392535129505	yes	up	0.49	0.35	0.3	0.12	0.05	0	0.38	0.056666666666667
ENSBGRG00000022806	TGIF1	TGFB induced factor homeobox 1 [Source:HGNC Symbol;Acc:HGNC:11776]	0.35772590191916	-1.4830735113112	3.2363331166859E-9	1.7857745471229E-7	yes	down	6.61	5.16	5.46	12.24	21.03	19.93	5.7433333333333	17.733333333333
ENSBGRG00000022816	NDUFA10	NADH:ubiquinone oxidoreductase subunit A10 [Source:HGNC Symbol;Acc:HGNC:7684]	3.1499018265517	1.6553068646271	1.2453658665882E-11	1.1002597538183E-9	yes	up	100.88	147.55	142.68	43.66	53.42	52.52	130.37	49.866666666667
ENSBGRG00000022857	DLGAP1	DLG associated protein 1 [Source:HGNC Symbol;Acc:HGNC:2905]	0.39861901176455	-1.3269175750658	0.0002384871373605	0.003000358977705	yes	down	0.83	0.59	1.02	2.89	1.26	2.09	0.81333333333333	2.08
ENSBGRG00000022869	BDH1	3-hydroxybutyrate dehydrogenase 1 [Source:HGNC Symbol;Acc:HGNC:1027]	26.627928686054	4.7348683044881	5.002651764845E-20	1.2103338715993E-17	yes	up	68.59	50.15	92.95	0.91	3.52	5.9	70.563333333333	3.4433333333333
ENSBGRG00000022876		-	36.5597158462	5.1921829522398	1.2988624023649E-8	6.079139922497E-7	yes	up	4.88	4.36	0.31	0.04	0.23	0.08	3.1833333333333	0.11666666666667
ENSBGRG00000022881	SERPINH1	serpin family H member 1 [Source:HGNC Symbol;Acc:HGNC:1546]	2.9894014924252	1.5798566716002	1.4336401958536E-5	0.00029053383659785	yes	up	373.12	360.96	403.99	100.77	247.08	109.72	379.35666666667	152.52333333333
ENSBGRG00000022887		-	2.1005130392879	1.0707417416243	2.970316546182E-8	1.2762622405808E-6	yes	up	34.94	28.9	24.86	18.26	18.41	15.93	29.566666666667	17.533333333333
ENSBGRG00000022908	SPACA1	sperm acrosome associated 1 [Source:HGNC Symbol;Acc:HGNC:14967]	50.355126622569	5.6540667604371	0.0051400011241785	0.033905996907386	yes	up	2.2	0.1	0.27	0	0	0	0.85666666666667	0
ENSBGRG00000022910		-	17.36628425549	4.11821719841	4.5301620210909E-5	0.00076768672353099	yes	up	4.78	2.63	2.54	0	0	0.83	3.3166666666667	0.27666666666667
ENSBGRG00000022916	PODNL1	podocan like 1 [Source:HGNC Symbol;Acc:HGNC:26275]	3.5840441271884	1.8415884001421	0.0042757582585432	0.029582302848152	yes	up	1.14	0.46	0.81	0.41	0.23	0.15	0.80333333333333	0.26333333333333
ENSBGRG00000022922		-	0.49894641596948	-1.0030432083149	1.2459545747178E-5	0.00025776371063245	yes	down	82.51	47.46	62.84	165.54	131.09	172.5	64.27	156.37666666667
ENSBGRG00000022943	SLC6A2	solute carrier family 6 member 2 [Source:HGNC Symbol;Acc:HGNC:11048]	0.12083240589779	-3.048920673682	4.6646226726004E-29	2.3663179403004E-26	yes	down	2.49	3.06	4.14	31.77	36.98	24.51	3.23	31.086666666667
ENSBGRG00000022957	KLF15	Kruppel like factor 15 [Source:HGNC Symbol;Acc:HGNC:14536]	0.44554548743896	-1.1663553653791	1.4221629532502E-6	3.9168011563594E-5	yes	down	8.55	5.38	9.12	19.41	15.41	21.18	7.6833333333333	18.666666666667
ENSBGRG00000022998		-	2.8258179761704	1.4986685380944	0.0016365274091799	0.014250293486579	yes	up	2.39	1.61	1.13	0.66	1.11	0.84	1.71	0.87
ENSBGRG00000023010	ALDH1L1	aldehyde dehydrogenase 1 family member L1 [Source:HGNC Symbol;Acc:HGNC:3978]	3.2695216153385	1.7090795612073	0.0023912278185726	0.018887216813096	yes	up	4.1	30.04	18.52	5.01	35.28	5.5	17.553333333333	15.263333333333
ENSBGRG00000023011	TCEAL8	transcription elongation factor A like 8 [Source:HGNC Symbol;Acc:HGNC:28683]	2.7378773899423	1.4530578399914	0.0047729353333071	0.032159032155779	yes	up	19.94	18.82	45.52	12.14	11.44	13.44	28.093333333333	12.34
ENSBGRG00000023021	NSDHL	NAD(P) dependent steroid dehydrogenase-like [Source:HGNC Symbol;Acc:HGNC:13398]	6.9977085330331	2.8068825750229	2.1887627345103E-19	4.9172118232727E-17	yes	up	23.06	19.8	37	4.86	3.7	4.86	26.62	4.4733333333333
ENSBGRG00000023038		-	2.0003950976903	1.0002849745919	4.8701920907686E-6	0.0001129625970788	yes	up	70.87	77.07	94.59	58.15	46.34	43.74	80.843333333333	49.41
ENSBGRG00000023076	TRPM2	transient receptor potential cation channel subfamily M member 2 [Source:HGNC Symbol;Acc:HGNC:12339]	0.12951078673732	-2.9488558323087	5.6472548400423E-15	7.6559249667677E-13	yes	down	0.61	0.63	0.84	10.45	4.14	4.75	0.69333333333333	6.4466666666667
ENSBGRG00000023090	CCSER1	coiled-coil serine rich protein 1 [Source:HGNC Symbol;Acc:HGNC:29349]	0.48494845618654	-1.0440966794552	0.0019344919387478	0.016147462966426	yes	down	2.93	1.28	1.38	5.39	4.36	8.42	1.8633333333333	6.0566666666667
ENSBGRG00000023108		-	2.3374040934069	1.2249071706452	0.0043596882024292	0.0300308614417	yes	up	27.4	6.53	17.87	7.85	6.94	4.93	17.266666666667	6.5733333333333
ENSBGRG00000023120		-	2.1665320577609	1.1153875840506	0.00023908758965137	0.0030055087408933	yes	up	27.98	28.89	15.09	19.56	11.75	5.89	23.986666666667	12.4
ENSBGRG00000023123		-	2.6226888187384	1.3910466424122	0.00010308400867073	0.0014954564760875	yes	up	4.83	13.67	4.87	2.22	2.21	1.78	7.79	2.07
ENSBGRG00000023131	LDLRAD3	low density lipoprotein receptor class A domain containing 3 [Source:HGNC Symbol;Acc:HGNC:27046]	0.40896830305763	-1.2899390629517	7.1969032198562E-6	0.00016008274403884	yes	down	9.17	7.35	5.95	19.71	28.6	17.49	7.49	21.933333333333
ENSBGRG00000023158		-	3.0437538528274	1.6058516933803	1.0119444736514E-9	6.0052221859028E-8	yes	up	14.92	14.65	19.2	8.03	6.41	4.82	16.256666666667	6.42
ENSBGRG00000023192		-	2.5731640031786	1.363543411612	0.00025243923469264	0.0031308039469846	yes	up	51.34	37.45	40.02	26.34	22.87	10.59	42.936666666667	19.933333333333
ENSBGRG00000023219	XIRP2	xin actin binding repeat containing 2 [Source:HGNC Symbol;Acc:HGNC:14303]	0.19253237716281	-2.3768270181994	0.0044919298561629	0.030686398313648	yes	down	3.39	9.65	5.58	16.58	12.04	11.7	6.2066666666667	13.44
ENSBGRG00000023230	FGFR2	fibroblast growth factor receptor 2 [Source:HGNC Symbol;Acc:HGNC:3689]	0.24766606384972	-2.013531896347	1.9497479353769E-9	1.1272697070492E-7	yes	down	0.85	0.6	0.79	4.3	4.17	2.62	0.74666666666667	3.6966666666667
ENSBGRG00000023267	C16orf46	chromosome 16 open reading frame 46 [Source:HGNC Symbol;Acc:HGNC:26525]	2.672102076257	1.4179751208722	8.0564061332594E-6	0.00017632326506568	yes	up	4.07	4.51	5.23	2.2	2.18	1.93	4.6033333333333	2.1033333333333
ENSBGRG00000023275	RTN4R	reticulon 4 receptor [Source:HGNC Symbol;Acc:HGNC:18601]	5.2834987981922	2.4014936165359	8.912514999468E-5	0.0013323023848064	yes	up	1.2	0.76	1.36	0.21	0.33	0.21	1.1066666666667	0.25
ENSBGRG00000023299	GRB7	growth factor receptor bound protein 7 [Source:HGNC Symbol;Acc:HGNC:4567]	0.042470369390006	-4.5573995330599	7.799230533586E-6	0.00017177969099604	yes	down	0	0.11	0.18	3.29	0.39	4.51	0.096666666666667	2.73
ENSBGRG00000023302		-	0.042893805176725	-4.5430868843845	0.0062155748999109	0.039318636716009	yes	down	0.02	0	0	0.38	0.13	0.15	0.0066666666666667	0.22
ENSBGRG00000023308	CDK3	cyclin dependent kinase 3 [Source:HGNC Symbol;Acc:HGNC:1772]	0.42175065233203	-1.2455377949211	5.8246045892023E-8	2.3729982323781E-6	yes	down	2.88	3.03	2.47	7.71	7.34	10.95	2.7933333333333	8.6666666666667
ENSBGRG00000023317		-	21.478718139773	4.4248359900461	3.2491480948025E-7	1.0689561284281E-5	yes	up	2.8	3.03	1.7	0.17	0.08	0.15	2.51	0.13333333333333
ENSBGRG00000023320	EXOC1L	exocyst complex component 1 like [Source:HGNC Symbol;Acc:HGNC:53433]	2.9326281245462	1.5521941400047	6.3367416678177E-7	1.9387470713638E-5	yes	up	13.14	13.57	21.98	8.52	5.88	9.21	16.23	7.87
ENSBGRG00000023331	PRR5L	proline rich 5 like [Source:HGNC Symbol;Acc:HGNC:25878]	4.230812667497	2.0809348072598	9.5091794953158E-21	2.411957366828E-18	yes	up	89.21	88.3	99.53	28.41	28.86	19.08	92.346666666667	25.45
ENSBGRG00000023361	GPC1	glypican 1 [Source:HGNC Symbol;Acc:HGNC:4449]	2.6798322823117	1.422142712232	3.5421318223977E-17	6.4771587254682E-15	yes	up	37.43	34.27	32.85	14.36	16.6	16.57	34.85	15.843333333333
ENSBGRG00000023386		-	9.0754196196868	3.1819643504633	0.00042007485195101	0.004756009446927	yes	up	3	1.37	2.54	0.51	0.12	0.37	2.3033333333333	0.33333333333333
ENSBGRG00000023411	LRRC3	leucine rich repeat containing 3 [Source:HGNC Symbol;Acc:HGNC:14965]	0.15627125354243	-2.6778756792242	1.8294185762612E-9	1.0655346863068E-7	yes	down	0.95	0.77	1.16	8.06	4.88	9.23	0.96	7.39
ENSBGRG00000023416		-	3.7328204353345	1.9002661104938	0.00033949706701157	0.0039978617276385	yes	up	2.68	1.78	1.24	0.54	0.76	0.53	1.9	0.61
ENSBGRG00000023422		-	0.18640841321668	-2.4234611199163	0.003778973191798	0.026951533974701	yes	down	0.38	0.56	0	2.29	2.42	1.41	0.31333333333333	2.04
ENSBGRG00000023447	KLHL31	kelch like family member 31 [Source:HGNC Symbol;Acc:HGNC:21353]	2.612223229649	1.3852781888241	8.3946095406603E-5	0.0012657107347692	yes	up	31.21	38.15	46.14	17.15	25.28	14.32	38.5	18.916666666667
ENSBGRG00000023452	DUSP26	dual specificity phosphatase 26 [Source:HGNC Symbol;Acc:HGNC:28161]	0.11967480893118	-3.0628085921867	0.0046891876190225	0.031744366980951	yes	down	0.19	0.18	0	0.75	2.42	0.48	0.12333333333333	1.2166666666667
ENSBGRG00000023525		-	0.4648197249655	-1.1052568030251	0.0071596458208317	0.043674394948953	yes	down	7.62	3.46	6.24	14.07	5.55	16.99	5.7733333333333	12.203333333333
ENSBGRG00000023538		-	0.34051671609269	-1.5542024724735	0.0017808588903832	0.015167400071979	yes	down	0.5	0.44	0.71	1.64	2.06	2.21	0.55	1.97
ENSBGRG00000023546	PCCA	propionyl-CoA carboxylase subunit alpha [Source:HGNC Symbol;Acc:HGNC:8653]	3.1949538768354	1.675795104211	4.0161220432373E-6	9.6276730566996E-5	yes	up	21.53	33.31	60.7	14.85	14.38	11.99	38.513333333333	13.74
ENSBGRG00000023559	PRKACA	protein kinase cAMP-activated catalytic subunit alpha [Source:HGNC Symbol;Acc:HGNC:9380]	2.0784956225322	1.0555397095414	4.8975084626932E-8	2.0375189969395E-6	yes	up	53.68	45.9	62.2	30.18	33.05	30.4	53.926666666667	31.21
ENSBGRG00000023563	CMC2	C-X9-C motif containing 2 [Source:HGNC Symbol;Acc:HGNC:24447]	2.2032806902655	1.1396533010571	5.3212096704319E-7	1.6636449955708E-5	yes	up	42.84	60.46	52.96	26.55	31.5	21.27	52.086666666667	26.44
ENSBGRG00000023582		-	0.23982439870167	-2.0599496550872	0.00026294007095856	0.0032405921284438	yes	down	0.11	0.11	0.24	0.95	0.6	0.81	0.15333333333333	0.78666666666667
ENSBGRG00000023604	AGTR2	angiotensin II receptor type 2 [Source:HGNC Symbol;Acc:HGNC:338]	4.1554653663155	2.0550100519849	0.0066414085715942	0.041347106570424	yes	up	2.56	1.18	0.6	0.83	0.35	0.15	1.4466666666667	0.44333333333333
ENSBGRG00000023607	ERBB2	erb-b2 receptor tyrosine kinase 2 [Source:HGNC Symbol;Acc:HGNC:3430]	0.28874405742417	-1.7921368398319	3.1801352857694E-9	1.7609439261975E-7	yes	down	8.76	8.33	8.89	42.48	17.72	34.51	8.66	31.57
ENSBGRG00000023625	ALG13	ALG13 UDP-N-acetylglucosaminyltransferase subunit [Source:HGNC Symbol;Acc:HGNC:30881]	0.4222825246318	-1.2437195497342	0.00021311991798884	0.0027381730639645	yes	down	2.47	2.69	2.47	9.74	4.1	8.68	2.5433333333333	7.5066666666667
ENSBGRG00000023671		-	7.9572076045789	2.9922622395867	2.325527860936E-21	6.3053881277722E-19	yes	up	14.22	20.83	20.27	3.47	2.41	2.6	18.44	2.8266666666667
ENSBGRG00000023690	GMFB	glia maturation factor beta [Source:HGNC Symbol;Acc:HGNC:4373]	2.0060607590907	1.0043653026158	1.51695635513E-10	1.0649846268203E-8	yes	up	43.32	37.69	42.58	23.19	25.36	23.88	41.196666666667	24.143333333333
ENSBGRG00000023742	LRRC4C	leucine rich repeat containing 4C [Source:HGNC Symbol;Acc:HGNC:29317]	9.974949833191	3.3183095856369	1.5445072857619E-24	4.9910227119667E-22	yes	up	5.35	4.84	8.45	0.82	1.14	0.5	6.2133333333333	0.82
ENSBGRG00000023761		-	0.10891391633859	-3.1987397905115	3.0785572550635E-5	0.00055203410938574	yes	down	0.01	0.09	0.07	0.87	0.31	0.87	0.056666666666667	0.68333333333333
ENSBGRG00000023780		-	0.27244633029471	-1.875956036167	0.0054517751716151	0.035369066150503	yes	down	0.39	0.24	0.08	1.46	0.69	1.01	0.23666666666667	1.0533333333333
ENSBGRG00000023791		-	3.9862134471187	1.9950189632766	0.0010697429749302	0.01009770589661	yes	up	4.54	10.71	8.2	0.82	4.97	1.36	7.8166666666667	2.3833333333333
ENSBGRG00000023812	NPTX1	neuronal pentraxin 1 [Source:HGNC Symbol;Acc:HGNC:7952]	5.3530490761478	2.4203608791783	0.003448324876368	0.025024622522272	yes	up	1.07	3.27	3.03	0.06	1.23	0.59	2.4566666666667	0.62666666666667
ENSBGRG00000023855	ERMARD	ER membrane associated RNA degradation [Source:HGNC Symbol;Acc:HGNC:21056]	0.47014940379406	-1.0888088064771	0.0019916356888956	0.016463563898808	yes	down	9.58	10.55	10.34	31.8	12.26	31.77	10.156666666667	25.276666666667
ENSBGRG00000023875	ASL	argininosuccinate lyase [Source:HGNC Symbol;Acc:HGNC:746]	0.42780435512049	-1.2249769254308	0.00041294706377546	0.004690223107623	yes	down	13.89	20.98	12.36	32.34	13.29	24.86	15.743333333333	23.496666666667
ENSBGRG00000023889	MMP2	matrix metallopeptidase 2 [Source:HGNC Symbol;Acc:HGNC:7166]	2.0012262531714	1.0008842836234	2.3693909160262E-6	6.0390667010417E-5	yes	up	160.15	211.9	201.99	113.2	129.14	112.82	191.34666666667	118.38666666667
ENSBGRG00000023915	KIT	KIT proto-oncogene, receptor tyrosine kinase [Source:HGNC Symbol;Acc:HGNC:6342]	0.36907193283702	-1.4380260671291	6.112326259372E-9	3.0418494542685E-7	yes	down	11.67	6.2	9.61	29.12	30.91	24.35	9.16	28.126666666667
ENSBGRG00000023918	TXNRD3	thioredoxin reductase 3 [Source:HGNC Symbol;Acc:HGNC:20667]	2.26595468453	1.1801190098532	0.0022213509668469	0.017895986324095	yes	up	2.95	2.7	3.84	1.44	1.33	2.52	3.1633333333333	1.7633333333333
ENSBGRG00000023959	CRISP2	cysteine rich secretory protein 2 [Source:HGNC Symbol;Acc:HGNC:12024]	57.779039590507	5.852474318355	2.7245444040561E-5	0.00049879144701032	yes	up	7.8	0.36	0.66	0	0	0.18	2.94	0.06
ENSBGRG00000024046		-	0.32147520175591	-1.6372206409535	0.0012760622256253	0.011619776815393	yes	down	0.93	1.25	0.88	4.68	1.98	4.55	1.02	3.7366666666667
ENSBGRG00000024048	IFRD2	interferon related developmental regulator 2 [Source:HGNC Symbol;Acc:HGNC:5457]	4.7288300025809	2.2414832790675	2.0621715030387E-18	4.4424258981899E-16	yes	up	24.11	21.11	22.55	3.13	5.96	4.2	22.59	4.43
ENSBGRG00000024097		-	2.5479230363969	1.3493216996171	6.0314950232271E-7	1.8634831185711E-5	yes	up	33.52	32.25	41.58	14.97	21.32	15.12	35.783333333333	17.136666666667
ENSBGRG00000024105	ATP5MF	ATP synthase membrane subunit f [Source:HGNC Symbol;Acc:HGNC:848]	2.6545553765417	1.4084702377618	1.5816603864062E-6	4.2737441987327E-5	yes	up	263.75	491.76	419.87	166.03	159.32	202.99	391.79333333333	176.11333333333
ENSBGRG00000024156	VAT1L	vesicle amine transport 1 like [Source:HGNC Symbol;Acc:HGNC:29315]	0.37221721804549	-1.4257833016765	0.0041938589444217	0.029143891188677	yes	down	7.47	1.98	5.79	21.25	6.82	17.33	5.08	15.133333333333
ENSBGRG00000024168	FAM217B	family with sequence similarity 217 member B [Source:HGNC Symbol;Acc:HGNC:16170]	0.45775619565819	-1.1273486820819	0.0016889964819965	0.014594043228504	yes	down	2.21	1.53	1.94	6.05	2.58	6.35	1.8933333333333	4.9933333333333
ENSBGRG00000024213	PPM1E	protein phosphatase, Mg2+/Mn2+ dependent 1E [Source:HGNC Symbol;Acc:HGNC:19322]	4.1011051833042	2.0360127457342	6.8010085594983E-12	6.2545415559456E-10	yes	up	4.72	2.67	3.64	1.01	0.87	1.42	3.6766666666667	1.1
ENSBGRG00000024215	TMEM106C	transmembrane protein 106C [Source:HGNC Symbol;Acc:HGNC:28775]	3.1807228002113	1.6693546465752	4.2983704654438E-6	0.0001021090240779	yes	up	7.14	7.24	9.26	4.59	1.51	3.3	7.88	3.1333333333333
ENSBGRG00000024220	RCN3	reticulocalbin 3 [Source:HGNC Symbol;Acc:HGNC:21145]	3.5611342947883	1.8323368425451	1.2922303844187E-8	6.0661537389161E-7	yes	up	42.16	56.4	56.93	17.38	22.62	10.88	51.83	16.96
ENSBGRG00000024228	OSBPL10	oxysterol binding protein like 10 [Source:HGNC Symbol;Acc:HGNC:16395]	2.1094108377239	1.0768401078502	0.001728489816803	0.014829367626319	yes	up	1.95	2.07	2.02	0.92	1.52	0.97	2.0133333333333	1.1366666666667
ENSBGRG00000024230	SCD	stearoyl-CoA desaturase [Source:HGNC Symbol;Acc:HGNC:10571]	26.253041044659	4.7144126432256	6.1238299342872E-24	1.8519874912808E-21	yes	up	6859.95	6350.55	8142.4	148.99	552.81	198.44	7117.6333333333	300.08
ENSBGRG00000024237	RSKR	ribosomal protein S6 kinase related [Source:HGNC Symbol;Acc:HGNC:26314]	0.46570927261786	-1.1024984873123	5.7292652745434E-5	0.00092219473600276	yes	down	4.76	4.6	5.14	11.06	8.95	19.37	4.8333333333333	13.126666666667
ENSBGRG00000024247	MRO	maestro [Source:HGNC Symbol;Acc:HGNC:24121]	3.2067080992372	1.6810930338702	9.7383835513113E-6	0.00020751466087794	yes	up	2.83	2.3	2.2	0.84	1.12	0.82	2.4433333333333	0.92666666666667
ENSBGRG00000024263	ZSWIM7	zinc finger SWIM-type containing 7 [Source:HGNC Symbol;Acc:HGNC:26993]	0.33590861823153	-1.5738592843689	1.4755975869772E-7	5.3715851048156E-6	yes	down	1.8	3.12	2.39	7.66	6.2	10.86	2.4366666666667	8.24
ENSBGRG00000024269	KCNK5	potassium two pore domain channel subfamily K member 5 [Source:HGNC Symbol;Acc:HGNC:6280]	0.27213585362688	-1.8776010521471	0.00015785651689996	0.0021400444696283	yes	down	2.19	2.52	3.45	8.49	5.14	18.21	2.72	10.613333333333
ENSBGRG00000024311	CKB	creatine kinase B [Source:HGNC Symbol;Acc:HGNC:1991]	6.387140845919	2.6751702644253	4.3251389196673E-17	7.8180614541021E-15	yes	up	126.55	70.11	63.55	12.64	20.18	16.02	86.736666666667	16.28
ENSBGRG00000024315	ADAMTS18	ADAM metallopeptidase with thrombospondin type 1 motif 18 [Source:HGNC Symbol;Acc:HGNC:17110]	0.28908369492978	-1.7904408555201	7.4004953455921E-8	2.9095047451195E-6	yes	down	1.39	1.31	1.11	3.52	6.81	5.28	1.27	5.2033333333333
ENSBGRG00000024339	KCNG2	potassium voltage-gated channel modifier subfamily G member 2 [Source:HGNC Symbol;Acc:HGNC:6249]	0.16449382664768	-2.60389465337	0.00017947602521082	0.0023698068618517	yes	down	0.21	0.31	0.12	1.83	1.98	0.93	0.21333333333333	1.58
ENSBGRG00000024382	TRMT61A	tRNA methyltransferase 61A [Source:HGNC Symbol;Acc:HGNC:23790]	2.4334067337491	1.2829774808682	0.0042351879227373	0.029353268079756	yes	up	19.76	7.93	13.9	3.61	10.12	5.79	13.863333333333	6.5066666666667
ENSBGRG00000024396		-	3.4123293206034	1.7707568864787	4.1581718842695E-5	0.00071232473912877	yes	up	1.86	2.15	1.39	0.39	0.77	0.79	1.8	0.65
ENSBGRG00000024416	ASGR1	asialoglycoprotein receptor 1 [Source:HGNC Symbol;Acc:HGNC:742]	0.18637157490012	-2.4237462556987	2.0186497472371E-9	1.1585870775566E-7	yes	down	1.96	8.03	2.12	22.48	24.96	22.61	4.0366666666667	23.35
ENSBGRG00000024453	PREX1	phosphatidylinositol-3,4,5-trisphosphate dependent Rac exchange factor 1 [Source:HGNC Symbol;Acc:HGNC:32594]	2.1148415895153	1.0805496034967	0.0029392496712395	0.022073701930648	yes	up	10.31	9.13	11.24	4.03	9.39	3.98	10.226666666667	5.8
ENSBGRG00000024459	ASGR2	asialoglycoprotein receptor 2 [Source:HGNC Symbol;Acc:HGNC:743]	0.098345305577255	-3.3460000013487	1.3959503446053E-10	9.8886104140825E-9	yes	down	0.53	0.7	0.32	11.82	6.19	3.43	0.51666666666667	7.1466666666667
ENSBGRG00000024477		-	0.44878532109194	-1.1559026059598	0.0016021662897955	0.013997592818514	yes	down	19.49	21.44	39.22	42.95	62.05	51.81	26.716666666667	52.27
ENSBGRG00000024501	ALDOC	aldolase, fructose-bisphosphate C [Source:HGNC Symbol;Acc:HGNC:418]	2.404790367231	1.2659111354349	0.0027382582822416	0.020913962965775	yes	up	2.55	5.03	5.16	2.34	2.43	1.84	4.2466666666667	2.2033333333333
ENSBGRG00000024585	CHCHD2	coiled-coil-helix-coiled-coil-helix domain containing 2 [Source:HGNC Symbol;Acc:HGNC:21645]	2.1174678896782	1.0823400919881	3.7704631481707E-8	1.5982292039928E-6	yes	up	143.58	157.63	164.53	74.58	91.58	73.16	155.24666666667	79.773333333333
ENSBGRG00000024606	COL21A1	collagen type XXI alpha 1 chain [Source:HGNC Symbol;Acc:HGNC:17025]	5.2120654920985	2.3818552121739	1.2200082689783E-7	4.5356619475066E-6	yes	up	8.29	13.04	9.13	3.25	2.64	0.89	10.153333333333	2.26
ENSBGRG00000024610	HSD17B12	hydroxysteroid 17-beta dehydrogenase 12 [Source:HGNC Symbol;Acc:HGNC:18646]	5.5308559008426	2.4675027550265	2.6127578456231E-38	1.786444777403E-35	yes	up	157.93	156.16	188.33	36.02	39.85	33.2	167.47333333333	36.356666666667
ENSBGRG00000024623		-	11.095584087045	3.4719137099034	3.8364665061068E-25	1.283665367554E-22	yes	up	7.1	4.27	9.13	0.97	0.72	0.61	6.8333333333333	0.76666666666667
ENSBGRG00000024636		-	0.20258148515055	-2.3034257692285	0.00079517825597629	0.007973852205606	yes	down	0.16	0.2	0.59	2.22	1.87	1.96	0.31666666666667	2.0166666666667
ENSBGRG00000024648	SLC16A11	solute carrier family 16 member 11 [Source:HGNC Symbol;Acc:HGNC:23093]	2.9452371468784	1.5583838027658	1.5997050713918E-8	7.2918730297705E-7	yes	up	5.79	7.56	5.3	2.74	3.81	3.22	6.2166666666667	3.2566666666667
ENSBGRG00000024654	LGALS3	galectin 3 [Source:HGNC Symbol;Acc:HGNC:6563]	2.0534198658236	1.0380286476166	4.9034934542521E-5	0.00081686798794034	yes	up	241.1	257.94	230.96	108.4	176.91	152.18	243.33333333333	145.83
ENSBGRG00000024685	PHKG1	phosphorylase kinase catalytic subunit gamma 1 [Source:HGNC Symbol;Acc:HGNC:8930]	2.141953540428	1.0989271879682	1.2167612538602E-7	4.5356619475066E-6	yes	up	11.39	16.66	14.61	7.05	7.24	6.08	14.22	6.79
ENSBGRG00000024689	SLC16A13	solute carrier family 16 member 13 [Source:HGNC Symbol;Acc:HGNC:31037]	1303.938146569	10.34865972037	9.5254091656649E-17	1.6644064948805E-14	yes	up	4.74	9.49	7.74	0	0	0	7.3233333333333	0
ENSBGRG00000024723	APOE	Apolipoprotein E [Source:UniProtKB/Swiss-Prot;Acc:P0DN41]	4.3565873445277	2.1231984678095	5.5063483631472E-16	8.7467509453387E-14	yes	up	596.22	738.24	424.93	144.69	189	161.98	586.46333333333	165.22333333333
ENSBGRG00000024737	TOMM40	translocase of outer mitochondrial membrane 40 [Source:HGNC Symbol;Acc:HGNC:18001]	2.487830102513	1.3148879651184	1.1622046317179E-6	3.2695581464034E-5	yes	up	36.36	25.38	40.7	17.01	21.27	12.64	34.146666666667	16.973333333333
ENSBGRG00000024761	TNFRSF21	TNF receptor superfamily member 21 [Source:HGNC Symbol;Acc:HGNC:13469]	2.3135853506195	1.2101303224364	1.329909330229E-6	3.6885633381271E-5	yes	up	43.51	51.43	35.28	25.78	18.3	31.76	43.406666666667	25.28
ENSBGRG00000024803	PLCE1	phospholipase C epsilon 1 [Source:HGNC Symbol;Acc:HGNC:17175]	2.4589861659033	1.2980636184481	0.0019139199380023	0.016029748778447	yes	up	1.39	1.14	2.16	0.58	1.2	0.55	1.5633333333333	0.77666666666667
ENSBGRG00000024804	CEP164	centrosomal protein 164 [Source:HGNC Symbol;Acc:HGNC:29182]	0.41687300956992	-1.2623201269631	0.00042304802334028	0.0047793485740296	yes	down	1.97	1.67	1.41	5.52	3.45	7.69	1.6833333333333	5.5533333333333
ENSBGRG00000024818	MMP23B	matrix metallopeptidase 23B [Source:HGNC Symbol;Acc:HGNC:7171]	3.3125705214642	1.7279511684904	1.1154018753796E-5	0.00023544711264723	yes	up	5.5	7.11	7.62	2.12	3.36	1.88	6.7433333333333	2.4533333333333
ENSBGRG00000024831	IQUB	IQ motif and ubiquitin domain containing [Source:HGNC Symbol;Acc:HGNC:21995]	2.2574419348569	1.174688879679	2.0468192121532E-7	7.206985415093E-6	yes	up	16.38	19.34	21.79	11.68	10.72	8.8	19.17	10.4
ENSBGRG00000024862	TRPC4	transient receptor potential cation channel subfamily C member 4 [Source:HGNC Symbol;Acc:HGNC:12336]	13.533994993082	3.7585158548208	6.3200798146977E-8	2.5550019322863E-6	yes	up	1.24	3.89	1.45	0.47	0.11	0.12	2.1933333333333	0.23333333333333
ENSBGRG00000024907	CRABP2	cellular retinoic acid binding protein 2 [Source:HGNC Symbol;Acc:HGNC:2339]	3.1018875007061	1.6331463636414	3.1389489343199E-15	4.3684168974438E-13	yes	up	57.2	43.35	49.13	21.57	16.07	19.18	49.893333333333	18.94
ENSBGRG00000024922	HS6ST2	heparan sulfate 6-O-sulfotransferase 2 [Source:HGNC Symbol;Acc:HGNC:19133]	2.9280331333719	1.5499318791277	0.0067280397512687	0.041704829770773	yes	up	45.52	12.2	17.43	8.8	4.09	36.65	25.05	16.513333333333
ENSBGRG00000024939	TSPAN18	tetraspanin 18 [Source:HGNC Symbol;Acc:HGNC:20660]	2.0495220397189	1.0352875042065	0.00040362400295803	0.0045962281466459	yes	up	10.82	10.71	8.12	5.83	7.6	4.1	9.8833333333333	5.8433333333333
ENSBGRG00000024954	PURG	purine rich element binding protein G [Source:HGNC Symbol;Acc:HGNC:17930]	0.38418294218487	-1.3801346304691	1.8887960291782E-5	0.00036311988208871	yes	down	0.98	1.31	1.03	3.64	3.35	3.68	1.1066666666667	3.5566666666667
ENSBGRG00000025008	ADAM11	ADAM metallopeptidase domain 11 [Source:HGNC Symbol;Acc:HGNC:189]	0.17049802916593	-2.5521730320541	1.238352457865E-10	8.9331792442134E-9	yes	down	3.28	1.08	3.31	16.85	15.03	16.57	2.5566666666667	16.15
ENSBGRG00000025037	NUDT13	nudix hydrolase 13 [Source:HGNC Symbol;Acc:HGNC:18827]	0.42776195069772	-1.2251199339857	5.8050002209692E-8	2.3711541162328E-6	yes	down	2.55	2.01	2.46	7.09	5.83	6.8	2.34	6.5733333333333
ENSBGRG00000025045	HTRA1	HtrA serine peptidase 1 [Source:HGNC Symbol;Acc:HGNC:9476]	2.3610632950085	1.2394367176237	1.6797692442718E-5	0.00033395766290036	yes	up	155.29	230.14	194.63	88.85	130.28	79.89	193.35333333333	99.673333333333
ENSBGRG00000025055	SELENOM	selenoprotein M [Source:HGNC Symbol;Acc:HGNC:30397]	2.5204539144221	1.3336835754373	4.6268248769593E-6	0.00010779473780009	yes	up	18.58	14.94	11.82	7.81	6.89	4.14	15.113333333333	6.28
ENSBGRG00000025058	BAIAP2L1	BAR/IMD domain containing adaptor protein 2 like 1 [Source:HGNC Symbol;Acc:HGNC:21649]	2.3989687723938	1.2624143780541	0.00033679969476237	0.0039793478586274	yes	up	7.83	12.12	10.6	8.48	4.13	3.22	10.183333333333	5.2766666666667
ENSBGRG00000025059		-	0.15192560676436	-2.7185630411207	2.8372662442803E-8	1.22916939277E-6	yes	down	0.38	0.19	0.45	2.65	5.44	2.25	0.34	3.4466666666667
ENSBGRG00000025080	RPP25	ribonuclease P and MRP subunit p25 [Source:HGNC Symbol;Acc:HGNC:30361]	22.451741109311	4.488755423701	1.1309744187833E-13	1.307772331602E-11	yes	up	1.41	1.31	2.73	0.1	0.15	0.05	1.8166666666667	0.1
ENSBGRG00000025085		-	0.45592505422115	-1.1331314038083	3.4919822986373E-6	8.5271605012998E-5	yes	down	1.18	0.87	0.85	2.19	2.64	2.9	0.96666666666667	2.5766666666667
ENSBGRG00000025093		-	2.4767015830504	1.3084200492104	2.1221999372773E-6	5.5163167295245E-5	yes	up	126.98	144.5	161.94	51.39	86.41	74.87	144.47333333333	70.89
ENSBGRG00000025096	ANGPTL4	angiopoietin like 4 [Source:HGNC Symbol;Acc:HGNC:16039]	0.42837355719288	-1.2230586672831	1.1833604910087E-5	0.00024728553294625	yes	down	26.19	39.6	24.58	82.73	64.66	87.81	30.123333333333	78.4
ENSBGRG00000025104	DNLZ	DNL-type zinc finger [Source:HGNC Symbol;Acc:HGNC:33879]	2.1814581745384	1.1252928129468	0.0023415179476669	0.018596618507377	yes	up	23.1	31.33	30.6	10.8	21.34	10.5	28.343333333333	14.213333333333
ENSBGRG00000025106	CTF1	cardiotrophin 1 [Source:HGNC Symbol;Acc:HGNC:2499]	0.35882983705368	-1.4786282381316	7.2165529991728E-8	2.8514450368088E-6	yes	down	8.22	10.16	9.96	19.48	13.24	21.32	9.4466666666667	18.013333333333
ENSBGRG00000025111	PLXNA1	plexin A1 [Source:HGNC Symbol;Acc:HGNC:9099]	2.0202787509546	1.0145543646972	3.9631264976107E-5	0.00068412872998272	yes	up	3.63	3.26	3.49	1.8	2.58	1.77	3.46	2.05
ENSBGRG00000025121	SERPINF1	serpin family F member 1 [Source:HGNC Symbol;Acc:HGNC:8824]	2.945503618253	1.5585143252064	0.00013507681621025	0.0018748614401787	yes	up	227.01	450.75	439.68	163.12	217.92	78.28	372.48	153.10666666667
ENSBGRG00000025137		-	2.0384962932708	1.0275053334835	5.246542808854E-6	0.00012009771792145	yes	up	9.75	6.46	6.37	4.54	4.42	4.86	7.5266666666667	4.6066666666667
ENSBGRG00000025165	GHR	growth hormone receptor [Source:HGNC Symbol;Acc:HGNC:4263]	0.4111548095046	-1.2822463899041	6.8827793296144E-7	2.0775160794149E-5	yes	down	84.79	110.8	94.67	389.42	211.67	277.06	96.753333333333	292.71666666667
ENSBGRG00000025192	SELENOW	selenoprotein W [Source:HGNC Symbol;Acc:HGNC:10752]	3.5319190929388	1.8204522949816	6.6063042420618E-17	1.167311691131E-14	yes	up	215.08	291.29	312.09	104.03	85.34	97.88	272.82	95.75
ENSBGRG00000025201	NDUFAF8	NADH:ubiquinone oxidoreductase complex assembly factor 8 [Source:HGNC Symbol;Acc:HGNC:33551]	2.3306939192376	1.2207595535049	0.00011467530788571	0.0016364645116249	yes	up	9.78	14.74	32.27	5.97	8.06	6.34	18.93	6.79
ENSBGRG00000025258	FOXP3	forkhead box P3 [Source:HGNC Symbol;Acc:HGNC:6106]	3.7156653245598	1.8936205619084	3.294236438958E-7	1.0755877403193E-5	yes	up	2.47	3.58	3.17	2.46	0.62	0.86	3.0733333333333	1.3133333333333
ENSBGRG00000025269		-	0.48176134823554	-1.0536094442453	0.00020449586531636	0.0026530480041192	yes	down	8.06	8.92	14.11	22.96	23.45	31.45	10.363333333333	25.953333333333
ENSBGRG00000025272	C18orf54	chromosome 18 open reading frame 54 [Source:HGNC Symbol;Acc:HGNC:13796]	0.43864467639302	-1.1888753354792	0.00020397792561528	0.0026510387258065	yes	down	2.34	2.48	1.65	5.43	4.05	6.63	2.1566666666667	5.37
ENSBGRG00000025299		-	0.38696541703936	-1.3697234558954	3.2842549053029E-7	1.0755877403193E-5	yes	down	2.27	2.08	3.12	7.52	6.46	9.73	2.49	7.9033333333333
ENSBGRG00000025321	MYO1F	myosin IF [Source:HGNC Symbol;Acc:HGNC:7600]	0.49719090929941	-1.0081281766719	0.0047019217376932	0.03178951902277	yes	down	2.11	2.75	1.22	6	4.12	5.82	2.0266666666667	5.3133333333333
ENSBGRG00000025342		-	2.4863336871877	1.3140199313642	6.980077554702E-7	2.1028486518246E-5	yes	up	52.21	27.76	51.11	19.24	17.22	17.58	43.693333333333	18.013333333333
ENSBGRG00000025359	NAPA	NSF attachment protein alpha [Source:HGNC Symbol;Acc:HGNC:7641]	2.041730483204	1.0297924371229	1.140103933524E-8	5.4213542739528E-7	yes	up	70.27	61.71	64.26	39.68	42.41	34.38	65.413333333333	38.823333333333
ENSBGRG00000025382		-	3.5022038122961	1.808263044489	1.191453178005E-15	1.8016146805102E-13	yes	up	13.38	10.07	13.02	4.3	4.64	3.81	12.156666666667	4.25
ENSBGRG00000025398	KAZALD1	Kazal type serine peptidase inhibitor domain 1 [Source:HGNC Symbol;Acc:HGNC:25460]	2.6555149252689	1.4089916380923	0.0057958317849676	0.037050914898537	yes	up	5.09	6.05	8.3	4.89	3.05	1.01	6.48	2.9833333333333
ENSBGRG00000025407		-	0.17467159471172	-2.5172830802245	0.003922502785362	0.027773650969204	yes	down	0.17	0.05	0.02	0.65	0.41	0.57	0.08	0.54333333333333
ENSBGRG00000025440	SERPINE1	serpin family E member 1 [Source:HGNC Symbol;Acc:HGNC:8583]	8.7101657575862	3.1227001740908	0.00036886128014145	0.0042589665870077	yes	up	287.41	94.38	64.93	7.69	37.54	14.44	148.90666666667	19.89
ENSBGRG00000025451	ACADSB	acyl-CoA dehydrogenase short/branched chain [Source:HGNC Symbol;Acc:HGNC:91]	3.7649221930561	1.9126200500627	2.7445425444993E-11	2.2957806412126E-9	yes	up	123.93	216.39	193.29	42.13	48.37	71.54	177.87	54.013333333333
ENSBGRG00000025453	RUNX2	RUNX family transcription factor 2 [Source:HGNC Symbol;Acc:HGNC:10472]	0.36767474236621	-1.4434980217309	5.595847247038E-8	2.3037540940175E-6	yes	down	2.59	2.52	2.5	11.1	5.19	8.11	2.5366666666667	8.1333333333333
ENSBGRG00000025458	RBPMS	RNA binding protein, mRNA processing factor [Source:HGNC Symbol;Acc:HGNC:19097]	0.34139545053624	-1.550484261866	3.2772765843272E-7	1.0755877403193E-5	yes	down	19.5	16.6	12.43	61.88	42.23	63.29	16.176666666667	55.8
ENSBGRG00000025506	CYP1A1	cytochrome P450 family 1 subfamily A member 1 [Source:HGNC Symbol;Acc:HGNC:2595]	30.261865136757	4.9194290031501	1.280414504007E-39	9.5884754714357E-37	yes	up	20.84	32.96	12.78	1.97	0.7	0.98	22.193333333333	1.2166666666667
ENSBGRG00000025539	DOCK3	dedicator of cytokinesis 3 [Source:HGNC Symbol;Acc:HGNC:2989]	0.35428681518111	-1.4970103184709	0.0010294522956802	0.0098235235448226	yes	down	0.97	1.28	1.74	6.78	1.69	6.89	1.33	5.12
ENSBGRG00000025552	MRPL12	mitochondrial ribosomal protein L12 [Source:HGNC Symbol;Acc:HGNC:10378]	2.8802297190472	1.5261838815681	3.5301203435164E-11	2.8764079027015E-9	yes	up	52.39	43.73	52.56	18.04	21.13	19.64	49.56	19.603333333333
ENSBGRG00000025579	MPV17L	MPV17 mitochondrial inner membrane protein like [Source:HGNC Symbol;Acc:HGNC:26827]	2.3354379337635	1.2236931048078	0.001735365649227	0.014864030609882	yes	up	3.56	4.31	7.32	2.49	2.58	3.32	5.0633333333333	2.7966666666667
ENSBGRG00000025600	ALDH18A1	aldehyde dehydrogenase 18 family member A1 [Source:HGNC Symbol;Acc:HGNC:9722]	3.1200107646262	1.6415510066664	4.3196651598971E-9	2.2882581756358E-7	yes	up	78.66	75.68	95.57	28.7	43.5	35.17	83.303333333333	35.79
ENSBGRG00000025643	SLC25A39	solute carrier family 25 member 39 [Source:HGNC Symbol;Acc:HGNC:24279]	2.2096289063981	1.14380409819	2.895795099679E-6	7.2170005923221E-5	yes	up	49.6	60.89	53.73	25.84	36.85	27.61	54.74	30.1
ENSBGRG00000025648	ECH1	enoyl-CoA hydratase 1 [Source:HGNC Symbol;Acc:HGNC:3149]	2.0007259574494	1.000523572589	1.2896863644067E-8	6.0661537389161E-7	yes	up	195.79	240.03	221.03	135.33	130.23	135.85	218.95	133.80333333333
ENSBGRG00000025655	MAGED1	MAGE family member D1 [Source:HGNC Symbol;Acc:HGNC:6813]	2.5720296437768	1.3629072704587	1.1410837242009E-8	5.4213542739528E-7	yes	up	113.24	108.26	114.9	67.35	54.9	38.88	112.13333333333	53.71
ENSBGRG00000025665	OAT	ornithine aminotransferase [Source:HGNC Symbol;Acc:HGNC:8091]	2.4691847405997	1.3040347807401	0.0003126054525544	0.0037366402735363	yes	up	45.24	70.43	60.04	17.67	41.61	24.09	58.57	27.79
ENSBGRG00000025686	PCDH12	protocadherin 12 [Source:HGNC Symbol;Acc:HGNC:8657]	2.4838065741261	1.3125528283835	1.7399180265705E-5	0.00034360543201787	yes	up	35.33	19.9	18.24	11.66	17.83	10.71	24.49	13.4
ENSBGRG00000025714		-	0.44412267194651	-1.1709698737965	0.0048032855191424	0.032335816812515	yes	down	0.93	1.09	1.01	3.62	1.49	3.36	1.01	2.8233333333333
ENSBGRG00000025721		proteasome 20S subunit beta 6 [Source:HGNC Symbol;Acc:HGNC:9543]	2.0989772085253	1.0696865013962	1.1724940935348E-7	4.3901528845066E-6	yes	up	98.95	106.52	126.85	68.61	64.19	59.64	110.77333333333	64.146666666667
ENSBGRG00000025751	NPM3	nucleophosmin/nucleoplasmin 3 [Source:HGNC Symbol;Acc:HGNC:7931]	2.7707114483616	1.470256471305	0.0077349152247359	0.046502641903749	yes	up	8.27	4.65	8.58	1.91	5.17	1.8	7.1666666666667	2.96
ENSBGRG00000025808		-	176.00390994605	7.4594636686209	9.6029046826899E-6	0.00020490539896877	yes	up	5.37	0.43	0.68	0	0	0	2.16	0
ENSBGRG00000025835		-	0.41474452060826	-1.2697051737267	0.0081915077240688	0.048464879785066	yes	down	55.25	22.72	18.16	160.52	70.69	48.68	32.043333333333	93.296666666667
ENSBGRG00000025837		-	2.5729163037111	1.3634045273457	9.4790870900872E-8	3.6006793134954E-6	yes	up	3843.4	4279.74	2486.11	1336.29	1651.77	1684.67	3536.4166666667	1557.5766666667
ENSBGRG00000025896	GRID2IP	Grid2 interacting protein [Source:HGNC Symbol;Acc:HGNC:18464]	46.056029716924	5.5253181431309	0.00024843985434765	0.0030885099995819	yes	up	0.13	0.25	0.42	0	0	0.02	0.26666666666667	0.0066666666666667
ENSBGRG00000025897	AGPAT2	1-acylglycerol-3-phosphate O-acyltransferase 2 [Source:HGNC Symbol;Acc:HGNC:325]	6.4817407448995	2.696381317242	1.3472704328687E-39	9.630534012406E-37	yes	up	687.55	781.6	635.37	90	126.15	106.02	701.50666666667	107.39
ENSBGRG00000025917		-	0.44244304552461	-1.176436341901	0.0004983788376528	0.0054616763769533	yes	down	101.48	59.85	80.44	347.03	139.62	180.36	80.59	222.33666666667
ENSBGRG00000025923	RAB31	RAB31, member RAS oncogene family [Source:HGNC Symbol;Acc:HGNC:9771]	2.1085431831238	1.0762465684231	7.9985652128776E-11	6.2062112624184E-9	yes	up	20.46	17.42	21.08	12.45	10.62	11.28	19.653333333333	11.45
ENSBGRG00000025944	TIMM17A	translocase of inner mitochondrial membrane 17A [Source:HGNC Symbol;Acc:HGNC:17315]	2.4842208159261	1.3127934166673	1.8403496855596E-5	0.0003564204329447	yes	up	42.77	39.83	53.05	8.83	23.97	22.1	45.216666666667	18.3
ENSBGRG00000025977	QPRT	quinolinate phosphoribosyltransferase [Source:HGNC Symbol;Acc:HGNC:9755]	6.2535970301351	2.6446862577413	1.8632927974484E-21	5.1407267601181E-19	yes	up	33.35	33.32	23.09	6.8	4.87	5.03	29.92	5.5666666666667
ENSBGRG00000026016		-	2.1802953574916	1.1245235854266	0.0018735068648193	0.015738658630421	yes	up	3.45	3.98	4.77	2.76	3.21	1.58	4.0666666666667	2.5166666666667
ENSBGRG00000026020	PPIF	peptidylprolyl isomerase F [Source:HGNC Symbol;Acc:HGNC:9259]	6.6611107957073	2.7357627787729	3.0940183502079E-24	9.5404965834059E-22	yes	up	17.46	15.01	18.77	2.54	3.57	3.22	17.08	3.11
ENSBGRG00000026024		-	0.30342387384345	-1.7205934914365	0.0028743959248494	0.02165919995888	yes	down	1.12	1.36	2.59	5.4	13.72	3.02	1.69	7.38
ENSBGRG00000026025	MSRB1	methionine sulfoxide reductase B1 [Source:HGNC Symbol;Acc:HGNC:14133]	3.5413930263202	1.8243169639372	3.7052165028292E-9	2.0092494732238E-7	yes	up	75.54	34.73	73.97	18.05	24.46	16.7	61.413333333333	19.736666666667
ENSBGRG00000026030	TUBB4A	tubulin beta 4A class IVa [Source:HGNC Symbol;Acc:HGNC:20774]	6.5508533809434	2.7116828590561	5.4194599493988E-5	0.00088409156809383	yes	up	2.36	1.82	2.22	0.11	0.83	0.2	2.1333333333333	0.38
ENSBGRG00000026065		-	2.6632306416363	1.4131773745253	1.2705996301727E-8	6.0004353705992E-7	yes	up	44.06	58.64	30.91	9.83	15.76	6.11	44.536666666667	10.566666666667
ENSBGRG00000026102	HAGH	hydroxyacylglutathione hydrolase [Source:HGNC Symbol;Acc:HGNC:4805]	3.3533840798221	1.7456177316616	1.47547496223E-14	1.9498587610108E-12	yes	up	59.9	66.91	72.46	20.92	27.05	23.96	66.423333333333	23.976666666667
ENSBGRG00000026108	IMPA2	inositol monophosphatase 2 [Source:HGNC Symbol;Acc:HGNC:6051]	0.31581660424977	-1.6628410711273	4.8674677408284E-10	3.0865241004947E-8	yes	down	4.16	4.95	4.04	19.88	11.43	21.47	4.3833333333333	17.593333333333
ENSBGRG00000026121	BHLHE40	basic helix-loop-helix family member e40 [Source:HGNC Symbol;Acc:HGNC:1046]	2.483495846427	1.3123723339126	6.6959292949158E-5	0.0010415448475949	yes	up	53.51	26.74	41.69	20.77	24.39	13.7	40.646666666667	19.62
ENSBGRG00000026131	PHLDA3	pleckstrin homology like domain family A member 3 [Source:HGNC Symbol;Acc:HGNC:8934]	3.0738995349722	1.6200700138361	4.9394841020937E-18	9.9587598704521E-16	yes	up	17.52	13.82	12.52	7.14	5.73	5.51	14.62	6.1266666666667
ENSBGRG00000026132		-	3.1949414753095	1.6757895042383	6.6365138005164E-13	7.099715375981E-11	yes	up	378.11	459.68	490.56	131.09	180.32	147.35	442.78333333333	152.92
ENSBGRG00000026182	MPV17L2	MPV17 mitochondrial inner membrane protein like 2 [Source:HGNC Symbol;Acc:HGNC:28177]	2.0942477894444	1.0664321506991	0.0066013822278293	0.041130482137418	yes	up	9.1	6.77	7.52	2.54	6.56	3.92	7.7966666666667	4.34
ENSBGRG00000026196	PDE4C	phosphodiesterase 4C [Source:HGNC Symbol;Acc:HGNC:8782]	0.39507523851865	-1.3398006671641	0.0030723196617577	0.022790235377737	yes	down	1.01	0.69	0.43	1.52	2.3	2.71	0.71	2.1766666666667
ENSBGRG00000026197	PRXL2A	peroxiredoxin like 2A [Source:HGNC Symbol;Acc:HGNC:28651]	0.41122182610636	-1.2820112555021	2.7093184431952E-5	0.00049658207270033	yes	down	64.74	52.4	72.15	234.34	106.88	170.73	63.096666666667	170.65
ENSBGRG00000026205	ADAMTS3	ADAM metallopeptidase with thrombospondin type 1 motif 3 [Source:HGNC Symbol;Acc:HGNC:219]	0.20929328518486	-2.2564020689407	0.00027032219375601	0.0033185689453606	yes	down	0.27	0.49	0.41	2.14	3.9	0.69	0.39	2.2433333333333
ENSBGRG00000026206	KCND2	potassium voltage-gated channel subfamily D member 2 [Source:HGNC Symbol;Acc:HGNC:6238]	121.10488532597	6.9201132537615	4.7224361194242E-9	2.4509911027744E-7	yes	up	83.1	135.41	279.94	3.28	0	2.77	166.15	2.0166666666667
ENSBGRG00000026248	G6PD	glucose-6-phosphate dehydrogenase [Source:HGNC Symbol;Acc:HGNC:4057]	3.1693897359166	1.6642050770448	3.9029888874684E-11	3.147610422786E-9	yes	up	128.39	124.51	95.22	42.06	55.96	33.62	116.04	43.88
ENSBGRG00000026260	ENO3	enolase 3 [Source:HGNC Symbol;Acc:HGNC:3354]	0.3405734415787	-1.5539621589802	0.00053422026662358	0.0057739848198779	yes	down	5.38	6.57	6.3	13.64	41.21	14.28	6.0833333333333	23.043333333333
ENSBGRG00000026285	ACOX2	acyl-CoA oxidase 2 [Source:HGNC Symbol;Acc:HGNC:120]	4.8336348862731	2.2731085017223	1.417910115535E-15	2.1108262985254E-13	yes	up	32.53	30.73	37.77	6.74	5.4	10.89	33.676666666667	7.6766666666667
ENSBGRG00000026333		-	71.022792620192	6.1502101832115	0.00010950607466879	0.0015799014038911	yes	up	1.09	0.39	0.95	0	0	0	0.81	0
ENSBGRG00000026336		-	2.5266797043273	1.337242791997	5.9375963215425E-7	1.8380834596964E-5	yes	up	263.78	454.36	378.06	193.4	137.58	203.76	365.4	178.24666666667
ENSBGRG00000026388	ALDOA	aldolase, fructose-bisphosphate A [Source:HGNC Symbol;Acc:HGNC:414]	2.4363628880713	1.284729033831	4.2809655030256E-8	1.8000658689995E-6	yes	up	1014.5	1065.46	958.71	489.4	625.16	407.59	1012.89	507.38333333333
ENSBGRG00000026401	MLEC	malectin [Source:HGNC Symbol;Acc:HGNC:28973]	2.2221918751502	1.1519833916039	1.2990156672731E-12	1.3351843387933E-10	yes	up	34.45	37.73	44.85	23.15	17.96	21.6	39.01	20.903333333333
ENSBGRG00000026412	ACADS	acyl-CoA dehydrogenase short chain [Source:HGNC Symbol;Acc:HGNC:90]	2.0852911804562	1.060248849027	2.7950257344671E-5	0.00050991385963143	yes	up	36.43	48.17	54.61	20.86	30.1	24.86	46.403333333333	25.273333333333
ENSBGRG00000026417		-	3.8224108468929	1.9344828528626	2.4916248489136E-7	8.5740245895E-6	yes	up	16.06	7.69	12.65	4.26	2.06	5.77	12.133333333333	4.03
ENSBGRG00000026419	NDUFAF4	NADH:ubiquinone oxidoreductase complex assembly factor 4 [Source:HGNC Symbol;Acc:HGNC:21034]	2.4306575315583	1.2813466386042	0.0082230679622372	0.048596755646051	yes	up	6.51	7.07	12.48	1.26	5.7	4.5	8.6866666666667	3.82
ENSBGRG00000026426	YPEL3	yippee like 3 [Source:HGNC Symbol;Acc:HGNC:18327]	0.41657269915018	-1.2633598020553	4.5733865529588E-6	0.00010678657349227	yes	down	49.31	61.89	35.84	153.47	102.9	151.21	49.013333333333	135.86
ENSBGRG00000026450		-	2.4649092489118	1.3015345315707	0.0041482646560519	0.028967855231382	yes	up	16.97	17.06	29.91	12.17	9.63	8.27	21.313333333333	10.023333333333
ENSBGRG00000026507	TSR3	TSR3 ribosome maturation factor [Source:HGNC Symbol;Acc:HGNC:14175]	2.4795067263665	1.3100531390769	6.1413354509304E-7	1.8899929804566E-5	yes	up	9.16	6.12	8.56	4	4.11	3.55	7.9466666666667	3.8866666666667
ENSBGRG00000026512		-	0.40442353519106	-1.3060611384094	0.00079283730373307	0.0079567067252752	yes	down	10.86	9.25	9.52	67.8	16.59	49.2	9.8766666666667	44.53
ENSBGRG00000026517		-	129.93044122653	7.0215956672232	5.5484786747001E-5	0.00089913545855907	yes	up	11.92	0.42	2.18	0	0	0	4.84	0
ENSBGRG00000026521		-	105.00139622637	6.7142647016229	5.7467644823355E-5	0.00092333825758826	yes	up	9.18	0.34	0.51	0.02	0	0	3.3433333333333	0.0066666666666667
ENSBGRG00000026539	CABS1	calcium binding protein, spermatid associated 1 [Source:HGNC Symbol;Acc:HGNC:30710]	129.06418061889	7.0119448525906	0.00016629619430381	0.0022371034658868	yes	up	2.99	0.17	0.09	0	0	0	1.0833333333333	0
ENSBGRG00000026550		acetyl-CoA acetyltransferase 2 [Source:HGNC Symbol;Acc:HGNC:94]	3.5227063895117	1.8166842341154	3.5169670671434E-13	3.8143326964067E-11	yes	up	60.74	75.84	99.24	19.9	17.15	14.29	78.606666666667	17.113333333333
ENSBGRG00000026582	GAS7	growth arrest specific 7 [Source:HGNC Symbol;Acc:HGNC:4169]	2.0620775995021	1.0440986248061	0.00016806759742784	0.002255145936135	yes	up	23.88	29.04	26.44	14.94	19.62	10.61	26.453333333333	15.056666666667
ENSBGRG00000026590		-	4.6531906520129	2.2182202988679	0.0051566449571912	0.033987174600498	yes	up	3.72	5.79	2.71	0.91	2.08	0.09	4.0733333333333	1.0266666666667
ENSBGRG00000026597	TAGAP	T cell activation RhoGTPase activating protein [Source:HGNC Symbol;Acc:HGNC:15669]	0.42563227207771	-1.2323205525977	0.0014482739644743	0.012882102016585	yes	down	0.54	0.65	0.76	1.92	1.3	2.71	0.65	1.9766666666667
ENSBGRG00000026641	CFAP52	cilia and flagella associated protein 52 [Source:HGNC Symbol;Acc:HGNC:16053]	0.43125293547021	-1.2133938178799	0.0046954944178104	0.031759718371822	yes	down	1.54	0.72	0.88	3.96	1.96	3.68	1.0466666666667	3.2
ENSBGRG00000026654	NTN1	netrin 1 [Source:HGNC Symbol;Acc:HGNC:8029]	2.0308333790373	1.0220718776954	0.0016936996156209	0.014618616989711	yes	up	29.43	14.5	18.1	10.17	16.43	9.99	20.676666666667	12.196666666667
ENSBGRG00000026674	AOX1	aldehyde oxidase 1 [Source:HGNC Symbol;Acc:HGNC:553]	0.33100761400725	-1.5950636918604	3.854937180647E-9	2.0690355666503E-7	yes	down	48.19	61.69	33.98	213.76	137.72	185.31	47.953333333333	178.93
ENSBGRG00000026727	AURKB	aurora kinase B [Source:HGNC Symbol;Acc:HGNC:11390]	3.0305642307211	1.5995864197979	0.0077859813606317	0.04671588816379	yes	up	1.44	1.51	1.45	0.76	0.65	0.38	1.4666666666667	0.59666666666667
ENSBGRG00000026730	TMEM107	transmembrane protein 107 [Source:HGNC Symbol;Acc:HGNC:28128]	0.37613625301825	-1.4106727310004	1.8995824785803E-7	6.7433033991318E-6	yes	down	5.86	7.13	4.98	25.97	13.6	16.06	5.99	18.543333333333
ENSBGRG00000026733	ACACB	acetyl-CoA carboxylase beta [Source:HGNC Symbol;Acc:HGNC:85]	0.33040990474975	-1.5976711595853	0.0011766299904766	0.010884519547197	yes	down	0.19	0.11	0.2	0.61	0.38	0.92	0.16666666666667	0.63666666666667
ENSBGRG00000026736	PER1	period circadian regulator 1 [Source:HGNC Symbol;Acc:HGNC:8845]	0.47444565438755	-1.0756852523951	4.2673948045656E-6	0.00010168037984333	yes	down	11.8	11.18	15.75	29.38	28.95	38.2	12.91	32.176666666667
ENSBGRG00000026744	FBLN7	fibulin 7 [Source:HGNC Symbol;Acc:HGNC:26740]	2.4346728941153	1.2837279547561	0.00055176922109753	0.0059391668521422	yes	up	5.5	5.11	2.9	1.72	2.88	2.53	4.5033333333333	2.3766666666667
ENSBGRG00000026753	MERTK	MER proto-oncogene, tyrosine kinase [Source:HGNC Symbol;Acc:HGNC:7027]	0.41041979244324	-1.2848277884766	1.2473495090379E-5	0.00025776371063245	yes	down	3.58	76.99	2.07	17.11	78.48	15.89	27.546666666667	37.16
ENSBGRG00000026766	CDK10	cyclin dependent kinase 10 [Source:HGNC Symbol;Acc:HGNC:1770]	0.4712674625008	-1.0853820174152	0.00057364496407233	0.0061368304115656	yes	down	3.4	2.45	4.53	10.14	6.97	9.35	3.46	8.82
ENSBGRG00000026774	ZNF514	zinc finger protein 514 [Source:HGNC Symbol;Acc:HGNC:25894]	0.20547793939266	-2.2829445838867	0.0024191579647357	0.019031354754094	yes	down	0.12	0.28	0.52	1.36	1.45	2.71	0.30666666666667	1.84
ENSBGRG00000026804		-	10.072849178593	3.3323999127335	0.00077632070407726	0.007820896471697	yes	up	0.4	0.54	0.39	0.04	0.04	0.14	0.44333333333333	0.073333333333333
ENSBGRG00000026805		-	2.0756805130377	1.0535844024016	8.3073960157626E-6	0.00018044490296116	yes	up	97.16	160.57	149.82	83.28	66.09	79.06	135.85	76.143333333333
ENSBGRG00000026808	ZAP70	zeta chain of T cell receptor associated protein kinase 70 [Source:HGNC Symbol;Acc:HGNC:12858]	0.29386600686086	-1.7667696109223	0.00029643330498897	0.003588691419751	yes	down	0.61	0.96	0.97	6.33	2.05	2.35	0.84666666666667	3.5766666666667
ENSBGRG00000026853	KCTD19	potassium channel tetramerization domain containing 19 [Source:HGNC Symbol;Acc:HGNC:24753]	29.919106086552	4.9029951663775	0.0049969091696106	0.033298054409391	yes	up	0.53	0.07	0.09	0.02	0	0	0.23	0.0066666666666667
ENSBGRG00000026871	CDH15	cadherin 15 [Source:HGNC Symbol;Acc:HGNC:1754]	8.6020748475936	3.1046846843844	2.9568182745123E-12	2.8526947352749E-10	yes	up	4.23	4.56	1.77	0.5	0.47	0.52	3.52	0.49666666666667
ENSBGRG00000026875	ACSF3	acyl-CoA synthetase family member 3 [Source:HGNC Symbol;Acc:HGNC:27288]	2.2768804762545	1.18705855988	0.00012623688360974	0.0017709199211836	yes	up	4.32	6.69	6.11	2.63	3.32	2.75	5.7066666666667	2.9
ENSBGRG00000026892	PIEZO1	piezo type mechanosensitive ion channel component 1 [Source:HGNC Symbol;Acc:HGNC:28993]	2.0657035388225	1.0466332194691	3.0807796520004E-7	1.0286271933622E-5	yes	up	31.6	22.95	30.93	11.82	19.39	16.72	28.493333333333	15.976666666667
ENSBGRG00000026907	MVD	mevalonate diphosphate decarboxylase [Source:HGNC Symbol;Acc:HGNC:7529]	4.6950176974219	2.2311305959908	1.1822074122828E-19	2.7340284949353E-17	yes	up	31.53	21.96	39.96	5.18	4.33	3.64	31.15	4.3833333333333
ENSBGRG00000026918		CKLF like MARVEL transmembrane domain containing 2 [Source:HGNC Symbol;Acc:HGNC:19173]	149.24454394025	7.221534380399	1.5130875753201E-5	0.00030467112944281	yes	up	7.04	0.44	1.14	0	0	0	2.8733333333333	0
ENSBGRG00000026919		-	2.4380859264966	1.2857489723675	0.0067182890709746	0.041673402361376	yes	up	0.39	0.56	0.65	0.45	0.21	0.16	0.53333333333333	0.27333333333333
