# Supplementary material for: Transcriptomics and Metabolomics Signatures of Fat Deposition Following Orchiectomy in Yak
Source: Animals (Basel). 2026 Jun 12;16(12):1825. doi: 10.3390/ani16121825 (PMC13296150; doi:10.3390/ani16121825)
Supplement: Supplementary file 1 [file animals-16-01825-s001.zip › Table S3.csv]

Metabolite	´úÐ»Îï	P_value	FDR	VIP_pred_OPLS-DA	VIP_PLS-DA	FC(EG/CG)	Log2FC(EG/CG)	Significant	Regulate	level	KEGG Compound ID	KEGG Compound First Category	KEGG Compound Second Category	KEGG Pathway ID	KEGG Pathway Description	KEGG Pathway First Category	KEGG Pathway Second Category	Library ID	HMDB Superclass	HMDB Class	HMDB Subclass	CAS ID	M/Z	Retention time	Adducts	Formula	Fragmentation Score	Theoretical Fragmentation Score	Metab ID	ID	Mode	RSD	Score	Mass Error	eg_mean	eg_SD	cg_mean	cg_SD
Gpetn(20:5/16:1)	-	0.0006887	0.01124	4.8417	4.7933	0.3038	-1.719	yes	down	B(i)	-	-	-	-	-	-	-	HMDB0009452	Lipids and lipid-like molecules	Glycerophospholipids	Glycerophosphoethanolamines	-	734.4777	6.9605	M-H	C41H70NO8P	35.6	0	metab_7251	neg_1874	neg		43.1		1.541	1.778	5.073	0.2064
1A,1B-Dihomo-Pge1	-	8.99E-8	1.901E-5	4.8344	4.8034	0.3944	-1.3422	yes	down	B(i)	-	-	-	-	-	-	-	LMFA03010108	-	-	-	--	381.2648	6.3757	M-H	C22H38O5	57.5	0	metab_6733	neg_1327	neg		50.2		1.976	0.4573	5.01	0.2997
N-Acetylmuramoyl-Ala	N -ÒÒõ£-¶¹Þ¢õ£-±û°±Ëá	3.561E-7	4.897E-5	4.6684	4.6343	0.3801	-1.3954	yes	down	B(ii)	C02999	-	-	-	-	-	-	HMDB0060494	Organic oxygen compounds	Organooxygen compounds	Carbohydrates and carbohydrate conjugates	-;_	382.1788	2.7403	M+NH4	C14H24N2O9	0	40.9	metab_4714	pos_4962	pos		45.6		1.727	0.5361	4.543	0.2389
3-Hydroxytetradecanedioic Acid	-	1.462E-6	0.0001447	4.2917	4.1748	0.5349	-0.9026	yes	down	B(ii)	-	-	-	-	-	-	-	HMDB0000394	Lipids and lipid-like molecules	Fatty Acyls	Fatty acids and conjugates	73179-89-2	255.1603	7.0618	M-H2O-H	C14H26O5	0	43	metab_8369	neg_3009	neg		47.6		2.704	0.05827	5.055	0.5676
N-Acetylmuramyl-L-Alanine	-	1.228E-8	3.941E-6	4.0381	3.9978	0.5772	-0.7929	yes	down	B(ii)	-	-	-	-	-	-	-	HMDB0255071	Organic acids and derivatives	Carboxylic acids and derivatives	Amino acids, peptides, and analogues	-	382.1788	2.6218	M+NH4	C14H24N2O9	0	53.1	metab_645	pos_668	pos		48.0		2.812	0.1217	4.872	0.2763
Pc(P-16:0/18:3)	-	0.0006699	0.01109	4.0227	3.8632	0.6366	-0.6517	yes	down	B(i)	-	-	-	-	-	-	-	LMGP01030031	-	-	-	--	762.5406	6.9752	M+Na	C42H78NO7P	90.9	0	metab_3265	pos_3432	pos		54.9		4.016	1.127	6.309	0.2657
Pc(20:5/0:0)	-	1.197E-9	8.029E-7	3.9943	3.9612	0.605	-0.725	yes	down	B(i)	-	-	-	-	-	-	-	LMGP01050050	-	-	-	--	564.3048	6.4088	M+Na	C28H48NO7P	90.8	0	metab_1558	pos_1622	pos		54.2		3.117	0.02577	5.152	0.2333
L-Pyridosine	L -ßÁà¤»ù	1.883E-5	0.001031	3.9821	3.9064	1.9934	0.9953	yes	up	B(ii)	-	-	-	-	-	-	-	HMDB0029443	Organic acids and derivatives	Carboxylic acids and derivatives	Amino acids, peptides, and analogues	31489-08-4	237.1230	2.8278	M+H-H2O	C12H18N2O4	0	59.2	metab_682	pos_705	pos		50.9		4.256	0.1808	2.135	0.6613
Benzyldimethyltetradecylammonium	ÜÐ»ù¶þ¼×»ùÊ®ËÄÍé»ùï§	1.862E-5	0.001025	3.8952	3.7741	0.6742	-0.5687	yes	down	B(i)	-	-	-	-	-	-	-	-	-	-	-	-	332.3305	6.1317	M+	C23H42N+	97.2	0	metab_4079	pos_4298	pos		57.9		4.11	0.3275	6.096	0.5511
Pe(15:0/20:4(5Z,8Z,11Z,14Z))	-	1.278E-11	3.959E-8	3.8526	3.8053	0.6498	-0.6218	yes	down	B(ii)	_;C00350	-;Lipids	-;Phospholipids	map01100;map00564;map00563;map04136;map05167;map04723;map04140	Metabolic pathways;Glycerophospholipid metabolism;Glycosylphosphatidylinositol (GPI)-anchor biosynthesis;Autophagy - other;Kaposi sarcoma-associated herpesvirus infection;Retrograde endocannabinoid signaling;Autophagy - animal	Metabolism;Metabolism;Metabolism;Cellular Processes;Human Diseases;Organismal Systems;Cellular Processes	Global and overview maps;Lipid metabolism;Glycan biosynthesis and metabolism;Transport and catabolism;Infectious disease: viral;Nervous system;Transport and catabolism	HMDB0008904	Lipids and lipid-like molecules	Glycerophospholipids	Glycerophosphoethanolamines	_;	706.4824	7.1364	M-H2O-H	C40H72NO8P	0	63.9	metab_8346	neg_2985	neg		49.2		3.463	0.005212	5.329	0.1358
Hydroxytetradecadienyl-L-Carnitine	-	8.612E-11	1.111E-7	3.8389	3.7965	0.6591	-0.6015	yes	down	B(ii)	-	-	-	-	-	-	-	HMDB0253295	Lipids and lipid-like molecules	Fatty Acyls	Fatty acids and conjugates	-	370.2944	6.0865	M+H	C21H39NO4	0	59.7	metab_4113	pos_4336	pos		50.0		3.58	0.02578	5.432	0.1615
N-Arachidonoyl Glutamic Acid	-	2.857E-8	7.383E-6	3.8252	3.7722	1.4882	0.5735	yes	up	B(ii)	-	-	-	-	-	-	-	HMDB0241995	Organic acids and derivatives	Carboxylic acids and derivatives	Amino acids, peptides, and analogues	_;	433.2841	6.8531	M+	C25H39NO5	0	49.8	metab_2034	pos_2126	pos		48.1		5.652	0.2957	3.798	0.02107
Diphenylamine	¶þ±½°·	2.711E-8	7.383E-6	3.7675	3.7209	1.7153	0.7784	yes	up	B(i)	C11016	-	-	-	-	-	-	HMDB0032562	Benzenoids	Benzene and substituted derivatives	Aniline and substituted anilines	122-39-4	187.1225	3.8264	M+NH4	C12H11N	70.9	0	metab_4564	pos_4808	pos		53.2		4.319	0.2705	2.518	0.09388
8-Isoquinoline Methanamine (Hydrochloride)	-	6.109E-9	2.471E-6	3.7331	3.6904	1.7488	0.8064	yes	up	B(i)	-	-	-	-	-	-	-	-	-	-	-	-	158.0961	3.8264	M+H	C11H11N	50.2	0	metab_4565	pos_4809	pos		48.7		4.115	0.2392	2.353	0.02098
Retaspimycin	ÈðËûÃ¹ËØ	5.472E-7	7.071E-5	3.6269	3.5886	0.6273	-0.6728	yes	down	B(ii)	-	-	-	-	-	-	-	HMDB0257169	Phenylpropanoids and polyketides	Macrolactams	Not Available	-	586.3163	6.2934	M-H	C31H45N3O8	0	42.3	metab_6625	neg_1219	neg		44.9		2.9	0.1745	4.623	0.333
Hexadecenoylcarnitine	Ê®ÁùÏ©õ£Èâ¼î	2.854E-8	7.383E-6	3.5728	3.5364	0.7095	-0.4952	yes	down	B(ii)	-	-	-	-	-	-	-	HMDB0253127	Lipids and lipid-like molecules	Fatty Acyls	Fatty acids and conjugates	-	398.3256	6.1410	M+H	C23H43NO4	0	54.6	metab_1304	pos_1355	pos		49.3		3.985	0.2362	5.617	0.1111
Gpcho(22:6/20:2)	-	0.0005043	0.009459	3.527	3.4101	0.6951	-0.5247	yes	down	B(i)	C00157	Lipids	Phospholipids	map01100;map00564;map00590;map00591;map00592;map05231;map04723	Metabolic pathways;Glycerophospholipid metabolism;Arachidonic acid metabolism;Linoleic acid metabolism;alpha-Linolenic acid metabolism;Choline metabolism in cancer;Retrograde endocannabinoid signaling	Metabolism;Metabolism;Metabolism;Metabolism;Metabolism;Human Diseases;Organismal Systems	Global and overview maps;Lipid metabolism;Lipid metabolism;Lipid metabolism;Lipid metabolism;Cancer: overview;Nervous system	HMDB0008736	Lipids and lipid-like molecules	Glycerophospholipids	Glycerophosphocholines	-	858.5959	7.0365	M+H	C50H84NO8P	71.4	0	metab_2184	pos_2282	pos		48.1		4.024	0.8087	5.789	0.285
Myristoylcarnitine	Èâ¶¹Þ¢õ£Èâ¼î	4.533E-9	2.079E-6	3.516	3.4957	0.7226	-0.4687	yes	down	B(i)	-	-	-	-	-	-	-	HMDB0254979	Lipids and lipid-like molecules	Fatty Acyls	Fatty acid esters	-	372.3101	6.1228	M+H	C21H41NO4	77.9	0	metab_1296	pos_1347	pos		54.0		4.124	0.1645	5.707	0.1294
Lysopa(20:4(8Z,11Z,14Z,17Z)/0:0)	-	1.177E-8	3.909E-6	3.4789	3.442	0.7223	-0.4694	yes	down	B(ii)	-	-	-	-	-	-	-	HMDB0114742	Lipids and lipid-like molecules	Glycerophospholipids	Glycerophosphates	-	500.2761	6.4337	M+ACN+H	C23H39O7P	0	68.7	metab_3791	pos_3993	pos		52.2		4.026	0.1539	5.574	0.1653
Pa(20:1(11Z)/15:0)	-	2.303E-6	0.0002041	3.4733	3.385	0.6895	-0.5363	yes	down	B(ii)	_;C00416	-;Lipids	-;Phospholipids	map01100;map00564;map04070;map00561;map05212;map05200;map04975;map04024;map04072;map04912;map05231;map04666	Metabolic pathways;Glycerophospholipid metabolism;Phosphatidylinositol signaling system;Glycerolipid metabolism;Pancreatic cancer;Pathways in cancer;Fat digestion and absorption;cAMP signaling pathway;Phospholipase D signaling pathway;GnRH signaling pathway;Choline metabolism in cancer;Fc gamma R-mediated phagocytosis	Metabolism;Metabolism;Environmental Information Processing;Metabolism;Human Diseases;Human Diseases;Organismal Systems;Environmental Information Processing;Environmental Information Processing;Organismal Systems;Human Diseases;Organismal Systems	Global and overview maps;Lipid metabolism;Signal transduction;Lipid metabolism;Cancer: specific types;Cancer: overview;Digestive system;Signal transduction;Signal transduction;Endocrine system;Cancer: overview;Immune system	HMDB0115093	Lipids and lipid-like molecules	Glycerophospholipids	Glycerophosphates	_;	733.5034	6.8306	M+FA-H	C38H73O8P	0	46.6	metab_8491	neg_3138	neg		45.0		3.449	0.01495	5.002	0.3959
Eicosapentaenoic Acid	¶þÊ®Ì¼ÎåÏ©Ëá	1.872E-8	5.616E-6	3.4028	3.375	0.6692	-0.5795	yes	down	B(i)	C06428	Lipids	Fatty acids	map01040	Biosynthesis of unsaturated fatty acids	Metabolism	Lipid metabolism	HMDB0001999;PW_C001337	Lipids and lipid-like molecules	Fatty Acyls	Fatty acids and conjugates	10417-94-4	301.2174	6.5335	M-H	C20H30O2	83.3	0	metab_8780	neg_3447	neg		54.9		3.016	0.09402	4.507	0.2079
Pe(20:5/0:0)	-	1.335E-5	0.0007908	3.3614	3.3137	0.7282	-0.4575	yes	down	B(i)	-	-	-	-	-	-	-	-	-	-	-	-	498.2636	6.3120	M-H	C25H42NO7P	89.4	0	metab_9002	neg_3675	neg		56.2		4.068	0.4421	5.586	0.1646
Ile Asn Phe	ÒìÁÁ°±Ëá Ìì¶¬õ£°· ±½±û°±Ëá	0.0001844	0.00503	3.3538	3.198	0.7008	-0.5129	yes	down	B(i)	-	-	-	-	-	-	-	-	-	-	-	-	393.2087	3.5590	M+H	C19H28N4O5	65.4	0	metab_4593	pos_4837	pos		49.1		3.518	0.3224	5.02	0.5522
2-Aminobiphenyl	2 -°±»ùÁª±½	7.084E-7	8.342E-5	3.33	3.3339	1.479	0.5647	yes	up	B(i)	-	-	-	-	-	-	-	HMDB0245011	Not Available	Not Available	Not Available	-	170.0961	3.8264	M+H	C12H11N	50	0	metab_812	pos_839	pos		49.0		4.483	0.2218	3.031	0.2387
Pc(18:3/0:0)	-	4.937E-5	0.002088	3.2984	3.2816	0.7282	-0.4575	yes	down	B(i)	-	-	-	-	-	-	-	HMDB0010388	Lipids and lipid-like molecules	Glycerophospholipids	Glycerophosphocholines	-	518.3232	6.4175	M+H	C26H48NO7P	58.5	0	metab_3813	pos_4016	pos		50.2		4.073	0.521	5.593	0.1769
N-Methylanthranilic Acid	N-¼×»ùÁÚ°±»ù¼×Ëá	9.384E-7	0.0001027	3.2553	3.274	1.5463	0.6289	yes	up	B(i)	C03005	-	-	-	-	-	-	HMDB0032609	Benzenoids	Benzene and substituted derivatives	Benzoic acids and derivatives	119-68-6	152.0704	0.6545	M+H	C8H9NO2	38	0	metab_376	pos_397	pos		46.7		3.988	0.2637	2.579	0.1918
Veratramine	Þ¼Â«°·	0.002432	0.02454	3.2086	3.0379	1.4221	0.5081	yes	up	B(ii)	C10829;_	-	-	-	-	-	-	HMDB0259781	Benzenoids	Fluorenes	Not Available	60-70-8;_	432.2888	6.0558	M+Na	C27H39NO2	0	56.6	metab_1251	pos_1295	pos		48.2		5.087	0.8724	3.577	0.2909
Licorice Glycoside D1	-	2.848E-6	0.000239	3.2014	3.1672	0.7357	-0.4428	yes	down	B(ii)	-	-	-	-	-	-	-	HMDB0031994	Phenylpropanoids and polyketides	Flavonoids	Flavonoid glycosides	_;	697.2096	6.0953	M+H	C35H36O15	0	54.6	metab_4101	pos_4323	pos		42.6		3.75	0.157	5.097	0.3148
Peg N12	-	0.0002387	0.005941	3.185	3.0448	0.7336	-0.447	yes	down	B(i)	-	-	-	-	-	-	-	-	-	-	-	-	547.3311	4.1876	M+H	C24H50O13	43.3	0	metab_4524	pos_4768	pos		46.8		3.775	0.2057	5.146	0.5671
Ps(20:4(8Z,11Z,14Z,17Z)/24:0)	-	0.02888	0.1135	3.1284	3.1124	0.6777	-0.5614	yes	down	B(ii)	_;C02737	-;Lipids	-;Phospholipids	map01100;map00564;map05146;map05322;map00260;map05140	Metabolic pathways;Glycerophospholipid metabolism;Amoebiasis;Systemic lupus erythematosus;Glycine, serine and threonine metabolism;Leishmaniasis	Metabolism;Metabolism;Human Diseases;Human Diseases;Metabolism;Human Diseases	Global and overview maps;Lipid metabolism;Infectious disease: parasitic;Immune disease;Amino acid metabolism;Infectious disease: parasitic	HMDB0112678	Lipids and lipid-like molecules	Glycerophospholipids	Glycerophosphoserines	-	896.6289	6.6294	M+H	C50H90NO10P	0	83	metab_3559	pos_3748	pos		51.3		3.803	0.947	5.612	1.457
Palmitoylcarnitine	×Øéµõ£Èâ¼î	1.502E-7	2.687E-5	3.0785	3.0534	0.7953	-0.3304	yes	down	B(i)	C02990	-	-	map01212;map00071	Fatty acid metabolism;Fatty acid degradation	Metabolism;Metabolism	Global and overview maps;Lipid metabolism	HMDB0000222;LMFA07070004	Lipids and lipid-like molecules	Fatty Acyls	Fatty acid esters	2364-67-2;	400.3413	6.1763	M+H	C23H45NO4	89.9	0	metab_4040	pos_4255	pos		56.4		4.787	0.2179	6.019	0.0864
(E)-1-(4-Methylquinazolin-2(1H)-Ylidene)Guanidine	-	4.396E-6	0.0003408	3.0702	3.0293	1.4325	0.5185	yes	up	B(i)	-	-	-	-	-	-	-	-	-	-	-	-	234.1331	3.4793	M+CH3OH+H	C10H11N5	50.4	0	metab_4601	pos_4845	pos		46.7		4.147	0.1491	2.895	0.3091
Pe(18:3/0:0)	-	1.054E-7	2.001E-5	3.0589	3.0286	0.7588	-0.3982	yes	down	B(i)	-	-	-	-	-	-	-	-	-	-	-	-	474.2640	6.3308	M-H	C23H42NO7P	85.2	0	metab_6663	neg_1257	neg		54.6		3.81	0.1789	5.021	0.1316
Ps(20:3(8Z,11Z,14Z)/20:4(8Z,11Z,14Z,17Z))	-	1.819E-7	2.914E-5	3.0501	3.0463	0.7318	-0.4506	yes	down	B(ii)	_;C02737	-;Lipids	-;Phospholipids	map01100;map00564;map05146;map05322;map00260;map05140	Metabolic pathways;Glycerophospholipid metabolism;Amoebiasis;Systemic lupus erythematosus;Glycine, serine and threonine metabolism;Leishmaniasis	Metabolism;Metabolism;Human Diseases;Human Diseases;Metabolism;Human Diseases	Global and overview maps;Lipid metabolism;Infectious disease: parasitic;Immune disease;Amino acid metabolism;Infectious disease: parasitic	HMDB0112629	Lipids and lipid-like molecules	Glycerophospholipids	Glycerophosphoserines	-	892.5320	7.3819	M+Hac-H	C46H76NO10P	0	47.8	metab_7452	neg_2075	neg		45.0		3.35	0.005211	4.578	0.2384
3-O-Sulfogalactosylceramide (D18:1/26:1(17Z))	-	0.001503	0.0185	3.0404	2.9497	0.7595	-0.3969	yes	down	B(ii)	C06125	Lipids	Glycolipids	map00600;map01100	Sphingolipid metabolism;Metabolic pathways	Metabolism;Metabolism	Lipid metabolism;Global and overview maps	HMDB0012319	Lipids and lipid-like molecules	Sphingolipids	Glycosphingolipids	928346-40-1	940.6552	6.6033	M+Na	C50H95NO11S	0	82.2	metab_1794	pos_1869	pos		51.6		4.332	0.02579	5.704	0.7767
Decaethylene Glycol	-	0.0003223	0.007214	3.0401	2.9034	0.7743	-0.3691	yes	down	B(i)	-	-	-	-	-	-	-	-	-	-	-	-	459.2788	3.8972	M+H	C20H42O11	38.8	0	metab_4560	pos_4804	pos		46.5		4.322	0.1833	5.582	0.5467
2-Amino-5-[[1-[Carboxymethyl(Sulfo)Amino]-1-Oxo-3-Sulfanylpropan-2-Yl]Amino]-5-Oxopentanoic Acid	-	1.341E-7	2.446E-5	3.0262	2.9659	0.7364	-0.4415	yes	down	B(ii)	-	-	-	-	-	-	-	HMDB0257661	Organic acids and derivatives	Carboxylic acids and derivatives	Amino acids, peptides, and analogues	-	386.0336	0.8428	M-H	C10H17N3O9S2	0	45.6	metab_9628	neg_4316	neg		44.6		3.226	0.00521	4.381	0.217
Oxacillin	±½ßòÇàÃ¹ËØ	7.672E-5	0.002844	3.0196	2.9144	0.7154	-0.4832	yes	down	B(ii)	C07334	-	-	-	-	-	-	HMDB0014851	Organic acids and derivatives	Carboxylic acids and derivatives	Amino acids, peptides, and analogues	66-79-5	419.1377	2.7310	M+NH4	C19H19N3O5S	0	45.1	metab_4721	pos_4969	pos		46.5		3.039	0.3879	4.248	0.2504
Oleoyl-L-Carnitine	ÓÍõ£- L -Èâ¼î	2.239E-8	6.313E-6	3.0161	2.9919	0.8102	-0.3037	yes	down	B(i)	-	-	-	-	-	-	-	-	-	-	-	-	426.3573	6.1930	M+H	C25H47NO4	71.3	0	metab_1358	pos_1409	pos		51.9		4.993	0.1571	6.163	0.09278
Histidyllysine	-	0.001004	0.01406	2.9505	2.8678	0.7096	-0.495	yes	down	B(ii)	-	-	-	-	-	-	-	HMDB0028890	Organic acids and derivatives	Carboxylic acids and derivatives	Amino acids, peptides, and analogues	37700-85-9	248.1487	1.1049	M+H-2H2O	C12H21N5O3	0	72.5	metab_489	pos_510	pos		51.2		3.105	0.6687	4.376	0.1187
Morusin	É£¸ùÆ¤ËØ	1.624E-7	2.85E-5	2.9312	2.9013	0.7853	-0.3488	yes	down	B(ii)	C10106	-	-	-	-	-	-	HMDB0036631	Phenylpropanoids and polyketides	Flavonoids	Flavones	62596-29-6;	401.1432	6.5335	M-H2O-H	C25H24O6	0	52	metab_8777	neg_3444	neg		47.3		4.07	0.1463	5.183	0.1555
Dg(I-12:0/20:4(5Z,7E,11Z,14Z)-Oh(9)/0:0)	-	0.001159	0.01553	2.9287	2.8347	0.7333	-0.4475	yes	down	B(ii)	-	-	-	-	-	-	-	HMDB0298354	Not Available	Not Available	Not Available	-	621.4379	6.6150	M+FA-H	C35H60O6	0	67.9	metab_8705	neg_3368	neg		49.5		3.429	0.005212	4.676	0.6802
Lys Leu Gln	Àµ°±Ëá ÁÁ°±Ëá ¹È°±õ£°·	0.0003282	0.007286	2.896	2.7691	0.8114	-0.3016	yes	down	B(i)	-	-	-	-	-	-	-	-	-	-	-	-	388.2534	3.5520	M+H	C17H33N5O5	78.5	0	metab_4594	pos_4838	pos		53.9		4.934	0.1255	6.081	0.5109
(3S)-3-Hydroxycyclocitral	-	0.0002439	0.006051	2.8898	2.7781	0.7518	-0.4116	yes	down	B(ii)	C19731	-	-	-	-	-	-	HMDB0303972	Organic oxygen compounds	Organooxygen compounds	Alcohols and polyols	-;_	227.1290	6.9605	M+Hac-H	C10H16O2	0	51.1	metab_8412	neg_3055	neg		49.3		3.453	0.1566	4.593	0.4783
Squamocin K	-	0.0002633	0.00628	2.8881	2.8209	0.7404	-0.4336	yes	down	B(ii)	-	-	-	-	-	-	-	HMDB0029957	Lipids and lipid-like molecules	Fatty Acyls	Fatty alcohols	161169-70-6	623.4539	6.7032	M+FA-H	C35H62O6	0	49.7	metab_8601	neg_3255	neg		46.3		3.346	0.005211	4.519	0.5229
Decanoyl-L-Carnitine	-	1.38E-5	0.0008125	2.8803	2.8644	0.7632	-0.3898	yes	down	B(i)	C03299	-	-	-	-	-	-	HMDB0000651	Lipids and lipid-like molecules	Fatty Acyls	Fatty acid esters	1492-27-9	316.2476	5.9791	M+H	C17H33NO4	50.6	0	metab_4164	pos_4391	pos		47.9		3.559	0.02578	4.663	0.3431
Octaethylene Glycol	-	0.0004112	0.008333	2.8741	2.7461	0.8009	-0.3203	yes	down	B(i)	-	-	-	-	-	-	-	HMDB0094680	Organic oxygen compounds	Organooxygen compounds	Ethers	-	371.2267	3.5520	M+H	C16H34O9	75.7	0	metab_783	pos_810	pos		54.2		4.574	0.1303	5.711	0.521
Oxalicine B	²Ýß»ÐÁB	2.147E-5	0.001141	2.8675	2.8613	1.2809	0.3572	yes	up	B(i)	-	-	-	-	-	-	-	-	-	-	-	-	520.2344	6.2098	M+H	C30H33NO7	52.1	0	metab_1370	pos_1421	pos		47.1		5.198	0.3733	4.058	0.02107
Tremetone	-	0.0007665	0.01201	2.8663	2.7359	0.7353	-0.4436	yes	down	B(ii)	C08992;_	-	-	-	-	-	-	HMDB0259119	Benzenoids	Benzene and substituted derivatives	Acetophenones	4976-25-4;_	403.1949	1.0022	2M-H	C13H14O2	0	53.9	metab_6054	neg_638	neg		46.2		3.211	0.5433	4.367	0.242
4-[2-[4-(2-Fluorophenyl)Piperazin-1-Yl]Quinolin-6-Yl]Sulfonylmorpholine	-	0.0001741	0.004878	2.8474	2.8463	0.7511	-0.4128	yes	down	B(i)	-	-	-	-	-	-	-	-	-	-	-	-	457.1676	0.6451	M+H	C23H25FN4O3S	37.9	0	metab_371	pos_392	pos		43.9		3.444	0.1138	4.585	0.4689
Pg(I-20:0/Pgj2)	-	0.002056	0.02229	2.8373	2.7486	0.7853	-0.3487	yes	down	B(ii)	-	-	-	-	-	-	-	HMDB0271912	Not Available	Not Available	Not Available	-	857.5577	6.6465	M+H	C46H81O12P	0	61.3	metab_3543	pos_3731	pos		47.8		4.444	0.1113	5.659	0.7126
Tetraethylene Glycol	-	1.205E-7	2.242E-5	2.8267	2.777	0.7357	-0.4428	yes	down	B(ii)	-	-	-	-	-	-	-	HMDB0094708	Organic oxygen compounds	Organooxygen compounds	Ethers	-	387.2254	3.6256	2M-H	C8H18O5	0	81.8	metab_6146	neg_731	neg		53.4		2.839	0.005206	3.859	0.1894
Cylindrol B	Öùæß·ÓB	1.2E-6	0.000124	2.8236	2.7917	0.7757	-0.3665	yes	down	B(i)	-	-	-	-	-	-	-	-	-	-	-	-	369.2050	6.5335	M-H	C23H30O4	53.5	0	metab_6879	neg_1475	neg		48.4		3.617	0.1654	4.663	0.1856
Hydrocodone	Çâ¿ÉÍª	0.001057	0.01461	2.8176	2.7537	1.3586	0.4421	yes	up	B(i)	C08024	-	-	-	-	-	-	HMDB0015091;PW_C009397	Alkaloids and derivatives	Morphinans	Not Available	125-29-1	317.1887	5.7525	M+NH4	C18H21NO3	53.1	0	metab_4229	pos_4460	pos		46.9		4.429	0.3453	3.26	0.526
Muricatacin	-	2.826E-7	4.108E-5	2.8153	2.8114	0.7435	-0.4276	yes	down	B(ii)	-	-	-	-	-	-	-	HMDB0038685	Lipids and lipid-like molecules	Fatty Acyls	Fatty alcohols	134698-86-5;	283.2280	6.6845	M-H	C17H32O3	0	50.2	metab_8618	neg_3274	neg		46.4		3.038	0.005209	4.086	0.2132
Netilmicin	ÄÎÌæÃ¹ËØ	0.0005571	0.00984	2.8131	2.6835	0.8266	-0.2747	yes	down	B(ii)	C07657	-	-	-	-	-	-	HMDB0015090	Organic oxygen compounds	Organooxygen compounds	Carbohydrates and carbohydrate conjugates	56391-56-1	476.3054	3.8972	M+H	C21H41N5O7	0	74.9	metab_816	pos_843	pos		53.1		5.235	0.1273	6.333	0.5252
2-Hydroxylauroylcarnitine	2 -ôÇ»ùÔÂ¹ðõ£Èâ¼î	4.283E-6	0.0003349	2.8066	2.7586	0.767	-0.3827	yes	down	B(ii)	-	-	-	-	-	-	-	HMDB0013164	Lipids and lipid-like molecules	Fatty Acyls	Fatty acid esters	_;	342.2628	6.0214	M+H-H2O	C19H37NO5	0	49.9	metab_4142	pos_4367	pos		45.8		3.381	0.04161	4.408	0.2774
Asi-222	3-beta-O-(4-°±»ù-4,6-¶þÍÑÑõ-beta-D-ßÁà«°ëÈéÌÇ»ù)ÑóµØ»Æ¶¾ÜÕÔª¶þË®ºÏÎï	0.0005687	0.009945	2.7966	2.6666	0.8267	-0.2746	yes	down	B(ii)	-	-	-	-	-	-	-	HMDB0260432	Lipids and lipid-like molecules	Steroids and steroid derivatives	Steroid lactones	-	520.3314	4.0484	M+H	C29H45NO7	0	72.2	metab_4545	pos_4789	pos		51.0		5.175	0.1491	6.26	0.5144
Peg N7	-	0.0003601	0.007684	2.7803	2.6557	0.8115	-0.3014	yes	down	B(i)	-	-	-	-	-	-	-	-	-	-	-	-	327.2007	3.3580	M+H	C14H30O8	80.3	0	metab_4614	pos_4858	pos		54.9		4.554	0.126	5.612	0.4746
Octanoyl-L-Carnitine	-	3.046E-5	0.001476	2.7463	2.6822	0.7947	-0.3315	yes	down	B(i)	-	-	-	-	-	-	-	-	-	-	-	-	288.2163	5.8040	M+H	C15H29NO4	95.6	0	metab_1159	pos_1197	pos		57.3		3.886	0.2794	4.89	0.1993
Pe(P-16:0/20:5)	-	1.057E-5	0.0006825	2.7259	2.6655	0.84	-0.2515	yes	down	B(i)	-	-	-	-	-	-	-	LMGP02030028	-	-	-	--	720.4982	7.2732	M-H	C41H72NO7P	90.2	0	metab_7357	neg_1980	neg		56.4		5.152	0.2735	6.133	0.1156
2-(S-Glutathionyl)Acetyl Glutathione	-	0.0005392	0.009702	2.7098	2.611	1.2884	0.3655	yes	up	B(ii)	C14863	-	-	map00980	Metabolism of xenobiotics by cytochrome P450	Metabolism	Xenobiotics biodegradation and metabolism	HMDB0060343	Organic acids and derivatives	Carboxylic acids and derivatives	Amino acids, peptides, and analogues	-;_	635.1430	0.9908	M-H2O-H	C22H34N6O13S2	0	45.7	metab_6039	neg_623	neg		43.5		4.584	0.2276	3.558	0.4484
Norlichexanthone	-	0.005285	0.04023	2.7079	2.697	0.6793	-0.5578	yes	down	B(i)	C10087	-	-	-	-	-	-	-	-	-	-	20716-98-7	257.0433	1.1722	M-H	C14H10O5	78.8	0	metab_6069	neg_653	neg		50.8		2.646	0.3846	3.895	0.7716
Gartanin	1,3,5,8-ËÄôÇ»ù-2,4-Ë«(3-¼×»ù-2-¶¡Ï©»ù)-9H-ÑõÔÓÝì-9-Íª	8.454E-7	9.476E-5	2.7075	2.6603	0.8422	-0.2477	yes	down	B(ii)	C10063	-	-	-	-	-	-	HMDB0030700	Organoheterocyclic compounds	Benzopyrans	1-benzopyrans	33390-42-0	377.1428	6.5611	M-H2O-H	C23H24O6	0	47.1	metab_8746	neg_3412	neg		46.9		5.066	0.1896	6.015	0.1061
L-Hexanoylcarnitine	L -¼ºõ£»ùÈâ¼î	8.619E-7	9.546E-5	2.7065	2.6489	0.8192	-0.2877	yes	down	B(i)	-	-	-	-	-	-	-	-	-	-	-	-	260.1851	4.1876	M+H	C13H25NO4	78.3	0	metab_4525	pos_4769	pos		54.3		4.219	0.1631	5.15	0.1377
Pe(20:0/Pgj2)	-	8.423E-7	9.476E-5	2.6958	2.6576	0.8375	-0.2558	yes	down	B(ii)	-	-	-	-	-	-	-	HMDB0261850	Not Available	Not Available	Not Available	-	824.5448	7.4372	M-H	C45H80NO10P	0	50.1	metab_7505	neg_2130	neg		48.8		4.882	0.1566	5.829	0.1495
Vicriviroc	Î¬Á¢Î¤ÂÞ	0.0003847	0.007979	2.6935	2.6738	1.2787	0.3547	yes	up	B(ii)	-	-	-	-	-	-	-	HMDB0259804	Benzenoids	Benzene and substituted derivatives	Trifluoromethylbenzenes	-	532.2902	6.1426	M-H	C28H38F3N5O2	0	41.8	metab_6448	neg_1039	neg		46.4		4.923	0.3809	3.85	0.3281
Phenylalanyl-Prolyl-Arginine	-	2.608E-5	0.001304	2.69	2.6275	0.7867	-0.3461	yes	down	B(ii)	-	-	-	-	-	-	-	HMDB0253027	Organic acids and derivatives	Carboxylic acids and derivatives	Amino acids, peptides, and analogues	-	463.2281	5.9081	M+FA-H	C20H30N6O4	0	56.6	metab_6311	neg_899	neg		48.4		3.526	0.005212	4.482	0.3207
Pe(15:0/18:0)	-	0.0003467	0.007517	2.6869	2.594	0.8473	-0.239	yes	down	B(ii)	_;C00350	-;Lipids	-;Phospholipids	map01100;map00564;map00563;map04136;map05167;map04723;map04140	Metabolic pathways;Glycerophospholipid metabolism;Glycosylphosphatidylinositol (GPI)-anchor biosynthesis;Autophagy - other;Kaposi sarcoma-associated herpesvirus infection;Retrograde endocannabinoid signaling;Autophagy - animal	Metabolism;Metabolism;Metabolism;Cellular Processes;Human Diseases;Organismal Systems;Cellular Processes	Global and overview maps;Lipid metabolism;Glycan biosynthesis and metabolism;Transport and catabolism;Infectious disease: viral;Nervous system;Transport and catabolism	HMDB0008892	Lipids and lipid-like molecules	Glycerophospholipids	Glycerophosphoethanolamines	_;	744.4925	6.4856	M+K	C38H76NO8P	0	89.9	metab_1654	pos_1721	pos		55.9		5.6	0.4514	6.609	0.1159
Gamma-L-Glutamyl-L-Cysteine	-	0.001955	0.02157	2.6854	2.5971	1.2933	0.3711	yes	up	B(i)	C00669;_	-	-	map01100;map00480;map04216;map01240	Metabolic pathways;Glutathione metabolism;Ferroptosis;Biosynthesis of cofactors	Metabolism;Metabolism;Cellular Processes;Metabolism	Global and overview maps;Metabolism of other amino acids;Cell growth and death;Global and overview maps	HMDB0001049;HMDB0028816	Organic acids and derivatives	Carboxylic acids and derivatives	Amino acids, peptides, and analogues	636-58-8;21566-73-4	251.0692	0.9546	M+H	C8H14N2O5S	90.1	0	metab_4906	pos_5157	pos		56.0		4.656	0.3127	3.6	0.5374
Pc(P-16:0/22:5)	-	0.002613	0.02568	2.6383	2.5681	0.8255	-0.2766	yes	down	B(i)	-	-	-	-	-	-	-	HMDB0011227	Lipids and lipid-like molecules	Glycerophospholipids	Glycerophosphocholines	-	814.5708	7.2214	M+Na	C46H82NO7P	83.2	0	metab_3085	pos_3243	pos		54.1		5.129	0.6091	6.213	0.2739
2-Fluoro-6-(4-Methoxyphenoxy)Benzonitrile	-	0.00208	0.02247	2.5957	2.4856	0.7571	-0.4015	yes	down	B(i)	-	-	-	-	-	-	-	-	-	-	-	-	276.1008	1.1425	M+CH3OH+H	C14H10FNO2	70.1	0	metab_4886	pos_5137	pos		50.4		3.057	0.02577	4.038	0.5832
Tetracosapentenoic Acid	-	0.001514	0.01854	2.5916	2.5223	1.2545	0.3271	yes	up	B(ii)	-	-	-	-	-	-	-	HMDB0258880	Lipids and lipid-like molecules	Fatty Acyls	Fatty acids and conjugates	-	422.3037	6.8267	M+ACN+Na	C24H38O2	0	84.4	metab_3381	pos_3554	pos		54.7		4.974	0.5308	3.965	0.2131
Cimiracemoside D	-	0.003501	0.03081	2.5644	2.4567	0.7954	-0.3302	yes	down	B(i)	-	-	-	-	-	-	-	-	-	-	-	-	696.4357	4.5249	M+NH4	C37H58O11	72.1	0	metab_4479	pos_4722	pos		50.0		3.907	0.1412	4.912	0.6326
Fraxin	°×À¯Ê÷ÜÕ	0.005902	0.04303	2.5473	2.5082	1.277	0.3528	yes	up	B(ii)	C09266;_	-	-	-	-	-	-	HMDB0252486	Phenylpropanoids and polyketides	Coumarins and derivatives	Coumarin glycosides	524-30-1;_	335.0734	0.5969	M+H-2H2O	C16H18O10	0	54.3	metab_338	pos_359	pos		46.7		4.905	0.2364	3.841	0.7103
Pc(20:5(5Z,8Z,11Z,14Z,17Z)/P-16:0)	-	0.0001545	0.004549	2.5443	2.4635	0.8673	-0.2054	yes	down	B(ii)	-	-	-	-	-	-	-	HMDB0008521	Lipids and lipid-like molecules	Glycerophospholipids	Glycerophosphocholines	-	764.5527	6.6635	M+H	C44H78NO7P	0	48.4	metab_3524	pos_3712	pos		44.0		5.792	0.2456	6.678	0.2753
Cabergoline	¿¨Âó½ÇÁÖ	0.004731	0.03727	2.5414	2.4311	0.8044	-0.3139	yes	down	B(ii)	C08187	-	-	-	-	-	-	HMDB0014393	Alkaloids and derivatives	Ergoline and derivatives	Lysergic acids and derivatives	81409-90-7	416.2846	3.5590	M+H-2H2O	C26H37N5O2	0	49.5	metab_785	pos_812	pos		45.7		4.097	0.1958	5.093	0.6455
3-Hydroxy-2-Oxoindole	-	5.927E-5	0.002429	2.5402	2.4743	0.7766	-0.3648	yes	down	B(ii)	C11130	-	-	map01100	Metabolic pathways	Metabolism	Global and overview maps	HMDB0240741	Organoheterocyclic compounds	Indoles and derivatives	Indolines	-	132.0441	3.0259	M+H-H2O	C8H7NO2	0	50.6	metab_714	pos_737	pos		48.6		3.031	0.2585	3.903	0.1933
6'-Hydroxybuspirone	6 ' -ôÇ»ù¶¡ÂÝ»·Íª	0.01048	0.06092	2.5335	2.4814	1.2881	0.3653	yes	up	B(ii)	-	-	-	-	-	-	-	HMDB0061110	Organoheterocyclic compounds	Diazinanes	Piperazines	-	402.2530	6.0293	M+H	C21H31N5O3	0	65.9	metab_1243	pos_1287	pos		50.4		4.909	0.8564	3.811	0.02107
5-[2H-Pyrrol-4-(3H)-Ylidenemethyl]-2-Furanmethanol	-	0.000697	0.01134	2.5176	2.5396	1.4284	0.5144	yes	up	B(ii)	-	-	-	-	-	-	-	HMDB0040045	Organoheterocyclic compounds	Heteroaromatic compounds	Not Available	-	195.1126	2.9433	M+NH4	C10H11NO2	0	44.5	metab_4680	pos_4928	pos		46.5		3.241	0.4931	2.269	0.02096
27-Nor-5B-Cholestane-3A,7A,12A,24,25-Pentol	-	0.003409	0.03026	2.5114	2.4975	0.7642	-0.388	yes	down	B(ii)	-	-	-	-	-	-	-	HMDB0002126	Lipids and lipid-like molecules	Steroids and steroid derivatives	Bile acids, alcohols and derivatives	78648-95-0;	419.3172	7.1084	M-H2O-H	C26H46O5	0	41.1	metab_7308	neg_1931	neg		46.1		3.276	0.005211	4.287	0.6496
Propenoylcarnitine	±ûÏ©õ£Èâ¼î	0.002479	0.02484	2.5108	2.4476	0.7869	-0.3458	yes	down	B(ii)	-	-	-	-	-	-	-	HMDB0013124	Lipids and lipid-like molecules	Fatty Acyls	Fatty acid esters	_;	248.1487	0.9546	M+CH3OH+H	C10H17NO4	0	42.4	metab_474	pos_495	pos		46.9		3.504	0.5115	4.453	0.2731
Hexaethylene Glycol	-	0.0005066	0.009459	2.5005	2.3912	0.8417	-0.2486	yes	down	B(i)	-	-	-	-	-	-	-	HMDB0061822	Organic oxygen compounds	Organooxygen compounds	Ethers	2615-15-8	283.1746	3.1560	M+H	C12H26O7	66.1	0	metab_743	pos_770	pos		52.2		4.622	0.07674	5.491	0.4152
Ergothioneine	Âó½ÇÁòÒò	3.062E-5	0.001476	2.4983	2.4917	0.8179	-0.29	yes	down	B(i)	C05570	-	-	map01100;map00340	Metabolic pathways;Histidine metabolism	Metabolism;Metabolism	Global and overview maps;Amino acid metabolism	HMDB0003045	Organic acids and derivatives	Carboxylic acids and derivatives	Amino acids, peptides, and analogues	497-30-3	230.0953	0.6451	M+H	C9H15N3O2S	89.9	0	metab_5012	pos_5263	pos		56.6		3.926	0.1108	4.8	0.2775
Methyl Hexadecanoic Acid	-	0.0128	0.06913	2.4871	2.4616	1.333	0.4147	yes	up	B(ii)	C16995	-	-	-	-	-	-	HMDB0061859	Lipids and lipid-like molecules	Fatty Acyls	Fatty acid esters	112-39-0	305.2254	6.6476	M+Cl	C17H34O2	0	45.6	metab_7000	neg_1604	neg		47.7		4.455	0.85	3.342	0.3004
2-Fluoroadenosine	2 -·úÏÙÜÕ	0.0004322	0.008555	2.4839	2.4641	0.7918	-0.3368	yes	down	B(ii)	-	-	-	-	-	-	-	HMDB0245130	Nucleosides, nucleotides, and analogues	Purine nucleosides	Not Available	-	615.1704	6.0410	2M+FA-H	C10H12FN5O4	0	51.5	metab_6368	neg_956	neg		47.7		3.48	0.2421	4.395	0.3616
Pe(P-16:0/18:3)	-	0.000977	0.01383	2.4668	2.337	0.8536	-0.2284	yes	down	B(i)	-	-	-	-	-	-	-	LMGP02030019	-	-	-	--	720.4932	6.7238	M+Na	C39H72NO7P	61.5	0	metab_3465	pos_3647	pos		48.7		4.973	0.4031	5.826	0.2091
3-Isopropylmalic Acid	-	7.131E-5	0.002708	2.4639	2.4217	0.8195	-0.2871	yes	down	B(ii)	C04411	-	-	map01100;map01210;map01230;map00290	Metabolic pathways;2-Oxocarboxylic acid metabolism;Biosynthesis of amino acids;Valine, leucine and isoleucine biosynthesis	Metabolism;Metabolism;Metabolism;Metabolism	Global and overview maps;Global and overview maps;Global and overview maps;Amino acid metabolism	HMDB0012156	Lipids and lipid-like molecules	Fatty Acyls	Fatty acids and conjugates	126576-14-5	351.1271	6.5429	2M-H	C7H12O5	0	45.3	metab_6888	neg_1484	neg		45.9		3.81	0.2766	4.649	0.1559
Dg(Txb2/0:0/15:0)	-	0.0005302	0.009684	2.4621	2.4255	0.8171	-0.2914	yes	down	B(ii)	-	-	-	-	-	-	-	HMDB0295270	Not Available	Not Available	Not Available	-	649.4696	6.7124	M-H2O-H	C38H68O9	0	40.8	metab_7068	neg_1678	neg		44.9		3.958	0.005213	4.844	0.4329
Gpcho(16:0/20:5)	-	0.0004059	0.008281	2.451	2.3658	0.8792	-0.1858	yes	down	B(i)	C00157	Lipids	Phospholipids	map01100;map00564;map00590;map00591;map00592;map05231;map04723	Metabolic pathways;Glycerophospholipid metabolism;Arachidonic acid metabolism;Linoleic acid metabolism;alpha-Linolenic acid metabolism;Choline metabolism in cancer;Retrograde endocannabinoid signaling	Metabolism;Metabolism;Metabolism;Metabolism;Metabolism;Human Diseases;Organismal Systems	Global and overview maps;Lipid metabolism;Lipid metabolism;Lipid metabolism;Lipid metabolism;Cancer: overview;Nervous system	HMDB0007984	Lipids and lipid-like molecules	Glycerophospholipids	Glycerophosphocholines	-	802.5341	6.5530	M+Na	C44H78NO8P	98.4	0	metab_3636	pos_3832	pos		56.6		6.134	0.3634	6.977	0.1616
Dg(I-18:0/Lte4/0:0)	-	6.936E-5	0.002645	2.4455	2.4074	0.8466	-0.2402	yes	down	B(ii)	-	-	-	-	-	-	-	HMDB0299624	Not Available	Not Available	Not Available	-	814.5051	7.2732	M+Cl	C44H77NO8S	0	60.8	metab_8313	neg_2946	neg		46.8		4.581	0.2701	5.411	0.1581
Carboprost	¿¨ÁÐÇ°ÁÐËØ	0.0001691	0.004797	2.4323	2.3469	0.8347	-0.2607	yes	down	B(ii)	C06872;_	-	-	-	-	-	-	HMDB0249644	Lipids and lipid-like molecules	Fatty Acyls	Eicosanoids	35700-23-3;_	423.2713	6.4261	M+CH3OH+Na	C21H36O5	0	64.1	metab_3803	pos_4005	pos		50.6		4.075	0.2388	4.882	0.2417
Dodecadienoic Acid	-	0.004504	0.03621	2.4142	2.3143	0.7912	-0.3378	yes	down	B(ii)	-	-	-	-	-	-	-	HMDB0302621	Lipids and lipid-like molecules	Fatty Acyls	Fatty acids and conjugates	-	255.1603	7.2641	M+Hac-H	C12H20O2	0	47.7	metab_7350	neg_1973	neg		48.5		3.381	0.005211	4.273	0.5991
Gpetn(18:3/22:6)	-	0.0002378	0.005941	2.396	2.3496	0.8593	-0.2188	yes	down	B(i)	-	-	-	-	-	-	-	HMDB0009144	Lipids and lipid-like molecules	Glycerophospholipids	Glycerophosphoethanolamines	-	786.5027	7.4484	M+H	C45H72NO8P	41.9	0	metab_2975	pos_3119	pos		41.3		4.994	0.3476	5.812	0.0916
Phenylbutyrylglutamine	±½»ù¶¡õ£¹È°±õ£°·	0.004743	0.03728	2.3508	2.2983	1.1985	0.2612	yes	up	B(ii)	-	-	-	-	-	-	-	HMDB0011687	Organic acids and derivatives	Carboxylic acids and derivatives	Amino acids, peptides, and analogues	-	275.1419	3.6991	M+H-H2O	C15H20N2O4	0	57.8	metab_799	pos_826	pos		48.4		5.38	0.3436	4.489	0.497
Gpetn(20:5/18:0)	-	0.000269	0.006335	2.3404	2.255	0.8791	-0.1859	yes	down	B(i)	-	-	-	-	-	-	-	HMDB0009453	Lipids and lipid-like molecules	Glycerophospholipids	Glycerophosphoethanolamines	-	764.5245	6.2348	M-H	C43H76NO8P	38.4	0	metab_6578	neg_1172	neg		44.7		5.497	0.3166	6.253	0.1177
Kbt 1585 Hydrochloride	-	0.002215	0.0235	2.3358	2.2527	0.8356	-0.2591	yes	down	B(ii)	-	-	-	-	-	-	-	HMDB0247783	Organoheterocyclic compounds	Lactams	Beta lactams	-	484.1154	0.6628	M+Na	C21H23N3O7S	0	59.1	metab_4982	pos_5233	pos		48.0		4.194	0.4756	5.019	0.1401
(R)-3-Hydroxybutyrylcarnitine	-	0.0007136	0.01143	2.285	2.2077	0.861	-0.2159	yes	down	B(ii)	-	-	-	-	-	-	-	HMDB0062735	Lipids and lipid-like molecules	Fatty Acyls	Fatty acid esters	-	248.1487	0.6628	M+H	C11H21NO5	0	58.7	metab_4989	pos_5240	pos		50.4		4.614	0.3698	5.359	0.08399
3-Keto Fusidic Acid	-	0.01165	0.06494	2.282	2.1987	0.8226	-0.2817	yes	down	B(ii)	-	-	-	-	-	-	-	HMDB0060745	Lipids and lipid-like molecules	Steroids and steroid derivatives	Oxosteroids	-	548.3628	4.0484	M+NH4	C31H46O7	0	57.1	metab_4544	pos_4788	pos		46.8		4.021	0.3068	4.888	0.617
P-Coumaroyltriacetic Acid Lactone	-	0.0001071	0.003537	2.2769	2.2667	0.8368	-0.257	yes	down	B(ii)	C12087;_	-	-	-	-	-	-	HMDB0304447	Phenylpropanoids and polyketides	Cinnamic acids and derivatives	Hydroxycinnamic acids and derivatives	-;_	254.0573	5.7573	M+H-H2O	C15H11O5-	0	45.9	metab_4228	pos_4459	pos		47.2		3.8	0.2383	4.541	0.1733
9,12-Octadecadiynoic Acid	9£¬12 -Ê®°ËÌ¼¶þÏ©Ëá	0.0008655	0.01286	2.2528	2.1854	0.8365	-0.2576	yes	down	B(i)	-	-	-	-	-	-	-	HMDB0247623;LMFA01030540	Lipids and lipid-like molecules	Fatty Acyls	Fatty acids and conjugates	_;	277.2157	6.2441	M+H	C18H28O2	41.2	0	metab_1396	pos_1451	pos		45.1		3.75	0.2743	4.483	0.2679
Pe(36:5)	-	0.0002188	0.005592	2.2524	2.2253	0.8652	-0.209	yes	down	B(i)	C00350	Lipids	Phospholipids	map01100;map00564;map00563;map04136;map05167;map04723;map04140	Metabolic pathways;Glycerophospholipid metabolism;Glycosylphosphatidylinositol (GPI)-anchor biosynthesis;Autophagy - other;Kaposi sarcoma-associated herpesvirus infection;Retrograde endocannabinoid signaling;Autophagy - animal	Metabolism;Metabolism;Metabolism;Cellular Processes;Human Diseases;Organismal Systems;Cellular Processes	Global and overview maps;Lipid metabolism;Glycan biosynthesis and metabolism;Transport and catabolism;Infectious disease: viral;Nervous system;Transport and catabolism	HMDB0008845	Lipids and lipid-like molecules	Glycerophospholipids	Glycerophosphoethanolamines	-	736.4933	7.1084	M-H	C41H72NO8P	42	0	metab_8354	neg_2993	neg		45.0		4.671	0.2625	5.399	0.1776
Oxidized Glutathione	Ñõ»¯¹Èë×¸ÊëÄ	0.0009392	0.01346	2.2517	2.1839	0.8793	-0.1856	yes	down	B(i)	C00127	-	-	map01100;map00480;map01240;map05208;map04918;map05415;map04216	Metabolic pathways;Glutathione metabolism;Biosynthesis of cofactors;Chemical carcinogenesis - reactive oxygen species;Thyroid hormone synthesis;Diabetic cardiomyopathy;Ferroptosis	Metabolism;Metabolism;Metabolism;Human Diseases;Organismal Systems;Human Diseases;Cellular Processes	Global and overview maps;Metabolism of other amino acids;Global and overview maps;Cancer: overview;Endocrine system;Cardiovascular disease;Cell growth and death	HMDB0003337;HMDB0011691;HMDB0003337;PW_C001847	Organic acids and derivatives	Carboxylic acids and derivatives	Amino acids, peptides, and analogues	27025-41-8	613.1579	0.6628	M+H	C20H32N6O12S2	95.7	0	metab_4981	pos_5232	pos		57.4		5.42	0.3698	6.164	0.1347
Gpcho(22:5/15:0)	-	0.006006	0.04352	2.2487	2.1615	0.8455	-0.2422	yes	down	B(i)	C00157	Lipids	Phospholipids	map01100;map00564;map00590;map00591;map00592;map05231;map04723	Metabolic pathways;Glycerophospholipid metabolism;Arachidonic acid metabolism;Linoleic acid metabolism;alpha-Linolenic acid metabolism;Choline metabolism in cancer;Retrograde endocannabinoid signaling	Metabolism;Metabolism;Metabolism;Metabolism;Metabolism;Human Diseases;Organismal Systems	Global and overview maps;Lipid metabolism;Lipid metabolism;Lipid metabolism;Lipid metabolism;Cancer: overview;Nervous system	HMDB0008658	Lipids and lipid-like molecules	Glycerophospholipids	Glycerophosphocholines	-	816.5491	6.7668	M+Na	C45H80NO8P	95.4	0	metab_1953	pos_2041	pos		53.8		4.448	0.4667	5.261	0.333
1-Octadecanoyl-2-(9Z,12Z-Octadecadienoyl)-Sn-Glycero-3-Phosphoserine	-	0.0009174	0.01329	2.2452	2.2112	1.1994	0.2623	yes	up	B(i)	-	-	-	-	-	-	-	LMGP03010031	-	-	-	--	788.5421	7.7314	M+H	C42H78NO10P	92.7	0	metab_2632	pos_2760	pos		55.0		4.583	0.4003	3.821	0.03303
((2-Amino-3-((2-Amino-3-((Carboxymethyl)Amino)-3-Oxopropyl)Dithio)Propanoyl)Amino)Acetic Acid	-	0.0007182	0.01147	2.2245	2.1513	0.8359	-0.2587	yes	down	B(ii)	-	-	-	-	-	-	-	HMDB0242125	Organic acids and derivatives	Carboxylic acids and derivatives	Amino acids, peptides, and analogues	-	355.0734	1.1425	M+H	C10H18N4O6S2	0	61.1	metab_4883	pos_5134	pos		49.1		3.626	0.3475	4.338	0.1045
4-Methoxybenzyl O-(2-Sulfoglucoside)	-	0.0007279	0.01158	2.2177	2.214	1.1871	0.2475	yes	up	B(ii)	-	-	-	-	-	-	-	HMDB0034754	Organic oxygen compounds	Organooxygen compounds	Carbohydrates and carbohydrate conjugates	-	381.0849	2.8278	M+H	C14H20O10S	0	41.1	metab_4698	pos_4946	pos		45.2		4.568	0.09667	3.848	0.3547
[(2R,5R)-5-(2-Amino-6-Oxo-1H-Purin-9-Yl)-3,4-Dihydroxyoxolan-2-Yl]Methyl [(2R,5R)-5-(4-Amino-2-Oxopyrimidin-1-Yl)-3,4-Dihydroxyoxolan-2-Yl]Methyl Hydrogen Phosphate	-	0.001436	0.01799	2.209	2.1241	0.8745	-0.1935	yes	down	B(ii)	-	-	-	-	-	-	-	HMDB0260224	Nucleosides, nucleotides, and analogues	(5''->5'')-dinucleotides	Not Available	-	633.1275	1.2358	M+FA-H	C19H25N8O12P	0	54.3	metab_9567	neg_4255	neg		48.4		4.995	0.3994	5.712	0.05655
Pc(18:3(6Z,9Z,12Z)/P-16:0)	-	0.0003372	0.007386	2.1878	2.1332	0.8913	-0.166	yes	down	B(ii)	C00157	Lipids	Phospholipids	map01100;map00564;map00590;map00591;map00592;map05231;map04723	Metabolic pathways;Glycerophospholipid metabolism;Arachidonic acid metabolism;Linoleic acid metabolism;alpha-Linolenic acid metabolism;Choline metabolism in cancer;Retrograde endocannabinoid signaling	Metabolism;Metabolism;Metabolism;Metabolism;Metabolism;Human Diseases;Organismal Systems	Global and overview maps;Lipid metabolism;Lipid metabolism;Lipid metabolism;Lipid metabolism;Cancer: overview;Nervous system	HMDB0008192	Lipids and lipid-like molecules	Glycerophospholipids	Glycerophosphocholines	-	740.5554	6.9490	M+H	C42H78NO7P	0	46.9	metab_2102	pos_2199	pos		44.8		5.584	0.2272	6.265	0.216
Panthenol	·º´¼	0.0005344	0.009684	2.1807	2.1617	1.1989	0.2617	yes	up	B(i)	C05944;_	-	-	map00770	Pantothenate and CoA biosynthesis	Metabolism	Metabolism of cofactors and vitamins	HMDB0004231;HMDB0304820	Organic oxygen compounds	Organooxygen compounds	Alcohols and polyols	81-13-0;_	206.1382	2.7931	M+H	C9H19NO4	74.6	0	metab_4707	pos_4955	pos		52.6		4.135	0.2964	3.449	0.1578
Sm(D17:2(4E,8Z)/22:6(5Z,7Z,10Z,13Z,16Z,19Z)-Oh(4))	-	0.009763	0.05829	2.1661	2.1489	1.1653	0.2207	yes	up	B(ii)	-	-	-	-	-	-	-	HMDB0290438	Not Available	Not Available	Not Available	-	813.4950	7.0008	M+K	C44H75N2O7P	0	46.2	metab_2159	pos_2257	pos		43.4		5.879	0.3127	5.045	0.5611
2-[[3-Cyclohexyl-1-[2-[3-(Diaminomethylideneamino)Propylcarbamoyl]Piperidin-1-Yl]-1-Oxopropan-2-Yl]Amino]Acetic Acid	-	0.01079	0.06197	2.1581	2.162	0.8123	-0.2999	yes	down	B(ii)	-	-	-	-	-	-	-	HMDB0247862	Organic acids and derivatives	Carboxylic acids and derivatives	Amino acids, peptides, and analogues	-	459.2739	6.9235	M+Na-2H	C21H38N6O4	0	43.8	metab_7206	neg_1823	neg		45.1		3.562	0.005212	4.385	0.645
Gpetn(16:1/18:1)	-	0.0005891	0.01024	2.1446	2.1515	1.154	0.2067	yes	up	B(i)	-	-	-	-	-	-	-	HMDB0008959	Lipids and lipid-like molecules	Glycerophospholipids	Glycerophosphoethanolamines	-	714.5092	7.4372	M-H	C39H74NO8P	46.8	0	metab_7503	neg_2127	neg		46.5		5.132	0.2477	4.447	0.2324
Haloperidol	·úßßà¤´¼	7.561E-5	0.002814	2.1367	2.0948	0.8704	-0.2003	yes	down	B(ii)	C01814	-	-	-	-	-	-	HMDB0014645	Organic oxygen compounds	Organooxygen compounds	Carbonyl compounds	52-86-8	374.1326	6.7662	M-H	C21H23ClFNO2	0	46.9	metab_8568	neg_3220	neg		46.9		4.223	0.2338	4.852	0.05389
Prosapogenin A	-	0.004103	0.03405	2.1246	2.0607	0.8433	-0.2458	yes	down	B(i)	-	-	-	-	-	-	-	LMST01080089	-	-	-	--	740.4621	4.6171	M+NH4	C39H62O12	54.6	0	metab_905	pos_934	pos		45.1		3.817	0.1952	4.526	0.4269
Fusaric Acid	Á­æßËá	1.846E-6	0.0001753	2.112	2.1122	1.1558	0.2089	yes	up	B(i)	C10146	-	-	-	-	-	-	HMDB0252556	Organoheterocyclic compounds	Pyridines and derivatives	Pyridinecarboxylic acids and derivatives	536-69-6;_	197.1281	3.0152	M+NH4	C10H13NO2	62.5	0	metab_4669	pos_4917	pos		51.3		4.436	0.1004	3.838	0.1099
Glycerophosphoinositol	¸ÊÓÍÁ×Ëá¼¡´¼	0.0006205	0.01055	2.1099	2.0858	1.1205	0.1641	yes	up	B(ii)	C01225	-	-	-	-	-	-	HMDB0011649	Lipids and lipid-like molecules	Glycerophospholipids	Glycerophosphoinositols	129830-95-1	333.0594	0.5999	M-H	C9H19O11P	0	77.8	metab_5865	neg_444	neg		54.7		5.999	0.1778	5.354	0.2685
Cmp-N-Glycoloylneuraminate	-	0.0006272	0.01061	2.1014	2.1119	0.8413	-0.2492	yes	down	B(ii)	C03691	-	-	map00520;map01250	Amino sugar and nucleotide sugar metabolism;Biosynthesis of nucleotide sugars	Metabolism;Metabolism	Carbohydrate metabolism;Global and overview maps	HMDB0012206	Organic oxygen compounds	Organooxygen compounds	Carbohydrates and carbohydrate conjugates	-;98300-80-2	629.1352	0.6585	M-H	C20H31N4O17P	0	55.4	metab_5937	neg_519	neg		46.2		3.627	0.1866	4.311	0.2864
Pantetheine 4'-Phosphate	-	0.0003851	0.007979	2.1009	2.085	1.1272	0.1727	yes	up	B(ii)	C01134	-	-	map01100;map00770;map01240	Metabolic pathways;Pantothenate and CoA biosynthesis;Biosynthesis of cofactors	Metabolism;Metabolism;Metabolism	Global and overview maps;Metabolism of cofactors and vitamins;Global and overview maps	HMDB0001416	Organic acids and derivatives	Carboxylic acids and derivatives	Amino acids, peptides, and analogues	-;2226-71-3	359.1031	2.8278	M+H	C11H23N2O7PS	0	58.1	metab_683	pos_706	pos		49.9		5.575	0.08882	4.946	0.2811
Gpcho(18:2/18:3)	-	0.0002947	0.006803	2.0927	2.0309	0.894	-0.1617	yes	down	B(i)	-	-	-	-	-	-	-	HMDB0008140	Lipids and lipid-like molecules	Glycerophospholipids	Glycerophosphocholines	203393-41-3	802.5338	7.5928	M+Na	C44H78NO8P	95.1	0	metab_2492	pos_2614	pos		55.1		5.177	0.2245	5.791	0.164
Glycocholic Acid	¸Ê°±µ¨Ëá	0.001502	0.0185	2.0917	2.0996	1.1288	0.1748	yes	up	B(i)	C01921	Steroids	24-Carbon atoms	map01100;map04979;map04976;map00120	Metabolic pathways;Cholesterol metabolism;Bile secretion;Primary bile acid biosynthesis	Metabolism;Organismal Systems;Organismal Systems;Metabolism	Global and overview maps;Digestive system;Digestive system;Lipid metabolism	HMDB0000138;LMST05030001;PW_C000089	Lipids and lipid-like molecules	Steroids and steroid derivatives	Bile acids, alcohols and derivatives	475-31-0;	464.3024	6.1426	M-H	C26H43NO6	91.7	0	metab_6447	neg_1038	neg		57.8		6.125	0.3332	5.426	0.2144
N-(2-Chloro-4-Methylphenyl)-2-(5-Pyrazin-2-Yl-1,3,4-Oxadiazol-2-Yl)Acetamide	-	3.207E-5	0.001523	2.0888	2.0192	1.1194	0.1627	yes	up	B(i)	-	-	-	-	-	-	-	-	-	-	-	-	330.0725	0.9546	M+H	C15H12ClN5O2	41.5	0	metab_476	pos_497	pos		40.5		5.381	0.073	4.807	0.1833
Carnitine	Èâ¶¾¼î	0.0001466	0.004399	2.0812	2.0802	0.8961	-0.1583	yes	down	B(i)	C00487	-	-	map01100;map00310;map02010	Metabolic pathways;Lysine degradation;ABC transporters	Metabolism;Metabolism;Environmental Information Processing	Global and overview maps;Amino acid metabolism;Membrane transport	-	-	-	-	406-76-8	162.1122	0.5587	M+H	C7H15NO3	98.6	0	metab_5092	pos_5343	pos		58.9		5.209	0.1526	5.813	0.1975
Pc(P-16:0/0:0)	-	0.00783	0.05115	2.0807	2.0876	0.8411	-0.2496	yes	down	B(i)	-	-	-	-	-	-	-	LMGP01070006	-	-	-	--	502.3258	6.7493	M+Na	C24H50NO6P	71.8	0	metab_1933	pos_2019	pos		49.0		4.087	0.2474	4.859	0.5138
1-(Beta-D-Ribofuranosyl)-1,4-Dihydronicotinamide	-	0.003516	0.0309	2.0787	2.0387	1.1373	0.1857	yes	up	B(ii)	C15497	-	-	-	-	-	-	HMDB0011648	Organic oxygen compounds	Organooxygen compounds	Carbohydrates and carbohydrate conjugates	-;_	257.1127	1.7924	M+H	C11H16N2O5	0	47.5	metab_559	pos_581	pos		48.2		5.515	0.1696	4.849	0.3946
Beta-L-Dioxolane-Cytidine	-	0.008353	0.05331	2.0721	2.1436	0.8184	-0.2891	yes	down	B(ii)	-	-	-	-	-	-	-	HMDB0249137	Nucleosides, nucleotides, and analogues	Nucleoside and nucleotide analogues	Not Available	-	471.1523	0.5820	2M+FA-H	C8H11N3O4	0	66.4	metab_5828	neg_407	neg		50.6		3.579	0.161	4.373	0.5711
Fludrocortisone Acetate	´×Ëá·úÇâ¿ÉµÄËÉ	0.0009343	0.01344	2.0713	1.9895	0.8684	-0.2035	yes	down	B(ii)	C08186;_	-	-	-	-	-	-	HMDB0252329	Lipids and lipid-like molecules	Steroids and steroid derivatives	Pregnane steroids	514-36-3;_;	403.1951	0.6740	M-H2O-H	C23H31FO6	0	80.8	metab_5967	neg_549	neg		51.2		4.066	0.2651	4.682	0.1888
Peg N14	-	0.00356	0.03113	2.068	1.9736	0.8809	-0.1829	yes	down	B(i)	-	-	-	-	-	-	-	-	-	-	-	-	652.4099	4.4226	M+NH4	C28H58O15	44.8	0	metab_4497	pos_4740	pos		47.3		4.809	0.06457	5.459	0.4151
Lpc(17:0)	-	0.002748	0.0266	2.0614	2.0771	0.8621	-0.214	yes	down	B(i)	C04230	Lipids	Phospholipids	map00564;map05231	Glycerophospholipid metabolism;Choline metabolism in cancer	Metabolism;Human Diseases	Lipid metabolism;Cancer: overview	HMDB0012108	Lipids and lipid-like molecules	Glycerophospholipids	Glycerophosphocholines	50930-23-9	532.3362	6.7668	M+Na	C25H52NO7P	96.5	0	metab_1949	pos_2037	pos		58.2		4.452	0.3248	5.164	0.2994
8H-Purin-8-One, 7-(2-Butynyl)-7,9-Dihydro-9-(6-Methoxy-3-Pyridinyl)-6-(1-Piperazinyl)-	-	1.314E-5	0.0007842	2.0566	2.0205	0.9002	-0.1517	yes	down	B(ii)	-	-	-	-	-	-	-	HMDB0259448	Organoheterocyclic compounds	Diazinanes	Piperazines	-	400.1480	6.7751	M+Na-2H	C19H21N7O2	0	49.5	metab_7110	neg_1722	neg		43.9		5.094	0.1626	5.659	0.06572
Dihydroalbocycline	¶þÇâ°¢²©Ã¹ËØ	0.02826	0.112	2.0375	2.2722	1.3001	0.3786	yes	up	B(i)	C15753	-	-	-	-	-	-	-	-	-	-	67003-69-4	369.2284	6.0027	M+Hac-H	C18H30O4	68.4	0	metab_6353	neg_941	neg		52.9		4.116	0.5746	3.166	0.7033
5-Aminoimidazole Ribonucleotide	-	0.0004094	0.008315	2.0338	2.0593	0.8843	-0.1774	yes	down	B(ii)	C03373	-	-	map01100;map00730;map00860;map00230;map01240	Metabolic pathways;Thiamine metabolism;Porphyrin metabolism;Purine metabolism;Biosynthesis of cofactors	Metabolism;Metabolism;Metabolism;Metabolism;Metabolism	Global and overview maps;Metabolism of cofactors and vitamins;Metabolism of cofactors and vitamins;Nucleotide metabolism;Global and overview maps	HMDB0001235	Organic oxygen compounds	Organooxygen compounds	Carbohydrates and carbohydrate conjugates	25635-88-5	354.0726	0.5904	M+Hac-H	C8H14N3O7P	0	48.4	metab_9801	neg_4491	neg		47.5		4.793	0.128	5.42	0.2671
Calanolide A	(+)-ºúÍ©ËØA	5.672E-5	0.002356	2.0216	2.0027	0.9012	-0.15	yes	down	B(ii)	C09147;_	-	-	-	-	-	-	HMDB0249535	Phenylpropanoids and polyketides	Coumarins and derivatives	Pyranocoumarins	142632-32-4;_	369.1742	6.8399	M-H	C22H26O5	0	62.4	metab_8487	neg_3134	neg		49.7		5.22	0.1887	5.792	0.09296
Beta-D-3-Ribofuranosyluric Acid	-	7.233E-6	0.0004885	2.0169	1.9735	0.9063	-0.1419	yes	down	B(ii)	C05513	-	-	map01100;map00230	Metabolic pathways;Purine metabolism	Metabolism;Metabolism	Global and overview maps;Nucleotide metabolism	HMDB0029920	Organoheterocyclic compounds	Imidazopyrimidines	Purines and purine derivatives	2124-54-1	299.0635	3.1616	M-H	C10H12N4O7	0	51.5	metab_6125	neg_710	neg		49.1		5.168	0.1094	5.702	0.1097
3-Hydroxyguanfacine Glucuronide	-	0.0156	0.07682	2.0087	2.0096	0.8288	-0.2709	yes	down	B(ii)	-	-	-	-	-	-	-	HMDB0061096	Organic oxygen compounds	Organooxygen compounds	Carbohydrates and carbohydrate conjugates	-	436.0353	0.5746	M+H-H2O	C15H17Cl2N3O9	0	53.8	metab_325	pos_346	pos		39.2		3.718	0.5227	4.486	0.3807
Ps(16:0/18:0)	-	1.94E-7	3.007E-5	2.0001	1.9586	1.1013	0.1392	yes	up	B(ii)	_;C02737	-;Lipids	-;Phospholipids	map01100;map00564;map05146;map05322;map00260;map05140	Metabolic pathways;Glycerophospholipid metabolism;Amoebiasis;Systemic lupus erythematosus;Glycine, serine and threonine metabolism;Leishmaniasis	Metabolism;Metabolism;Human Diseases;Human Diseases;Metabolism;Human Diseases	Global and overview maps;Lipid metabolism;Infectious disease: parasitic;Immune disease;Amino acid metabolism;Infectious disease: parasitic	HMDB0012356	Lipids and lipid-like molecules	Glycerophospholipids	Glycerophosphoserines	_;	784.5128	6.7843	M+Na-2H	C40H78NO10P	0	49.1	metab_7139	neg_1751	neg		41.5		5.523	0.08107	5.015	0.05738
1-Linoleoyl-Sn-Glycero-3-Phosphocholine	-	0.005087	0.03925	1.9956	1.9439	0.8793	-0.1855	yes	down	B(i)	C04100;_	-	-	-	-	-	-	-;LMGP01050137	-	-	-	-;	564.3318	6.3991	M+Cl, M+FA-H	C26H50NO7P	60.6	0	metab_10229	neg_4929	neg		49.6		4.649	0.3736	5.287	0.2269
Roxindole	ÂÞÐÂ¶ä	0.000978	0.01383	1.994	1.955	0.8341	-0.2617	yes	down	B(ii)	-	-	-	-	-	-	-	HMDB0257319	Organoheterocyclic compounds	Indoles and derivatives	Hydroxyindoles	-	381.1743	7.4560	M+Cl	C23H26N2O	0	43.7	metab_8121	neg_2754	neg		47.0		3.002	0.1459	3.599	0.2823
Tolmetin	ÍÐÃÀÍ¡	0.0005621	0.009885	1.9908	2.03	0.8882	-0.1711	yes	down	B(ii)	C07149	-	-	-	-	-	-	HMDB0014643	Organic oxygen compounds	Organooxygen compounds	Carbonyl compounds	26171-23-3	292.0723	0.5904	M+Cl	C15H15NO3	0	67.2	metab_5840	neg_419	neg		49.3		4.806	0.1415	5.411	0.2625
Pantetheine	·ºÁòÒÒ°·	8.967E-5	0.003124	1.9876	1.9724	1.123	0.1673	yes	up	B(ii)	C00831	-	-	map01100;map00770	Metabolic pathways;Pantothenate and CoA biosynthesis	Metabolism;Metabolism	Global and overview maps;Metabolism of cofactors and vitamins	HMDB0003426	Organic acids and derivatives	Carboxylic acids and derivatives	Amino acids, peptides, and analogues	496-65-1	261.1260	2.8278	M+H-H2O	C11H22N2O4S	0	63.9	metab_4699	pos_4947	pos		50.9		4.958	0.08087	4.415	0.1951
11-Hydroxyandrosterone	11 -ôÇ»ùÐÛÍª	0.01963	0.08894	1.9786	1.8666	0.8659	-0.2077	yes	down	B(ii)	C14606	-	-	-	-	-	-	HMDB0002984	Lipids and lipid-like molecules	Steroids and steroid derivatives	Androstane steroids	57-61-4;	307.2262	6.3560	M+H	C19H30O3	0	69	metab_1507	pos_1569	pos		51.8		4.371	0.47	5.048	0.3689
Sapienic Acid	-	0.01891	0.08721	1.9786	1.9266	0.8478	-0.2383	yes	down	B(ii)	C21942;_	-	-	-	-	-	-	HMDB0257483	Lipids and lipid-like molecules	Fatty Acyls	Fatty acids and conjugates	17004-51-2;_;	309.2419	6.3999	M+CH3OH+Na	C16H30O2	0	81.2	metab_1546	pos_1610	pos		53.7		3.976	0.227	4.69	0.5828
(3'X,5'A,9'X,10'B)-O-(3-Hydroxy-6-Oxo-7-Drimen-11-Yl)Umbelliferone	-	4.654E-5	0.00201	1.9776	1.9549	0.894	-0.1617	yes	down	B(ii)	-	-	-	-	-	-	-	HMDB0039042	Phenylpropanoids and polyketides	Coumarins and derivatives	Not Available	-	395.1900	6.8587	M-H	C24H28O5	0	49.6	metab_7182	neg_1798	neg		47.0		4.578	0.1691	5.121	0.09675
Dg(14:0/0:0/5-Iso Pgf2Vi)	-	0.003722	0.03188	1.9725	1.8831	0.8693	-0.2021	yes	down	B(ii)	-	-	-	-	-	-	-	HMDB0295119	Not Available	Not Available	Not Available	-	609.4381	6.6387	M-H	C35H62O8	0	54.2	metab_6992	neg_1596	neg		47.2		3.916	0.005213	4.505	0.3833
Pe(22:4/0:0)	-	0.0007931	0.01236	1.9716	1.9001	1.1375	0.1859	yes	up	B(i)	-	-	-	-	-	-	-	-	-	-	-	-	528.3107	6.4722	M-H	C27H48NO7P	39	0	metab_8815	neg_3482	neg		44.5		4.624	0.1141	4.065	0.265
Cyclopamine	»·°Í°·	7.847E-5	0.002874	1.9641	1.9344	1.0924	0.1275	yes	up	B(ii)	C10798;_	-	-	-	-	-	-	HMDB0250664	Lipids and lipid-like molecules	Steroids and steroid derivatives	Steroidal alkaloids	4449-51-8;_	434.3046	7.0537	M+Na	C27H41NO2	0	72.5	metab_3198	pos_3364	pos		44.5		6.301	0.1892	5.768	0.07646
O-Acetylcarnitine	O-ÒÒõ£Èâ¶¾¼î	0.001592	0.019	1.9605	1.9005	0.916	-0.1266	yes	down	B(i)	C02571	-	-	map04931	Insulin resistance	Human Diseases	Endocrine and metabolic disease	-	-	-	-	-	204.1226	0.6628	M+H	C9H17NO4	96.7	0	metab_4992	pos_5243	pos		58.6		6.125	0.2637	6.687	0.1836
Cytarabine	°¢ÌÇ°ûÜÕ	0.0005986	0.01033	1.9579	2.0104	0.8911	-0.1663	yes	down	B(i)	C02961	-	-	-	-	-	-	HMDB0015122	Nucleosides, nucleotides, and analogues	Pyrimidine nucleosides	Not Available	147-94-4	302.1012	0.5820	M+Hac-H	C9H13N3O5	91	0	metab_9826	neg_4516	neg		56.1		4.934	0.1127	5.537	0.2776
Pe(20:0/0:0)	-	0.0001211	0.003842	1.9511	1.9264	0.9026	-0.1478	yes	down	B(i)	-	-	-	-	-	-	-	LMGP02050012	-	-	-	--	508.3419	6.6938	M-H	C25H52NO7P	39.3	0	metab_7058	neg_1665	neg		45.1		4.978	0.1485	5.515	0.1585
Pe(P-18:0/22:6)	-	0.02369	0.1004	1.9505	1.8512	0.8789	-0.1862	yes	down	B(i)	-	-	-	-	-	-	-	LMGP02030005	-	-	-	--	798.5414	6.8961	M+Na	C45H78NO7P	62.3	0	metab_2063	pos_2157	pos		47.3		4.957	0.5843	5.64	0.2302
Pc(18:2/0:0)	-	0.002657	0.02591	1.9388	1.8769	0.9059	-0.1426	yes	down	B(i)	-	-	-	-	-	-	-	LMGP01050034	-	-	-	--	542.3208	6.5447	M+Na	C26H50NO7P	92.5	0	metab_1718	pos_1789	pos		55.8		5.517	0.2946	6.09	0.1958
Epigallocatechin	±íÃ»Ê³×Ó¶ù²èËØ	0.001091	0.01487	1.9183	1.8497	0.9133	-0.1309	yes	down	B(i)	C12136;_	-	-	-	-	-	-	HMDB0038361;HMDB0302404;LMPK12020004	Phenylpropanoids and polyketides	Flavonoids	Flavans	970-74-1;_;	307.0828	1.1425	M+H	C15H14O7	82.2	0	metab_4885	pos_5136	pos		53.5		5.644	0.2769	6.18	0.08523
Phenethyl Rutinoside	-	0.0001117	0.003658	1.9172	1.9071	0.9029	-0.1473	yes	down	B(ii)	-	-	-	-	-	-	-	HMDB0032622	Organic oxygen compounds	Organooxygen compounds	Carbohydrates and carbohydrate conjugates	88510-08-1	429.1746	6.6150	M-H	C20H30O10	0	43.6	metab_6951	neg_1552	neg		46.0		4.893	0.1897	5.419	0.09093
Terfenadine	ÌØ·ÇÄÇ¶¨	0.004795	0.03755	1.9163	1.9873	1.1504	0.2021	yes	up	B(ii)	C07463	-	-	-	-	-	-	HMDB0014486	Benzenoids	Benzene and substituted derivatives	Diphenylmethanes	50679-08-8	510.2788	6.2098	M+K	C32H41NO2	0	62.1	metab_4010	pos_4225	pos		48.4		5.034	0.3893	4.376	0.2197
Hydromorphone	Çâ»¯Âð·ÈÍª	0.003993	0.03346	1.9053	1.9319	1.1658	0.2214	yes	up	B(ii)	C07042	-	-	-	-	-	-	HMDB0014472	Alkaloids and derivatives	Morphinans	Not Available	466-99-9	303.1730	5.1892	M+NH4	C17H19NO3	0	48.6	metab_4398	pos_4639	pos		46.2		4.26	0.3767	3.654	0.132
Indole-3-Acetamide	ßÅßá-3-ÒÒõ£°·	0.02757	0.1105	1.904	1.7853	0.7991	-0.3235	yes	down	B(i)	C02693	-	-	map01100;map00380	Metabolic pathways;Tryptophan metabolism	Metabolism;Metabolism	Global and overview maps;Amino acid metabolism	HMDB0029739	Organoheterocyclic compounds	Indoles and derivatives	Indoles	879-37-8	175.0861	1.7924	M+H	C10H10N2O	57.6	0	metab_4826	pos_5075	pos		49.9		2.534	0.4099	3.171	0.4454
Pe(40:6)	-	0.0003394	0.007412	1.904	1.8701	0.9026	-0.1479	yes	down	B(i)	-	-	-	-	-	-	-	HMDB0009012	Lipids and lipid-like molecules	Glycerophospholipids	Glycerophosphoethanolamines	-	850.5613	7.4372	M+Hac-H	C45H78NO8P	85	0	metab_7506	neg_2131	neg		54.7		4.844	0.2011	5.367	0.1331
Cer(D18:1/Pgj2)	-	0.0003726	0.007823	1.8991	1.8932	0.8972	-0.1565	yes	down	B(ii)	-	-	-	-	-	-	-	HMDB0290009	Not Available	Not Available	Not Available	-	650.4594	6.9511	M+Cl	C38H65NO5	0	48.3	metab_8418	neg_3061	neg		47.1		4.694	0.2418	5.232	0.06709
5'-Guanylic Acid	5¡¯-ÄñÜÕËá	0.009092	0.05575	1.8937	1.9113	1.1509	0.2028	yes	up	B(i)	C00144	Nucleic acids	Nucleotides	map01100;map00230;map01232;map04022;map01523;map04740;map04742;map04744	Metabolic pathways;Purine metabolism;Nucleotide metabolism;cGMP-PKG signaling pathway;Antifolate resistance;Olfactory transduction;Taste transduction;Phototransduction	Metabolism;Metabolism;Metabolism;Environmental Information Processing;Human Diseases;Organismal Systems;Organismal Systems;Organismal Systems	Global and overview maps;Nucleotide metabolism;Global and overview maps;Signal transduction;Drug resistance: antineoplastic;Sensory system;Sensory system;Sensory system	HMDB0001397	Nucleosides, nucleotides, and analogues	Purine nucleotides	Purine ribonucleotides	85-32-5	362.0509	1.4123	M-H	C10H14N5O8P	66.2	0	metab_9559	neg_4247	neg		50.4		4.881	0.2639	4.241	0.4083
Pe(20:5(5Z,8Z,11Z,14Z,17Z)/18:0)	-	0.0001802	0.004974	1.8824	1.8577	0.9124	-0.1323	yes	down	B(ii)	_;C00350	-;Lipids	-;Phospholipids	map01100;map00564;map00563;map04136;map05167;map04723;map04140	Metabolic pathways;Glycerophospholipid metabolism;Glycosylphosphatidylinositol (GPI)-anchor biosynthesis;Autophagy - other;Kaposi sarcoma-associated herpesvirus infection;Retrograde endocannabinoid signaling;Autophagy - animal	Metabolism;Metabolism;Metabolism;Cellular Processes;Human Diseases;Organismal Systems;Cellular Processes	Global and overview maps;Lipid metabolism;Glycan biosynthesis and metabolism;Transport and catabolism;Infectious disease: viral;Nervous system;Transport and catabolism	HMDB0009453	Lipids and lipid-like molecules	Glycerophospholipids	Glycerophosphoethanolamines	_;	746.5147	7.2826	M-H2O-H	C43H76NO8P	0	53.3	metab_7364	neg_1987	neg		48.5		5.27	0.17	5.776	0.1313
Methoxyfenozide	¼×Ñõ³æõ£ëÂ	0.003146	0.02881	1.8824	1.8334	1.1585	0.2123	yes	up	B(ii)	C18525	-	-	-	-	-	-	HMDB0254547	Benzenoids	Benzene and substituted derivatives	Benzoic acids and derivatives	161050-58-4;_	391.2008	5.8198	M+Na	C22H28N2O3	0	47	metab_4214	pos_4445	pos		46.4		4.063	0.3516	3.507	0.02106
2-(4-Hydroxyphenyl)Naphthalic Anhydride	-	0.0005105	0.009499	1.8823	1.7951	1.1186	0.1617	yes	up	B(ii)	-	-	-	-	-	-	-	HMDB0041121	Benzenoids	Naphthalenes	Phenylnaphthalenes	158922-28-2	291.0640	0.9546	M+H	C18H10O4	0	50.8	metab_475	pos_496	pos		46.4		4.592	0.1079	4.105	0.2114
Pc(P-18:0/18:3)	-	0.001518	0.01854	1.879	1.8861	0.9043	-0.1452	yes	down	B(i)	-	-	-	-	-	-	-	LMGP01030059	-	-	-	--	790.5694	7.2297	M+Na	C44H82NO7P	44.4	0	metab_3074	pos_3231	pos		43.9		5.356	0.1214	5.923	0.2978
Cytidylyl-(3',5')-Guanosine	-	0.001745	0.02009	1.8779	1.7999	0.9024	-0.1482	yes	down	B(ii)	-	-	-	-	-	-	-	HMDB0245649	Nucleosides, nucleotides, and analogues	(3''->5'')-dinucleotides and analogues	(3''->5'')-dinucleotides	-	633.1275	0.6648	M+FA-H	C19H25N8O12P	0	51.4	metab_5950	neg_532	neg		48.0		4.807	0.2971	5.327	0.05047
Daucol	ºúÂÜ²·´¼	0.01519	0.07568	1.8736	1.8876	0.8471	-0.2394	yes	down	B(ii)	C09652	-	-	-	-	-	-	HMDB0035287	Organoheterocyclic compounds	Oxanes	Not Available	887-08-1	293.2105	6.2697	M+CH3OH+Na	C15H26O2	0	46	metab_1415	pos_1472	pos		45.5		3.734	0.4539	4.408	0.3358
O6-Carboxymethyl-2'-Deoxy-Guanosine	-	0.02876	0.1132	1.866	1.9091	1.2579	0.331	yes	up	B(ii)	-	-	-	-	-	-	-	HMDB0255879	Nucleosides, nucleotides, and analogues	Purine nucleosides	Purine 2''-deoxyribonucleosides	-	360.0717	1.8624	M+Cl	C12H15N5O6	0	45.6	metab_6087	neg_672	neg		47.0		3.492	0.5329	2.776	0.4333
Pc(17:2(9Z,12Z)/0:0)	-	0.004783	0.03749	1.8657	1.8154	0.8915	-0.1657	yes	down	B(ii)	-	-	-	-	-	-	-	HMDB0256157	Lipids and lipid-like molecules	Glycerophospholipids	Glycerophosphocholines	_;	504.3107	6.4085	M-H	C25H48NO7P	0	51.9	metab_6771	neg_1365	neg		47.3		4.545	0.3165	5.098	0.2016
(+/-)8-Gingerol	-	0.0001438	0.004328	1.8344	1.8393	1.1162	0.1585	yes	up	B(i)	-	-	-	-	-	-	-	-	-	-	-	-	321.2055	6.6296	M-H	C19H30O4	63.5	0	metab_8695	neg_3358	neg		49.2		4.641	0.1774	4.158	0.09153
Prolylhydroxyproline	¸¬°±õ£ôÇ¸¬°±Ëá	0.0003734	0.007823	1.8264	1.8727	1.105	0.144	yes	up	B(i)	-	-	-	-	-	-	-	HMDB0006695	Organic acids and derivatives	Carboxylic acids and derivatives	Amino acids, peptides, and analogues	18684-24-7	229.1178	0.6451	M+H	C10H16N2O4	46.5	0	metab_367	pos_388	pos		48.0		5.178	0.1021	4.686	0.2054
Pregnanediol	ÔÐÍé¶þ´¼	0.001087	0.01484	1.8218	1.7969	0.8925	-0.1642	yes	down	B(ii)	C05484;_	-	-	map01100;map00140	Metabolic pathways;Steroid hormone biosynthesis	Metabolism;Metabolism	Global and overview maps;Lipid metabolism	HMDB0004025	Lipids and lipid-like molecules	Steroids and steroid derivatives	Pregnane steroids	80-92-2;	365.2699	6.2752	M+FA-H	C21H36O2	0	83.4	metab_6603	neg_1197	neg		54.7		4.091	0.005213	4.584	0.2662
N-(3-Chloro-4-Methylphenyl)-2-(5-Pyrazin-2-Yl-1,3,4-Oxadiazol-2-Yl)Acetamide	-	0.0001416	0.004275	1.8215	1.7468	1.0847	0.1172	yes	up	B(i)	-	-	-	-	-	-	-	-	-	-	-	-	330.0724	0.6628	M+H	C15H12ClN5O2	44.2	0	metab_395	pos_416	pos		41.1		5.701	0.0706	5.256	0.169
Glycodeoxycholic Acid	¸Ê°±ÍÑÑõµ¨Ëá	0.0003723	0.007823	1.8202	1.8171	1.1005	0.1382	yes	up	B(i)	C05464;_	-	-	-	-	-	-	-;HMDB0242414;LMST05030006	Lipids and lipid-like molecules	Steroids and steroid derivatives	Bile acids, alcohols and derivatives	360-65-6;_;	448.3070	6.2626	M-H	C26H43NO5	49	0	metab_9052	neg_3726	neg		46.0		5.407	0.208	4.913	0.09898
Cys-Gly	-	0.0006295	0.01063	1.8104	1.72	1.104	0.1427	yes	up	B(i)	C01419	-	-	map01100;map00480	Metabolic pathways;Glutathione metabolism	Metabolism;Metabolism	Global and overview maps;Metabolism of other amino acids	HMDB0000078	Organic acids and derivatives	Carboxylic acids and derivatives	Amino acids, peptides, and analogues	19246-18-5	179.0482	0.9546	M+H	C5H10N2O3S	95.4	0	metab_4909	pos_5160	pos		57.6		4.81	0.09251	4.357	0.2073
N2-Acetyl-L-Ornithine	-	0.0003583	0.007663	1.8058	1.8261	1.1145	0.1564	yes	up	B(i)	C00437	-	-	map01100;map01210;map00220;map01230	Metabolic pathways;2-Oxocarboxylic acid metabolism;Arginine biosynthesis;Biosynthesis of amino acids	Metabolism;Metabolism;Metabolism;Metabolism	Global and overview maps;Global and overview maps;Amino acid metabolism;Global and overview maps	HMDB0003357	Organic acids and derivatives	Carboxylic acids and derivatives	Amino acids, peptides, and analogues	6205/8/9	175.1074	0.6545	M+H	C7H14N2O3	48.5	0	metab_5003	pos_5254	pos		48.3		4.661	0.1608	4.182	0.1532
Pelargonidin 3-Sophoroside	-	0.001092	0.01487	1.8055	1.812	0.928	-0.1078	yes	down	B(ii)	C16305;_	-	-	-	-	-	-	HMDB0033679	Phenylpropanoids and polyketides	Flavonoids	Flavonoid glycosides	54542-60-8;	616.1750	6.0953	M+Na	C28H33O14+	0	94.9	metab_4105	pos_4327	pos		57.1		6.558	0.1836	7.067	0.2055
Gpetn(14:0/22:5)	-	0.002964	0.02771	1.8008	1.7305	1.0882	0.1219	yes	up	B(i)	C00350	Lipids	Phospholipids	map01100;map00564;map00563;map04136;map05167;map04723;map04140	Metabolic pathways;Glycerophospholipid metabolism;Glycosylphosphatidylinositol (GPI)-anchor biosynthesis;Autophagy - other;Kaposi sarcoma-associated herpesvirus infection;Retrograde endocannabinoid signaling;Autophagy - animal	Metabolism;Metabolism;Metabolism;Cellular Processes;Human Diseases;Organismal Systems;Cellular Processes	Global and overview maps;Lipid metabolism;Glycan biosynthesis and metabolism;Transport and catabolism;Infectious disease: viral;Nervous system;Transport and catabolism	HMDB0008845	Lipids and lipid-like molecules	Glycerophospholipids	Glycerophosphoethanolamines	-	738.5033	6.7844	M+H	C41H72NO8P	43.7	0	metab_1982	pos_2071	pos		44.3		6.132	0.2132	5.635	0.2274
Pa(Pgf1Alpha/19:0)	-	0.0004574	0.008864	1.8002	1.7206	0.9283	-0.1073	yes	down	B(ii)	-	-	-	-	-	-	-	HMDB0264505	Not Available	Not Available	Not Available	-	813.5302	6.6465	M+Na	C42H79O11P	0	41.8	metab_1837	pos_1918	pos		44.3		5.788	0.0859	6.235	0.1965
Dehydroepiandrosterone	ÍÑÇâ±íÐÛÍª	0.01963	0.08894	1.794	1.7038	0.8684	-0.2036	yes	down	B(ii)	C01227	Steroids;Hormones and transmitters	19-Carbon atoms;Steroid hormones	map01100;map05215;map00140;map04913;map05200	Metabolic pathways;Prostate cancer;Steroid hormone biosynthesis;Ovarian steroidogenesis;Pathways in cancer	Metabolism;Human Diseases;Metabolism;Organismal Systems;Human Diseases	Global and overview maps;Cancer: specific types;Lipid metabolism;Endocrine system;Cancer: overview	HMDB0000077	Lipids and lipid-like molecules	Steroids and steroid derivatives	Androstane steroids	53-43-0;	289.2157	6.3560	M+H	C19H28O2	0	58.4	metab_1506	pos_1568	pos		47.5		3.722	0.3373	4.286	0.3671
Gpcho(18:3/18:3)	-	0.0004551	0.008842	1.792	1.7436	0.9374	-0.0932	yes	down	B(i)	-	-	-	-	-	-	-	HMDB0008172	Lipids and lipid-like molecules	Glycerophospholipids	Glycerophosphocholines	324054-21-9	778.5343	6.7493	M+H	C44H76NO8P	72.8	0	metab_3446	pos_3627	pos		50.3		6.893	0.1813	7.353	0.1252
S-Carboxymethyl-L-Cysteine	ôÈ¼×»ù°ëë×°±Ëá	0.0005552	0.00984	1.7853	1.7	1.1216	0.1655	yes	up	B(ii)	C03727;_	-	-	-	-	-	-	HMDB0029415	Organic acids and derivatives	Carboxylic acids and derivatives	Amino acids, peptides, and analogues	638-23-3;2387-59-9	162.0217	0.9546	M+H-H2O	C5H9NO4S	0	64.6	metab_4910	pos_5161	pos		51.0		4.068	0.1016	3.627	0.1916
Arginyl-Glycyl-Glutamyl-Serine	-	3.303E-5	0.00156	1.7808	1.7461	0.9183	-0.123	yes	down	B(ii)	-	-	-	-	-	-	-	HMDB0248575	Organic acids and derivatives	Carboxylic acids and derivatives	Amino acids, peptides, and analogues	-	468.1830	6.7843	M+Na-2H	C16H29N7O8	0	49.5	metab_8528	neg_3179	neg		48.3		4.832	0.1303	5.262	0.07075
Carnosine	¼¡ëÄ	0.005757	0.04237	1.7769	1.7567	0.8981	-0.155	yes	down	B(i)	C00386	Peptides	Peptides	map01100;map00340;map00410	Metabolic pathways;Histidine metabolism;beta-Alanine metabolism	Metabolism;Metabolism;Metabolism	Global and overview maps;Amino acid metabolism;Metabolism of other amino acids	HMDB0000033;PW_C000023	Organic acids and derivatives	Peptidomimetics	Hybrid peptides	305-84-0	227.1134	0.5219	M+H	C9H14N4O3	77.6	0	metab_230	pos_247	pos		52.8		4.559	0.2883	5.076	0.2191
Pentaethylene Glycol	-	0.002153	0.02295	1.7769	1.6945	0.9099	-0.1363	yes	down	B(i)	-	-	-	-	-	-	-	HMDB0256256	Organic oxygen compounds	Organooxygen compounds	Ethers	-	239.1485	2.9217	M+H	C10H22O6	87	0	metab_696	pos_719	pos		56.4		4.694	0.05569	5.159	0.2721
N-(9-Pentofuranosyl-9H-Purin-6-Yl)Aspartic Acid	-	0.005295	0.04024	1.7754	1.8036	1.1153	0.1574	yes	up	B(i)	-	-	-	-	-	-	-	-	-	-	-	-	382.1008	3.3878	M-H	C14H17N5O8	58.6	0	metab_9510	neg_4197	neg		49.9		4.972	0.2525	4.458	0.2495
16-Hydroxy-10-Oxohexadecanoic Acid	-	0.04111	0.1438	1.7699	1.7124	0.8746	-0.1934	yes	down	B(ii)	-	-	-	-	-	-	-	HMDB0041287	Lipids and lipid-like molecules	Fatty Acyls	Fatty acids and conjugates	53833-25-3	345.2286	6.0502	M+Hac-H	C16H30O4	0	50.2	metab_9267	neg_3946	neg		48.6		4.253	0.3902	4.863	0.5056
2-Methoxyacetaminophen Glucuronide	-	0.001448	0.0181	1.7645	1.7035	0.9102	-0.1357	yes	down	B(ii)	-	-	-	-	-	-	-	HMDB0240215	Organic oxygen compounds	Organooxygen compounds	Carbohydrates and carbohydrate conjugates	53446-12-1	338.0884	4.1077	M-H2O-H	C15H19NO9	0	46.1	metab_9428	neg_4114	neg		47.3		4.645	0.2152	5.103	0.142
3-Feruloylquinic Acid	-	0.01237	0.06756	1.7571	1.6904	0.8768	-0.1897	yes	down	B(ii)	C02572	-	-	-	-	-	-	HMDB0030669	Organic oxygen compounds	Organooxygen compounds	Alcohols and polyols	62929-69-5	367.1054	0.6092	M-H	C17H20O9	0	49.1	metab_5879	neg_458	neg		44.8		3.764	0.4019	4.293	0.14
Glycerophosphocholine	¸ÊÓÍÁ×Ëáµ¨¼î	0.001317	0.01697	1.7516	1.7893	0.9279	-0.108	yes	down	B(i)	C00670	-	-	map00565;map00564;map05231	Ether lipid metabolism;Glycerophospholipid metabolism;Choline metabolism in cancer	Metabolism;Metabolism;Human Diseases	Lipid metabolism;Lipid metabolism;Cancer: overview	HMDB0000086;PW_C000059	Lipids and lipid-like molecules	Glycerophospholipids	Glycerophosphocholines	28319-77-9	258.1096	0.5746	M+H	C8H20NO6P	97.7	0	metab_5055	pos_5306	pos		58.8		6.407	0.126	6.905	0.2461
5-Phenyl-1,3-Oxazinane-2,4-Dione	-	0.01797	0.08421	1.7478	1.7234	0.869	-0.2025	yes	down	B(ii)	C16596	-	-	map00982	Drug metabolism - cytochrome P450	Metabolism	Xenobiotics biodegradation and metabolism	HMDB0060400	Benzenoids	Benzene and substituted derivatives	Not Available	-;_	174.0546	3.8150	M+H-H2O	C10H9NO3	0	44.6	metab_4566	pos_4810	pos		47.5		3.517	0.3132	4.047	0.3366
Thiostatin	-	0.001882	0.02109	1.7429	1.6739	0.8895	-0.1689	yes	down	B(ii)	-	-	-	-	-	-	-	HMDB0259033	Organic nitrogen compounds	Organonitrogen compounds	Amines	-	236.0963	7.4931	M+FA-H	C8H17NO2S	0	45.5	metab_8040	neg_2672	neg		46.2		3.632	0.2054	4.083	0.1663
Pc(18:3(9Z,12Z,15Z)/18:2(9Z,12Z))	-	0.0005945	0.0103	1.7359	1.699	0.9371	-0.0937	yes	down	B(ii)	_;C00157	-;Lipids	-;Phospholipids	map01100;map00564;map00590;map00591;map00592;map05231;map04723	Metabolic pathways;Glycerophospholipid metabolism;Arachidonic acid metabolism;Linoleic acid metabolism;alpha-Linolenic acid metabolism;Choline metabolism in cancer;Retrograde endocannabinoid signaling	Metabolism;Metabolism;Metabolism;Metabolism;Metabolism;Human Diseases;Organismal Systems	Global and overview maps;Lipid metabolism;Lipid metabolism;Lipid metabolism;Lipid metabolism;Cancer: overview;Nervous system	HMDB0008204	Lipids and lipid-like molecules	Glycerophospholipids	Glycerophosphocholines	_;	780.5509	6.5530	M+H	C44H78NO8P	0	51.6	metab_1736	pos_1807	pos		46.7		6.571	0.1228	7.012	0.1815
Cp 47,497-C8-Homolog C-8-Hydroxy Metabolite	-	0.0007137	0.01143	1.7331	1.7027	0.9138	-0.13	yes	down	B(i)	-	-	-	-	-	-	-	-	-	-	-	-	349.2733	6.8961	M+H	C22H36O3	51.7	0	metab_3330	pos_3500	pos		47.3		4.655	0.02579	5.094	0.222
Ps(15:0/20:5(5Z,8Z,11Z,14Z,17Z))	-	0.002198	0.02334	1.7233	1.658	0.9109	-0.1347	yes	down	B(ii)	_;C02737	-;Lipids	-;Phospholipids	map01100;map00564;map05146;map05322;map00260;map05140	Metabolic pathways;Glycerophospholipid metabolism;Amoebiasis;Systemic lupus erythematosus;Glycine, serine and threonine metabolism;Leishmaniasis	Metabolism;Metabolism;Human Diseases;Human Diseases;Metabolism;Human Diseases	Global and overview maps;Lipid metabolism;Infectious disease: parasitic;Immune disease;Amino acid metabolism;Infectious disease: parasitic	HMDB0112333	Lipids and lipid-like molecules	Glycerophospholipids	Glycerophosphoserines	_;	788.4482	6.6059	M+Na-2H	C41H70NO10P	0	40.9	metab_6946	neg_1547	neg		46.1		4.548	0.2354	4.993	0.1263
Glycohyocholic Acid	¸Êµ¨Ëá	0.02747	0.1102	1.7212	1.7826	1.1578	0.2114	yes	up	B(i)	-	-	-	-	-	-	-	HMDB0240607	Lipids and lipid-like molecules	Steroids and steroid derivatives	Bile acids, alcohols and derivatives	32747-08-3	466.3150	6.2098	M+H	C26H43NO6	50	0	metab_4011	pos_4226	pos		47.8		4.673	0.5646	4.036	0.2189
L-Dopa 3'-Glucoside	-	0.01986	0.08931	1.7202	1.7048	0.8663	-0.2071	yes	down	B(ii)	-	-	-	-	-	-	-	HMDB0029452	Organic acids and derivatives	Carboxylic acids and derivatives	Amino acids, peptides, and analogues	2275-95-8	423.1356	4.2203	M+ACN+Na	C15H21NO9	0	51.6	metab_852	pos_879	pos		47.4		3.323	0.2584	3.836	0.3741
Lufenuron	Ê­òýëå	0.01764	0.08331	1.7198	1.6682	1.1266	0.172	yes	up	B(i)	C18434	-	-	-	-	-	-	HMDB0254195	Benzenoids	Benzene and substituted derivatives	N-phenylureas	103055-07-8;_	508.9721	6.3120	M-H	C17H8Cl2F8N2O3	43.6	0	metab_9001	neg_3674	neg		38.8		4.591	0.2062	4.075	0.395
Isodeoxycholic Acid	-	0.01434	0.07334	1.7119	1.7149	0.9026	-0.1478	yes	down	B(ii)	C17661;_	-	-	-	-	-	-	HMDB0002536	Lipids and lipid-like molecules	Steroids and steroid derivatives	Bile acids, alcohols and derivatives	566-17-6;	391.2858	6.9235	M-H	C24H40O4	0	56.7	metab_8460	neg_3104	neg		50.3		4.914	0.005214	5.444	0.4392
N-Monodemethyl Roxithromycin	-	0.02256	0.09723	1.7117	1.6428	1.1107	0.1515	yes	up	B(ii)	-	-	-	-	-	-	-	HMDB0060845	Organic oxygen compounds	Organooxygen compounds	Carbohydrates and carbohydrate conjugates	-	791.4909	6.7238	M+H-H2O	C39H72N2O15	0	41.3	metab_3464	pos_3646	pos		43.8		5.367	0.468	4.832	0.1345
Phenindione	±½Üá¶þÍª	0.01052	0.061	1.7081	1.6057	1.142	0.1916	yes	up	B(ii)	C07584	-	-	-	-	-	-	HMDB0014641	Benzenoids	Indanes	Indanones	1983/12/5;83-12-5	245.0585	0.9546	M+Na	C15H10O2	0	62.4	metab_473	pos_494	pos		48.2		3.764	0.2836	3.296	0.2303
2-[(1S,3S)-3-Hydroxycyclohexyl]-5-(2-Methylnonan-2-Yl)Phenol	-	0.0007539	0.01187	1.7024	1.6814	0.8972	-0.1564	yes	down	B(i)	-	-	-	-	-	-	-	-	-	-	-	-	331.2675	6.7751	M-H	C22H36O2	74.8	0	metab_8554	neg_3206	neg		49.5		3.772	0.1582	4.204	0.1554
Alanyl-Histidine	-	0.008867	0.05509	1.6945	1.6876	0.8978	-0.1556	yes	down	B(ii)	-	-	-	-	-	-	-	HMDB0304775	Organic acids and derivatives	Carboxylic acids and derivatives	Amino acids, peptides, and analogues	-	225.0994	0.5366	M-H	C9H14N4O3	0	40.2	metab_5713	neg_292	neg		46.4		4.311	0.2848	4.802	0.2385
Fluvastatin	·ú·¥ËûÍ¡	4.668E-5	0.00201	1.6869	1.678	0.9234	-0.1149	yes	down	B(ii)	C07014	-	-	map04976	Bile secretion	Organismal Systems	Digestive system	HMDB0015227	Organoheterocyclic compounds	Pyrroles	Substituted pyrroles	93957-54-1	470.1982	6.9511	M+Hac-H	C24H26FNO4	0	45.2	metab_7238	neg_1861	neg		48.2		4.812	0.1287	5.211	0.06379
Pa(Pgj2/19:0)	-	0.0006765	0.01118	1.6855	1.6328	0.9354	-0.0963	yes	down	B(ii)	-	-	-	-	-	-	-	HMDB0264441	Not Available	Not Available	Not Available	-	769.5048	6.6549	M+H	C42H73O10P	0	46.6	metab_3533	pos_3721	pos		44.8		5.923	0.07368	6.332	0.1936
Ethoxyquin	ÒÒÑõà­	0.007931	0.05156	1.6756	1.6774	1.1421	0.1918	yes	up	B(i)	C07475	-	-	-	-	-	-	HMDB0039531	Organoheterocyclic compounds	Quinolines and derivatives	Quinolones and derivatives	91-53-2	218.1534	6.0033	M+H	C14H19NO	78.7	0	metab_4152	pos_4378	pos		52.2		3.921	0.3612	3.433	0.02106
Lauroylcarnitine	ÔÂ¹ðõ£Èâ¼î	4.791E-5	0.002045	1.6748	1.6589	0.9274	-0.1087	yes	down	B(i)	-	-	-	-	-	-	-	LMFA07070090	-	-	-	--	344.2789	6.0595	M+H	C19H37NO4	82	0	metab_4127	pos_4351	pos		53.7		4.87	0.02579	5.251	0.135
1-(2-Hydroxyethyl)-2-Hydroxymethyl-5-Nitroimidazole	-	0.01625	0.07902	1.6723	1.5838	0.9141	-0.1296	yes	down	B(ii)	-	-	-	-	-	-	-	HMDB0246690	Organoheterocyclic compounds	Azoles	Imidazoles	-	188.0662	1.2191	M+H	C6H9N3O4	0	67.2	metab_514	pos_535	pos		52.4		4.957	0.2581	5.423	0.3001
Dg(I-20:0/0:0/6 Keto-Pgf1Alpha)	-	0.007671	0.05065	1.6639	1.6061	0.9262	-0.1107	yes	down	B(ii)	-	-	-	-	-	-	-	HMDB0300028	Not Available	Not Available	Not Available	-	739.5718	7.4222	M+H	C43H78O9	0	61.4	metab_2388	pos_2503	pos		47.8		5.744	0.3162	6.202	0.1179
Lysopa(20:2(11Z,14Z)/0:0)	-	0.007546	0.05031	1.6604	1.5836	1.0963	0.1327	yes	up	B(ii)	-	-	-	-	-	-	-	HMDB0114758	Lipids and lipid-like molecules	Glycerophospholipids	Glycerophosphates	-	526.2871	6.8358	M+ACN+Na	C23H43O7P	0	69.5	metab_2020	pos_2112	pos		47.6		5.053	0.2777	4.609	0.1707
Uric Acid	ÄòËá	0.003297	0.02969	1.6538	1.6662	1.0988	0.1359	yes	up	B(i)	C00366	-	-	map01100;map04976;map00230	Metabolic pathways;Bile secretion;Purine metabolism	Metabolism;Organismal Systems;Metabolism	Global and overview maps;Digestive system;Nucleotide metabolism	HMDB0000289;PW_C000195	Organoheterocyclic compounds	Imidazopyrimidines	Purines and purine derivatives	69-93-2	169.0354	0.6628	M+H	C5H4N4O3	92.3	0	metab_384	pos_405	pos		57.1		4.849	0.1407	4.413	0.2402
Tyrosyl-Proline	ÀÒ°±õ£»ù¸¬°±Ëá	0.004441	0.03592	1.6528	1.6702	1.1258	0.171	yes	up	B(ii)	-	-	-	-	-	-	-	HMDB0029113	Organic acids and derivatives	Carboxylic acids and derivatives	Amino acids, peptides, and analogues	-	261.1261	3.0554	M+H-H2O	C14H18N2O4	0	60.2	metab_4662	pos_4910	pos		47.6		4.187	0.3061	3.719	0.07099
2',3'-Didehydro-2',3'-Dideoxycytidine	-	0.003809	0.03245	1.6514	1.5739	1.1055	0.1447	yes	up	B(ii)	-	-	-	-	-	-	-	HMDB0245545	Nucleosides, nucleotides, and analogues	Nucleoside and nucleotide analogues	Not Available	-	254.0783	0.9908	M+FA-H	C9H11N3O3	0	42.5	metab_9609	neg_4297	neg		46.5		4.328	0.1032	3.915	0.2497
5Alpha-Pregnan-20Alpha-Ol-3-One	-	0.02058	0.09121	1.6462	1.6458	0.8932	-0.163	yes	down	B(ii)	C18041	-	-	map00140	Steroid hormone biosynthesis	Metabolism	Lipid metabolism	HMDB0060408	Lipids and lipid-like molecules	Steroids and steroid derivatives	Pregnane steroids	516-59-6;_	363.2543	6.7575	M+FA-H	C21H34O2	0	61.2	metab_7092	neg_1703	neg		50.9		4.231	0.005213	4.737	0.4506
Gpetn(18:2/16:0)	-	0.008619	0.05424	1.6403	1.5783	1.084	0.1164	yes	up	B(i)	-	-	-	-	-	-	-	HMDB0009088	Lipids and lipid-like molecules	Glycerophospholipids	Glycerophosphoethanolamines	-	716.5207	6.7844	M+H	C39H74NO8P	64.3	0	metab_1981	pos_2070	pos		46.7		5.767	0.237	5.32	0.2383
Gpcho(22:5/16:1)	-	0.002532	0.02516	1.6375	1.595	0.939	-0.0908	yes	down	B(i)	C00157	Lipids	Phospholipids	map01100;map00564;map00590;map00591;map00592;map05231;map04723	Metabolic pathways;Glycerophospholipid metabolism;Arachidonic acid metabolism;Linoleic acid metabolism;alpha-Linolenic acid metabolism;Choline metabolism in cancer;Retrograde endocannabinoid signaling	Metabolism;Metabolism;Metabolism;Metabolism;Metabolism;Human Diseases;Organismal Systems	Global and overview maps;Lipid metabolism;Lipid metabolism;Lipid metabolism;Lipid metabolism;Cancer: overview;Nervous system	HMDB0008660	Lipids and lipid-like molecules	Glycerophospholipids	Glycerophosphocholines	-	828.5499	6.6211	M+Na	C46H80NO8P	97.2	0	metab_1816	pos_1893	pos		56.4		6.422	0.2132	6.839	0.1405
2-[(1S,3R)-3-Hydroxycyclohexyl]-5-(8-Hydroxy-2-Methyloctan-2-Yl)Phenol	-	0.01754	0.08307	1.6304	1.807	0.8613	-0.2154	yes	down	B(i)	-	-	-	-	-	-	-	-	-	-	-	-	333.2437	6.4534	M-H	C21H34O3	80.2	0	metab_6824	neg_1420	neg		54.1		3.478	0.005212	4.038	0.4829
Adenosine 2'-Phosphate	-	0.007768	0.05093	1.6277	1.594	1.0962	0.1325	yes	up	B(i)	C00946	-	-	-	-	-	-	HMDB0011617	Organic oxygen compounds	Organooxygen compounds	Carbohydrates and carbohydrate conjugates	130-49-4	346.0560	1.1748	M-H	C10H14N5O7P	83.5	0	metab_9571	neg_4259	neg		54.8		5.014	0.1341	4.574	0.2954
Gpcho(20:4/17:0)	-	0.01744	0.08277	1.6205	1.5801	0.9233	-0.1151	yes	down	B(i)	-	-	-	-	-	-	-	-	-	-	-	-	818.5649	7.0449	M+Na	C45H82NO8P	96.7	0	metab_3200	pos_3366	pos		54.8		5.765	0.3435	6.244	0.2291
N-(1-Cyanocyclopropyl)-4-Fluoro-4-Methyl-2-[[2,2,2-Trifluoro-1-[4-(4-Methylsulfonylphenyl)Phenyl]Ethyl]Amino]Pentanamide	-	0.002315	0.02408	1.6194	1.6327	0.9159	-0.1267	yes	down	B(ii)	-	-	-	-	-	-	-	HMDB0248081	Organic acids and derivatives	Carboxylic acids and derivatives	Amino acids, peptides, and analogues	-	570.1730	6.0410	M+FA-H	C25H27F4N3O3S	0	74.1	metab_9276	neg_3955	neg		51.2		4.707	0.1979	5.139	0.1698
2-Oxobutanoic Acid	-	0.001826	0.02066	1.6185	1.5734	0.9144	-0.129	yes	down	B(i)	C00109	Organic acids	Carboxylic acids	map01100;map00640;map00290;map01210;map00270;map01230;map00260	Metabolic pathways;Propanoate metabolism;Valine, leucine and isoleucine biosynthesis;2-Oxocarboxylic acid metabolism;Cysteine and methionine metabolism;Biosynthesis of amino acids;Glycine, serine and threonine metabolism	Metabolism;Metabolism;Metabolism;Metabolism;Metabolism;Metabolism;Metabolism	Global and overview maps;Carbohydrate metabolism;Amino acid metabolism;Global and overview maps;Amino acid metabolism;Global and overview maps;Amino acid metabolism	HMDB0000005	Organic acids and derivatives	Keto acids and derivatives	Short-chain keto acids and derivatives	600-18-0	85.0282	0.6628	M+H-H2O	C4H6O3	37	0	metab_4997	pos_5248	pos		46.4		4.179	0.1956	4.57	0.1175
5-(Hydroxymethyl)-4-Methoxy-2(5H)-Furanone	-	0.001263	0.01645	1.6113	1.5646	0.9186	-0.1225	yes	down	B(i)	-	-	-	-	-	-	-	-	-	-	-	-	145.0493	0.6628	M+H	C6H8O4	60	0	metab_4996	pos_5247	pos		50.9		4.243	0.1561	4.619	0.1364
Lysope(0:0/15:0)	-	0.01226	0.06741	1.6037	1.5683	1.123	0.1674	yes	up	B(ii)	-	-	-	-	-	-	-	HMDB0011472	Lipids and lipid-like molecules	Glycerophospholipids	Glycerophosphoethanolamines	-	420.2549	6.8027	M-H2O-H	C20H42NO7P	0	77.7	metab_8507	neg_3156	neg		50.9		4.072	0.3573	3.626	0.0179
9,10-Dihome	-	0.001639	0.01931	1.5944	1.5759	0.9286	-0.1068	yes	down	B(i)	C14828	-	-	map00591	Linoleic acid metabolism	Metabolism	Lipid metabolism	LMFA02000229	-	-	-	--	313.2387	6.2440	M-H	C18H34O4	87	0	metab_9061	neg_3736	neg		55.9		5.165	0.1746	5.562	0.1456
Pe(P-16:0/20:2)	-	0.04459	0.152	1.5915	1.6368	0.9084	-0.1386	yes	down	B(i)	-	-	-	-	-	-	-	LMGP02030026	-	-	-	--	750.5394	6.4942	M+Na	C41H78NO7P	60.4	0	metab_3716	pos_3915	pos		48.0		5.544	0.2865	6.103	0.5239
5'-Methylthioadenosine	5¡¯-¼×ÁòÏÙÜÕ	0.00994	0.05905	1.5892	1.5391	1.1062	0.1456	yes	up	B(i)	C00170	-	-	map01100;map00270	Metabolic pathways;Cysteine and methionine metabolism	Metabolism;Metabolism	Global and overview maps;Amino acid metabolism	HMDB0001173;PW_C000910	Nucleosides, nucleotides, and analogues	5''-deoxyribonucleosides	5''-deoxy-5''-thionucleosides	2457-80-9	298.0963	2.9370	M+H	C11H15N5O3S	84.7	0	metab_700	pos_723	pos		54.4		4.395	0.192	3.973	0.2627
12-Hydroxyheptadecanoic Acid	-	0.01918	0.08786	1.5804	1.5151	0.9108	-0.1348	yes	down	B(ii)	-	-	-	-	-	-	-	HMDB0061663	Lipids and lipid-like molecules	Fatty Acyls	Fatty acids and conjugates	-	331.2493	6.1986	M+FA-H	C17H34O3	0	46.1	metab_9146	neg_3822	neg		47.7		4.483	0.1793	4.922	0.3414
Galarubicin	¼ÓÈá±ÈÐÇ	0.01912	0.08786	1.5696	1.5674	0.8855	-0.1755	yes	down	B(ii)	-	-	-	-	-	-	-	HMDB0252592	Phenylpropanoids and polyketides	Anthracyclines	Not Available	-	632.1733	6.0410	M-H	C30H32FNO13	0	55.2	metab_9275	neg_3954	neg		46.5		3.626	0.1746	4.095	0.373
Miserotoxin	Ã×É«ÂÞ¶¾ËØ	0.01879	0.08684	1.5641	1.5552	0.8716	-0.1983	yes	down	B(ii)	C08507;_	-	-	-	-	-	-	HMDB0254754	Organic oxygen compounds	Organooxygen compounds	Carbohydrates and carbohydrate conjugates	24502-76-9;_	326.1095	0.6315	M+Hac-H	C9H17NO8	0	48.5	metab_5907	neg_488	neg		47.2		3.177	0.00521	3.645	0.4095
Pc(20:4/0:0)	-	0.02566	0.1053	1.5633	1.5332	0.9182	-0.1231	yes	down	B(i)	-	-	-	-	-	-	-	LMGP01050048	-	-	-	--	544.3388	6.4942	M+H	C28H50NO7P	35.5	0	metab_1658	pos_1725	pos		44.9		5.196	0.3714	5.659	0.2234
Cerulenin	Ç³À¶¾úËØ	0.0005585	0.00984	1.5581	1.5062	0.9283	-0.1073	yes	down	B(ii)	C12058;_	-	-	-	-	-	-	HMDB0015168	Organoheterocyclic compounds	Epoxides	Oxirane carboxylic acids and derivatives	17397-89-6;	241.1542	0.6628	M+NH4	C12H17NO3	0	49.8	metab_4990	pos_5241	pos		48.4		4.48	0.1514	4.826	0.07821
(2E,4E)-Octadeca-2,4-Dienoylcarnitine	-	1.515E-8	4.698E-6	1.5528	1.5361	0.9455	-0.0808	yes	down	B(ii)	-	-	-	-	-	-	-	HMDB0241541	Lipids and lipid-like molecules	Fatty Acyls	Fatty acid esters	-	424.3410	6.1593	M+H	C25H45NO4	0	68.1	metab_1323	pos_1374	pos		39.1		5.295	0.03338	5.6	0.03108
Lysopc(0:0/18:2(9Z,12Z))	-	0.006509	0.0458	1.5528	1.5123	0.9359	-0.0956	yes	down	B(ii)	-	-	-	-	-	-	-	HMDB0061700	Lipids and lipid-like molecules	Glycerophospholipids	Glycerophosphocholines	27304-12-7	520.3385	6.5447	M+H	C26H50NO7P	0	59.6	metab_1717	pos_1788	pos		48.0		5.692	0.2142	6.082	0.1788
1-Hexadecylpyridinium	-	0.004697	0.03715	1.5422	1.5085	0.9206	-0.1194	yes	down	B(i)	-	-	-	-	-	-	-	-	-	-	-	-	304.2991	6.0774	M+H	C21H37N	45.5	0	metab_1259	pos_1303	pos		46.5		4.496	0.2116	4.884	0.1556
Taurochenodeoxycholate-3-Sulfate	-	0.00039	0.00801	1.5422	1.5372	0.9327	-0.1005	yes	down	B(ii)	-	-	-	-	-	-	-	HMDB0002486	Lipids and lipid-like molecules	Steroids and steroid derivatives	Bile acids, alcohols and derivatives	67030-59-5	544.2400	6.4337	M+H-2H2O	C26H45NO9S2	0	70.3	metab_1589	pos_1653	pos		49.6		4.932	0.02579	5.288	0.1648
8-Hydroxyquinoline	8-ôÇ»ùà­ßø	5.914E-5	0.002429	1.5311	1.4784	0.925	-0.1125	yes	down	B(i)	C19434	-	-	-	-	-	-	-	-	-	-	148-24-3	146.0598	3.5280	M+H	C9H7NO	85.5	0	metab_782	pos_809	pos		55.5		3.836	0.08365	4.147	0.0785
Lysopc(20:3(8Z,11Z,14Z)/0:0)	-	0.002926	0.02758	1.5239	1.5057	0.9442	-0.0828	yes	down	B(ii)	-	-	-	-	-	-	-	HMDB0010394	Lipids and lipid-like molecules	Glycerophospholipids	Glycerophosphocholines	1006703-11-2	546.3520	6.8961	M+H	C28H52NO7P	0	40	metab_3326	pos_3496	pos		45.6		6.231	0.1581	6.599	0.1679
Gpcho(22:6/20:3)	-	0.02487	0.1032	1.5236	1.4784	0.9279	-0.108	yes	down	B(i)	C00157	Lipids	Phospholipids	map01100;map00564;map00590;map00591;map00592;map05231;map04723	Metabolic pathways;Glycerophospholipid metabolism;Arachidonic acid metabolism;Linoleic acid metabolism;alpha-Linolenic acid metabolism;Choline metabolism in cancer;Retrograde endocannabinoid signaling	Metabolism;Metabolism;Metabolism;Metabolism;Metabolism;Human Diseases;Organismal Systems	Global and overview maps;Lipid metabolism;Lipid metabolism;Lipid metabolism;Lipid metabolism;Cancer: overview;Nervous system	HMDB0008737	Lipids and lipid-like molecules	Glycerophospholipids	Glycerophosphocholines	-	856.5817	6.9135	M+H	C50H82NO8P	60.6	0	metab_2072	pos_2167	pos		48.5		5.622	0.3726	6.059	0.1622
L-A-Lysophosphatidylserine	-	0.002363	0.02429	1.5215	1.4897	0.9234	-0.115	yes	down	B(i)	-	-	-	-	-	-	-	-	-	-	-	-	524.3006	7.4560	M-H	C24H48NO9P	77.3	0	metab_7546	neg_2172	neg		53.3		4.339	0.09387	4.699	0.1975
Cysteine-Glutathione Disulfide	-	0.02045	0.09084	1.5103	1.4772	0.9266	-0.11	yes	down	B(ii)	-	-	-	-	-	-	-	HMDB0250707	Organic acids and derivatives	Carboxylic acids and derivatives	Amino acids, peptides, and analogues	-	427.0943	0.6210	M+H	C13H22N4O8S2	0	69.6	metab_5030	pos_5281	pos		51.7		5.226	0.272	5.64	0.2479
12(S)-Leukotriene B4	12£¨S£©-°×ÈýÏ©B4	0.000183	0.005006	1.5065	1.4969	0.9367	-0.0943	yes	down	B(ii)	C04853	-	-	map00590	Arachidonic acid metabolism	Metabolism	Lipid metabolism	HMDB0005089	Lipids and lipid-like molecules	Fatty Acyls	Eicosanoids	83709-73-3	337.2346	6.3560	M+H	C20H32O4	0	78.8	metab_3873	pos_4077	pos		50.3		4.871	0.1213	5.2	0.06969
(2S)-2-Amino-5-[(2R)-2-Amino-3-Sulfanylpropanoyl]Oxy-5-Oxopentanoic Acid	-	0.02223	0.09611	1.5046	1.4013	1.095	0.1309	yes	up	B(ii)	-	-	-	-	-	-	-	HMDB0257907	Organic acids and derivatives	Carboxylic acids and derivatives	Amino acids, peptides, and analogues	-	233.0586	0.6628	M+H-H2O	C8H14N2O5S	0	59.8	metab_389	pos_410	pos		49.4		4.439	0.1549	4.054	0.3129
Isokobusone	Òì¿¼²¼ËÉ	0.0431	0.1489	1.5002	1.5836	0.8706	-0.2	yes	down	B(ii)	C16977;_	-	-	-	-	-	-	HMDB0036791	Organic oxygen compounds	Organooxygen compounds	Alcohols and polyols	-;24173-72-6	277.1792	6.3050	M+CH3OH+Na	C14H22O2	0	49.5	metab_1435	pos_1493	pos		47.6		3.538	0.02578	4.064	0.5565
4-Hydroxybutanoic Acid	-	0.003613	0.03135	1.4999	1.4711	0.9126	-0.132	yes	down	B(i)	C00989;C01991	Organic acids;-	Carboxylic acids;-	map01100;map01200;map00650	Metabolic pathways;Carbon metabolism;Butanoate metabolism	Metabolism;Metabolism;Metabolism	Global and overview maps;Global and overview maps;Carbohydrate metabolism	-;HMDB0000710	Lipids and lipid-like molecules	Fatty Acyls	Fatty acids and conjugates	591-81-1	85.0295	0.5730	M-H2O-H	C4H8O3	37.9	0	metab_5772	neg_351	neg		46.7		3.748	0.1464	4.107	0.1806
Gpcho(16:1/16:0)	-	0.00719	0.0485	1.4984	1.4451	1.0628	0.0879	yes	up	B(i)	-	-	-	-	-	-	-	HMDB0008001	Lipids and lipid-like molecules	Glycerophospholipids	Glycerophosphocholines	-	754.5345	7.5473	M+Na	C40H78NO8P	87.4	0	metab_2911	pos_3054	pos		54.2		6.228	0.1664	5.86	0.2108
4Alpha-Carboxy-5Alpha-Cholesta-8,24-Dien-3Beta-Ol	-	0.01795	0.08421	1.4972	1.5307	1.1098	0.1503	yes	up	B(ii)	C22112;_	-	-	map01100;map00100	Metabolic pathways;Steroid biosynthesis	Metabolism;Metabolism	Global and overview maps;Lipid metabolism	HMDB0304192	Lipids and lipid-like molecules	Steroids and steroid derivatives	Cholestane steroids	-;_;	462.2868	6.0410	M+Cl	C28H43O3-	0	56.8	metab_6367	neg_955	neg		47.1		4.539	0.3884	4.09	0.01791
N-Glycolylneuraminic Acid	-	0.004342	0.03546	1.4885	1.4964	0.9297	-0.1052	yes	down	B(i)	C03410	Carbohydrates	Monosaccharides	map00520	Amino sugar and nucleotide sugar metabolism	Metabolism	Carbohydrate metabolism	HMDB0000833	Organic oxygen compounds	Organooxygen compounds	Carbohydrates and carbohydrate conjugates	1113-83-3	324.0938	0.6258	M-H	C11H19NO10	92.3	0	metab_5895	neg_475	neg		57.1		5.024	0.1967	5.404	0.16
Dihydrothymine	¶þÇâÐØÏÙà×à¤	0.007288	0.04899	1.4819	1.5107	0.9021	-0.1487	yes	down	B(i)	C00906	-	-	-	-	-	-	HMDB0000079;HMDB0304210;HMDB0000079;HMDB0304210;PW_C000056	Organoheterocyclic compounds	Diazines	Pyrimidines and pyrimidine derivatives	696-04-8;19140-80-8;_	129.0657	0.6036	M+H	C5H8N2O2	39.2	0	metab_5040	pos_5291	pos		46.2		3.667	0.0626	4.065	0.2841
Phosphatidylcholine Lyso 18:0	-	0.005309	0.04025	1.4771	1.4755	0.9423	-0.0857	yes	down	B(i)	-	-	-	-	-	-	-	-	-	-	-	-	524.3700	6.8961	M+H	C26H54NO7P	87.4	0	metab_2061	pos_2155	pos		54.7		5.982	0.1715	6.348	0.1851
Lpc(18:3)	-	0.008253	0.05298	1.4765	1.4724	0.916	-0.1265	yes	down	B(i)	C04230	Lipids	Phospholipids	map00564;map05231	Glycerophospholipid metabolism;Choline metabolism in cancer	Metabolism;Human Diseases	Lipid metabolism;Cancer: overview	HMDB0010387	Lipids and lipid-like molecules	Glycerophospholipids	Glycerophosphocholines	-	552.2873	6.3120	M+Cl	C26H48NO7P	75.4	0	metab_6645	neg_1239	neg		51.6		4.026	0.005213	4.395	0.2755
Sonchuionoside C	ÁùëÄÀàËÆÎï	0.0006876	0.01124	1.4732	1.459	1.071	0.099	yes	up	B(ii)	-	-	-	-	-	-	-	HMDB0035212	Lipids and lipid-like molecules	Prenol lipids	Terpene glycosides	126585-76-0	431.1907	6.7124	M+FA-H	C19H30O8	0	53.7	metab_7066	neg_1676	neg		48.8		4.825	0.1555	4.505	0.04726
Gpcho(15:1/20:1)	-	0.01021	0.0601	1.4665	1.4763	0.94	-0.0892	yes	down	B(i)	-	-	-	-	-	-	-	-	-	-	-	-	794.5651	7.2297	M+Na	C43H82NO8P	72.1	0	metab_2307	pos_2413	pos		48.3		6.131	0.1854	6.522	0.2405
Homocysteine	¸ß°ëë×°±Ëá	0.01965	0.08894	1.4644	1.4793	0.9238	-0.1144	yes	down	B(ii)	C00155;C05330	Peptides;-	Amino acids;-	map01100;map00920;map00270;map01230;map04621;map01523	Metabolic pathways;Sulfur metabolism;Cysteine and methionine metabolism;Biosynthesis of amino acids;NOD-like receptor signaling pathway;Antifolate resistance	Metabolism;Metabolism;Metabolism;Metabolism;Organismal Systems;Human Diseases	Global and overview maps;Energy metabolism;Amino acid metabolism;Global and overview maps;Immune system;Drug resistance: antineoplastic	HMDB0000742	Organic acids and derivatives	Carboxylic acids and derivatives	Amino acids, peptides, and analogues	6027-13-0;454-29-5	271.0772	0.5219	2M+H	C4H9NO2S	0	48.7	metab_233	pos_250	pos		47.4		4.714	0.2535	5.103	0.2312
Alcoifosfamide	²Ýï§ì¢	0.0007331	0.01162	1.4587	1.4651	1.076	0.1056	yes	up	B(ii)	C16558	-	-	map00982	Drug metabolism - cytochrome P450	Metabolism	Xenobiotics biodegradation and metabolism	HMDB0060693	Organic acids and derivatives	Organic phosphoric acids and derivatives	Organic phosphoramides	-;_	261.0301	0.4505	M+H-H2O	C7H17Cl2N2O3P	0	50.8	metab_5319	pos_5574	pos		41.2		4.688	0.1109	4.357	0.1276
D-Manno-2-Heptulose	-	0.009318	0.05658	1.458	1.4085	1.063	0.0881	yes	up	B(ii)	C08236	-	-	-	-	-	-	HMDB0029935	Organic oxygen compounds	Organooxygen compounds	Carbohydrates and carbohydrate conjugates	60426-75-7	245.0432	0.6315	M+Cl	C7H14O7	0	63.1	metab_9737	neg_4426	neg		51.6		5.824	0.11	5.479	0.2392
Isonicotinamide	ÒìÑÌõ£°·	0.003038	0.02809	1.4462	1.3983	1.0774	0.1075	yes	up	B(i)	C02421	-	-	-	-	-	-	HMDB0253663	Organoheterocyclic compounds	Pyridines and derivatives	Pyridinecarboxylic acids and derivatives	1453-82-3;_	123.0550	1.7924	M+H	C6H6N2O	35.7	0	metab_555	pos_577	pos		46.1		4.373	0.138	4.059	0.1426
Glutamine-Glutamate	-	0.001838	0.02078	1.4455	1.3834	1.0609	0.0853	yes	up	B(ii)	-	-	-	-	-	-	-	HMDB0252813	Organic acids and derivatives	Carboxylic acids and derivatives	Amino acids, peptides, and analogues	-	272.0889	0.9908	M-H2O-H	C10H17N3O7	0	47.3	metab_6032	neg_616	neg		48.1		5.297	0.09071	4.993	0.1527
Adenosine Diphosphate	-	0.01583	0.0777	1.4434	1.4125	1.0804	0.1115	yes	up	B(i)	_;C00008	-;Nucleic acids	-;Nucleotides	map01100;map04068;map00230;map01240;map01232;map04142;map05012;map04714;map04080;map04152;map05014;map04742;map00190;map05022;map04611;map04924	Metabolic pathways;FoxO signaling pathway;Purine metabolism;Biosynthesis of cofactors;Nucleotide metabolism;Lysosome;Parkinson disease;Thermogenesis;Neuroactive ligand-receptor interaction;AMPK signaling pathway;Amyotrophic lateral sclerosis;Taste transduction;Oxidative phosphorylation;Pathways of neurodegeneration - multiple diseases;Platelet activation;Renin secretion	Metabolism;Environmental Information Processing;Metabolism;Metabolism;Metabolism;Cellular Processes;Human Diseases;Organismal Systems;Environmental Information Processing;Environmental Information Processing;Human Diseases;Organismal Systems;Metabolism;Human Diseases;Organismal Systems;Organismal Systems	Global and overview maps;Signal transduction;Nucleotide metabolism;Global and overview maps;Global and overview maps;Transport and catabolism;Neurodegenerative disease;Environmental adaptation;Signaling molecules and interaction;Signal transduction;Neurodegenerative disease;Sensory system;Energy metabolism;Neurodegenerative disease;Immune system;Endocrine system	HMDB0247869;PW_C001034	Nucleosides, nucleotides, and analogues	Purine nucleotides	Purine ribonucleotides	_;58-64-0	426.0229	0.9839	M-H	C10H15N5O10P2	71.9	0	metab_6029	neg_613	neg		51.6		5.041	0.1732	4.666	0.2654
1,5-Dibutyl Methyl Hydroxycitrate	-	3.658E-5	0.001684	1.4423	1.4115	0.955	-0.0665	yes	down	B(ii)	-	-	-	-	-	-	-	HMDB0040461	Organic acids and derivatives	Carboxylic acids and derivatives	Tricarboxylic acids and derivatives	-	379.1585	6.6567	M+FA-H	C15H26O8	0	51.5	metab_8649	neg_3307	neg		46.8		5.961	0.08525	6.242	0.04889
Cysteineglutathione Disulfide	-	0.01092	0.06249	1.436	1.3852	0.9393	-0.0903	yes	down	B(ii)	-	-	-	-	-	-	-	HMDB0000656	Organic acids and derivatives	Carboxylic acids and derivatives	Amino acids, peptides, and analogues	13081-14-6	425.0811	0.6315	M-H	C13H22N4O8S2	0	77.4	metab_9733	neg_4422	neg		53.4		5.403	0.2314	5.752	0.1469
Pe(16:1/0:0)	-	0.02177	0.09482	1.4304	1.4289	1.0887	0.1226	yes	up	B(i)	-	-	-	-	-	-	-	-	-	-	-	-	450.2636	6.3922	M-H	C21H42NO7P	86.5	0	metab_6746	neg_1340	neg		54.8		4.651	0.2256	4.272	0.2575
Traumatic Acid	ÓúÉËËá	0.001211	0.01603	1.4272	1.4041	0.9169	-0.1251	yes	down	B(i)	C16308	-	-	map00592	alpha-Linolenic acid metabolism	Metabolism	Lipid metabolism	HMDB0000933;LMFA01170002	Lipids and lipid-like molecules	Fatty Acyls	Fatty acids and conjugates	6402-36-4;	227.1290	6.0826	M-H	C12H20O4	74.4	0	metab_6386	neg_974	neg		52.2		3.432	0.1119	3.743	0.1289
Pe(15:0/20:3(8Z,11Z,14Z))	-	0.002997	0.02791	1.4236	1.3944	0.9438	-0.0835	yes	down	B(ii)	_;C00350	-;Lipids	-;Phospholipids	map01100;map00564;map00563;map04136;map05167;map04723;map04140	Metabolic pathways;Glycerophospholipid metabolism;Glycosylphosphatidylinositol (GPI)-anchor biosynthesis;Autophagy - other;Kaposi sarcoma-associated herpesvirus infection;Retrograde endocannabinoid signaling;Autophagy - animal	Metabolism;Metabolism;Metabolism;Cellular Processes;Human Diseases;Organismal Systems;Cellular Processes	Global and overview maps;Lipid metabolism;Glycan biosynthesis and metabolism;Transport and catabolism;Infectious disease: viral;Nervous system;Transport and catabolism	HMDB0008903	Lipids and lipid-like molecules	Glycerophospholipids	Glycerophosphoethanolamines	_;	708.4983	7.3183	M-H2O-H	C40H74NO8P	0	46	metab_7417	neg_2040	neg		46.1		5.252	0.1541	5.565	0.1231
Pe(18:0/0:0)	-	0.02741	0.1101	1.419	1.3716	1.0751	0.1045	yes	up	B(i)	-	-	-	-	-	-	-	LMGP02050001	-	-	-	--	504.3050	6.8358	M+Na	C23H48NO7P	79.5	0	metab_3367	pos_3539	pos		52.0		5.325	0.2359	4.953	0.2636
Cdp-Ethanolamine	-	0.02557	0.105	1.4144	1.3367	1.0721	0.1004	yes	up	B(i)	C00570	-	-	map01100;map00564	Metabolic pathways;Glycerophospholipid metabolism	Metabolism;Metabolism	Global and overview maps;Lipid metabolism	HMDB0001564;PW_C001201	Nucleosides, nucleotides, and analogues	Pyrimidine nucleotides	Pyrimidine ribonucleotides	3036-18-8	445.0537	0.5999	M-H	C11H20N4O11P2	94.9	0	metab_5870	neg_449	neg		57.0		5.13	0.1825	4.785	0.2655
Gpser(18:0/18:2)	-	0.01069	0.06148	1.4115	1.3912	1.0788	0.1094	yes	up	B(i)	-	-	-	-	-	-	-	-	-	-	-	-	786.5299	7.0156	M-H	C42H78NO10P	79.8	0	metab_7266	neg_1889	neg		51.0		4.849	0.2491	4.495	0.1209
Oxybenzone	Ñõ±½Íª	0.001618	0.01913	1.4083	1.4038	0.9324	-0.101	yes	down	B(ii)	C14285	-	-	-	-	-	-	HMDB0015497	Benzenoids	Benzene and substituted derivatives	Benzophenones	131-57-7	455.1464	6.9417	2M-H	C14H12O3	0	42.6	metab_8444	neg_3088	neg		44.6		4.359	0.1697	4.675	0.06195
Malic Acid	Æ»¹ûËá	0.001665	0.0195	1.405	1.3964	1.0509	0.0716	yes	up	B(i)	C00149;C00711	Organic acids;-	Carboxylic acids;-	map01100;map00630;map05211;map05200;map04964;map01200;map00620;map04922;map00020;map05230;map04742	Metabolic pathways;Glyoxylate and dicarboxylate metabolism;Renal cell carcinoma;Pathways in cancer;Proximal tubule bicarbonate reclamation;Carbon metabolism;Pyruvate metabolism;Glucagon signaling pathway;Citrate cycle (TCA cycle);Central carbon metabolism in cancer;Taste transduction	Metabolism;Metabolism;Human Diseases;Human Diseases;Organismal Systems;Metabolism;Metabolism;Organismal Systems;Metabolism;Human Diseases;Organismal Systems	Global and overview maps;Carbohydrate metabolism;Cancer: specific types;Cancer: overview;Excretory system;Global and overview maps;Carbohydrate metabolism;Endocrine system;Carbohydrate metabolism;Cancer: overview;Sensory system	HMDB0000156;-;PW_C000592	Organic acids and derivatives	Hydroxy acids and derivatives	Beta hydroxy acids and derivatives	97-67-6;617-48-1;6915-15-7	133.0143	0.6927	M-H	C4H6O5	93.2	0	metab_5975	neg_557	neg		58.4		6.157	0.1148	5.859	0.1274
Lysopc(18:0/0:0)	-	0.005838	0.04272	1.4016	1.3994	0.9402	-0.089	yes	down	B(ii)	C04230	Lipids	Phospholipids	map00564;map05231	Glycerophospholipid metabolism;Choline metabolism in cancer	Metabolism;Human Diseases	Lipid metabolism;Cancer: overview	HMDB0010384	Lipids and lipid-like molecules	Glycerophospholipids	Glycerophosphocholines	19420-57-6	568.3624	6.6845	M+FA-H	C26H54NO7P	0	68.5	metab_8611	neg_3267	neg		51.3		5.157	0.133	5.485	0.188
Oxandrolone	Ñõ¼×ÇâÁú	0.03494	0.1294	1.4015	1.5872	0.8976	-0.1559	yes	down	B(ii)	C07346	-	-	-	-	-	-	HMDB0014759	Lipids and lipid-like molecules	Steroids and steroid derivatives	Steroid lactones	53-39-4	305.2125	6.3587	M-H	C19H30O3	0	87.3	metab_8937	neg_3610	neg		55.9		3.962	0.005213	4.414	0.4533
L-Cys-Gly	-	0.02175	0.09478	1.3887	1.2887	1.0769	0.1069	yes	up	B(i)	C01419	-	-	map01100;map00480	Metabolic pathways;Glutathione metabolism	Metabolism;Metabolism	Global and overview maps;Metabolism of other amino acids	HMDB0000078	Organic acids and derivatives	Carboxylic acids and derivatives	Amino acids, peptides, and analogues	19246-18-5	179.0483	0.6628	M+H	C5H10N2O3S	82.8	0	metab_385	pos_406	pos		54.4		4.565	0.1428	4.239	0.2567
Aspirin	°¢Ë¾Æ¥ÁÖ	0.005187	0.03972	1.3781	1.3957	0.9344	-0.0979	yes	down	B(i)	C01405	-	-	map04976	Bile secretion	Organismal Systems	Digestive system	HMDB0001879;PW_C001251	Benzenoids	Benzene and substituted derivatives	Benzoic acids and derivatives	50-78-2	219.0049	0.6074	M+K	C9H8O4	51.8	0	metab_343	pos_364	pos		48.0		4.701	0.1446	5.031	0.1757
3-Indole Carboxylic Acid Glucuronide	-	0.02594	0.1062	1.378	1.4191	1.0907	0.1252	yes	up	B(ii)	-	-	-	-	-	-	-	HMDB0013189	Organic oxygen compounds	Organooxygen compounds	Carbohydrates and carbohydrate conjugates	-	338.0864	3.6398	M+H	C15H15NO8	0	74.8	metab_4585	pos_4829	pos		53.4		4.811	0.3745	4.411	0.02107
3-Guanidinopropionic Acid	3 -ëÒ»ù±ûËá	0.008354	0.05331	1.3741	1.3389	0.9317	-0.1021	yes	down	B(i)	C03065	-	-	-	-	-	-	HMDB0013222	Organic nitrogen compounds	Organonitrogen compounds	Guanidines	-	130.0622	0.6183	M-H	C4H9N3O2	72.7	0	metab_5882	neg_462	neg		53.6		4.161	0.1742	4.466	0.1478
Docosapentaenoic Acid	¶þÊ®¶þÌ¼ÎåÏ©Ëá	0.01772	0.0836	1.3685	1.3687	0.9262	-0.1106	yes	down	B(i)	C16513;_	-	-	map01040	Biosynthesis of unsaturated fatty acids	Metabolism	Lipid metabolism	HMDB0006528;LMFA04000049	Lipids and lipid-like molecules	Fatty Acyls	Fatty acids and conjugates	24880-45-3;	329.2482	6.6204	M-H	C22H34O2	56	0	metab_6956	neg_1558	neg		48.5		4.504	0.2785	4.863	0.1361
Pe(38:5)	-	0.001326	0.01699	1.3678	1.3667	0.9525	-0.0702	yes	down	B(i)	-	-	-	-	-	-	-	HMDB0008944	Lipids and lipid-like molecules	Glycerophospholipids	Glycerophosphoethanolamines	-	764.5239	7.3367	M-H	C43H76NO8P	38.1	0	metab_7427	neg_2050	neg		46.7		5.893	0.1212	6.187	0.1094
9S,10S,11R-Trihydroxy-12Z-Octadecenoic Acid	-	0.006871	0.04714	1.3664	1.3266	0.9435	-0.0839	yes	down	B(i)	-	-	-	-	-	-	-	LMFA02000011	-	-	-	--	329.2336	6.1519	M-H	C18H34O5	43.6	0	metab_6454	neg_1046	neg		46.8		5.062	0.09453	5.365	0.1977
Trimethylamine N-Oxide	Èý¼×°·N-Ñõ»¯Îï	0.02368	0.1004	1.3609	1.5308	1.1097	0.1502	yes	up	B(i)	C01104	-	-	map01100	Metabolic pathways	Metabolism	Global and overview maps	HMDB0000925	Organic nitrogen compounds	Organonitrogen compounds	Aminoxides	1184-78-7	76.0755	0.5587	M+H	C3H9NO	59.6	0	metab_5095	pos_5346	pos		50.8		3.986	0.2284	3.592	0.2812
Pe(22:5/0:0)	-	0.0007374	0.01167	1.3607	1.3685	0.9465	-0.0794	yes	down	B(i)	-	-	-	-	-	-	-	-	-	-	-	-	526.2948	6.3991	M-H	C27H46NO7P	79.1	0	metab_6762	neg_1356	neg		53.7		5.108	0.08378	5.397	0.1217
N-Cyclohexyl-2-Benzothiazol-Amine	-	0.02429	0.1019	1.356	1.2991	1.0941	0.1297	yes	up	B(i)	-	-	-	-	-	-	-	-	-	-	-	-	233.1102	6.1137	M+H	C13H16N2S	75.2	0	metab_4096	pos_4318	pos		50.9		3.93	0.09268	3.592	0.2983
Glycidamide	»·Ñõ±ûõ£°·	0.002389	0.0244	1.3541	1.3316	0.9393	-0.0904	yes	down	B(ii)	-	-	-	-	-	-	-	HMDB0252860	Organoheterocyclic compounds	Epoxides	Oxirane carboxylic acids and derivatives	-	88.0391	0.5670	M+H	C3H5NO2	0	44.3	metab_293	pos_313	pos		47.8		4.471	0.1194	4.76	0.1285
11-Dehydro-Thromboxane B2	-	0.0002728	0.006387	1.3504	1.3374	0.9475	-0.0778	yes	down	B(ii)	C05964	Lipids	Eicosanoids	map00590;map01100;map04726	Arachidonic acid metabolism;Metabolic pathways;Serotonergic synapse	Metabolism;Metabolism;Organismal Systems	Lipid metabolism;Global and overview maps;Nervous system	HMDB0004242	Lipids and lipid-like molecules	Fatty Acyls	Eicosanoids	67910-12-7;	351.2137	7.0189	M+H-H2O	C20H32O6	0	72.6	metab_3216	pos_3383	pos		49.0		4.767	0.1085	5.031	0.048
Deoxyguanylic Acid	ÍÑÑõÄñÜÕËá	0.03256	0.1229	1.3488	1.2917	1.0775	0.1077	yes	up	B(i)	C00362	Nucleic acids	Nucleotides	map01100;map01232;map00230	Metabolic pathways;Nucleotide metabolism;Purine metabolism	Metabolism;Metabolism;Metabolism	Global and overview maps;Global and overview maps;Nucleotide metabolism	HMDB0001044	Nucleosides, nucleotides, and analogues	Purine nucleotides	Purine deoxyribonucleotides	902-04-5	348.0697	1.7924	M+H	C10H14N5O7P	80.9	0	metab_4820	pos_5069	pos		54.3		4.63	0.1918	4.297	0.2672
Pyro-L-Glutaminyl-L-Glutamine	-	0.00711	0.04825	1.3442	1.3175	1.0647	0.0904	yes	up	B(ii)	-	-	-	-	-	-	-	HMDB0039229	Organic oxygen compounds	Organooxygen compounds	Carbohydrates and carbohydrate conjugates	109481-23-4	290.1342	1.0827	M+CH3OH+H	C10H15N3O5	0	50.5	metab_487	pos_508	pos		48.8		5.022	0.198	4.717	0.09892
Creatine	¼¡Ëá	0.001527	0.01862	1.3402	1.3228	0.9567	-0.0638	yes	down	B(i)	C00300	-	-	map01100;map00330;map00260	Metabolic pathways;Arginine and proline metabolism;Glycine, serine and threonine metabolism	Metabolism;Metabolism;Metabolism	Global and overview maps;Amino acid metabolism;Amino acid metabolism	HMDB0000064;PW_C000046	Organic acids and derivatives	Carboxylic acids and derivatives	Amino acids, peptides, and analogues	57-00-1	132.0765	0.6036	M+H	C4H9N3O2	97.8	0	metab_340	pos_361	pos		58.2		6.166	0.0777	6.445	0.1382
Phenaceturic Acid	-	0.01839	0.08538	1.3381	1.2854	0.9435	-0.0839	yes	down	B(i)	C05598	-	-	map00360	Phenylalanine metabolism	Metabolism	Amino acid metabolism	HMDB0000821	Organic acids and derivatives	Carboxylic acids and derivatives	Amino acids, peptides, and analogues	500-98-1	192.0668	4.5695	M-H	C10H11NO3	67.2	0	metab_6235	neg_820	neg		52.6		5.193	0.2075	5.504	0.1741
3-Methyldiphenylamine	-	0.04654	0.1562	1.3339	1.3043	1.1045	0.1434	yes	up	B(i)	-	-	-	-	-	-	-	-	-	-	-	-	184.1116	4.0984	M+H	C13H13N	60.2	0	metab_840	pos_867	pos		48.8		3.868	0.394	3.502	0.02106
Maleic Acid	ÂíÀ´Ëá	0.002852	0.02722	1.3338	1.3229	1.0611	0.0856	yes	up	B(i)	C01384	-	-	map01100;map00650;map00350;map00760	Metabolic pathways;Butanoate metabolism;Tyrosine metabolism;Nicotinate and nicotinamide metabolism	Metabolism;Metabolism;Metabolism;Metabolism	Global and overview maps;Carbohydrate metabolism;Amino acid metabolism;Metabolism of cofactors and vitamins	HMDB0000176	Organic acids and derivatives	Carboxylic acids and derivatives	Dicarboxylic acids and derivatives	110-16-7	115.0037	0.6984	M-H	C4H4O4	93.6	0	metab_5977	neg_559	neg		57.7		4.79	0.1197	4.514	0.1241
Deoxycytidine	ÍÑÑõ°ûÜÕ	0.01676	0.08051	1.3218	1.2292	1.0583	0.0817	yes	up	B(ii)	C00881;_	Nucleic acids;-	Nucleosides;-	map00240;map01100;map02010;map01232	Pyrimidine metabolism;Metabolic pathways;ABC transporters;Nucleotide metabolism	Metabolism;Metabolism;Environmental Information Processing;Metabolism	Nucleotide metabolism;Global and overview maps;Membrane transport;Global and overview maps	HMDB0000014	Nucleosides, nucleotides, and analogues	Pyrimidine nucleosides	Pyrimidine 2''-deoxyribonucleosides	951-77-9;_	272.0890	0.6648	M+FA-H	C9H13N3O4	0	59.6	metab_5943	neg_525	neg		50.8		5.231	0.1524	4.943	0.1932
Sedoheptulose 7-Phosphate	-	0.008776	0.05472	1.3161	1.3465	0.9469	-0.0787	yes	down	B(i)	C05382	-	-	map01100;map00030;map01250;map01230;map01200	Metabolic pathways;Pentose phosphate pathway;Biosynthesis of nucleotide sugars;Biosynthesis of amino acids;Carbon metabolism	Metabolism;Metabolism;Metabolism;Metabolism;Metabolism	Global and overview maps;Carbohydrate metabolism;Global and overview maps;Global and overview maps;Global and overview maps	HMDB0001068;HMDB0258206;HMDB0258206	Organic oxygen compounds	Organooxygen compounds	Carbohydrates and carbohydrate conjugates	-;_	289.0331	0.5999	M-H	C7H15O10P	92.3	0	metab_9782	neg_4472	neg		57.7		5.745	0.1649	6.067	0.1789
Threonic Acid	ËÕÌÇËá	0.001035	0.0144	1.316	1.2691	0.9557	-0.0654	yes	down	B(i)	C01620	-	-	map01100;map00053	Metabolic pathways;Ascorbate and aldarate metabolism	Metabolism;Metabolism	Global and overview maps;Carbohydrate metabolism	HMDB0000943	Organic oxygen compounds	Organooxygen compounds	Carbohydrates and carbohydrate conjugates	7306-96-9	135.0309	0.6315	M-H	C4H8O5	68.8	0	metab_5901	neg_481	neg		51.7		5.436	0.1115	5.688	0.07662
Nitrofurazone	ß»à«Î÷ÁÖ	0.03037	0.1173	1.3044	1.2245	0.9382	-0.0921	yes	down	B(i)	C08042	-	-	-	-	-	-	HMDB0014480	Organoheterocyclic compounds	Furans	Nitrofurans	59-87-0	199.0458	1.2323	M+H	C6H6N4O4	39.4	0	metab_518	pos_539	pos		44.6		4.582	0.137	4.884	0.2587
Sn-Glycero-3-Phosphoethanolamine	-	0.01777	0.08373	1.3041	1.345	0.9426	-0.0852	yes	down	B(ii)	C01233;_	-	-	map00565;map00564;map01100	Ether lipid metabolism;Glycerophospholipid metabolism;Metabolic pathways	Metabolism;Metabolism;Metabolism	Lipid metabolism;Lipid metabolism;Global and overview maps	HMDB0059660	Lipids and lipid-like molecules	Glycerophospholipids	Glycerophosphoethanolamines	-;_	214.0487	0.5730	M-H	C5H14NO6P	0	70.9	metab_5783	neg_362	neg		53.5		5.553	0.1381	5.891	0.2576
(9S,10S)-9,10-Dihydroxyoctadecanoate	-	0.006487	0.04571	1.2973	1.2416	0.9463	-0.0797	yes	down	B(ii)	C15988	-	-	-	-	-	-	HMDB0059633	Lipids and lipid-like molecules	Fatty Acyls	Fatty acids and conjugates	-;_	315.2542	6.3308	M-H	C18H36O4	0	41.8	metab_6659	neg_1253	neg		46.9		4.702	0.1169	4.969	0.1509
Ethyl 3-Hydroxydodecanoate	-	0.0451	0.153	1.2945	1.2295	1.0733	0.1021	yes	up	B(ii)	-	-	-	-	-	-	-	HMDB0059850	Lipids and lipid-like molecules	Fatty Acyls	Fatty alcohols	-	262.2371	5.4189	M+NH4	C14H28O3	0	42.4	metab_1057	pos_1092	pos		45.0		4.859	0.3312	4.527	0.128
Alpha-Methyltryptamine	-	0.003142	0.02881	1.2945	1.3319	1.0757	0.1052	yes	up	B(i)	C20127	-	-	-	-	-	-	HMDB0245770	Organoheterocyclic compounds	Indoles and derivatives	Indoles	299-26-3;_	175.1227	2.8372	M+H	C11H14N2	35	0	metab_686	pos_709	pos		45.9		4.094	0.1814	3.806	0.02107
Cer[Ns](D34:2)	-	0.00593	0.04318	1.2941	1.3183	0.9388	-0.091	yes	down	B(i)	-	-	-	-	-	-	-	-	-	-	-	-	534.4901	7.3729	M-H	C34H65NO3	68.7	0	metab_8225	neg_2858	neg		49.2		4.544	0.07692	4.84	0.1934
15(R)-Hydroperoxy-Epe	-	0.001738	0.02004	1.291	1.302	0.9457	-0.0805	yes	down	B(ii)	-	-	-	-	-	-	-	HMDB0062295	Organoheterocyclic compounds	Diazinanes	Piperazines	7365-45-9	283.0981	5.9627	M+FA-H	C8H18N2O4S	0	64.8	metab_6337	neg_925	neg		50.0		4.741	0.106	5.013	0.1164
Glu Thr Arg	¹È°±Ëá ËÕ°±Ëá ¾«°±Ëá	0.004899	0.03819	1.2899	1.2257	0.9549	-0.0665	yes	down	B(i)	-	-	-	-	-	-	-	-	-	-	-	-	405.2085	0.6715	M+H	C15H28N6O7	61.9	0	metab_406	pos_427	pos		51.1		5.446	0.1262	5.703	0.1218
Pe(P-16:0/22:5)	-	0.007518	0.05021	1.289	1.2479	0.9606	-0.058	yes	down	B(i)	-	-	-	-	-	-	-	-	-	-	-	-	772.5240	6.8871	M+Na	C43H76NO7P	80.7	0	metab_3332	pos_3502	pos		54.3		6.728	0.1737	7.004	0.1042
1-(2,5-Difluorophenyl)-3-([1,2,4]Triazolo[4,3-A]Pyridin-8-Yl)Urea	-	0.04389	0.1505	1.2787	1.3584	0.9071	-0.1406	yes	down	B(i)	-	-	-	-	-	-	-	-	-	-	-	-	290.0865	0.6451	M+H	C13H9F2N5O	46.2	0	metab_370	pos_391	pos		46.1		3.8	0.2699	4.189	0.3133
Gpcho(17:2/17:1)	-	0.003139	0.02881	1.2728	1.2721	0.9634	-0.0538	yes	down	B(i)	-	-	-	-	-	-	-	-	-	-	-	-	756.5513	6.7238	M+H	C42H78NO8P	64.8	0	metab_1917	pos_2003	pos		49.6		7.001	0.06178	7.267	0.1568
Pe(Pgf1Alpha/Dime(9,5))	-	0.01659	0.08003	1.2677	1.2307	1.0597	0.0837	yes	up	B(ii)	-	-	-	-	-	-	-	HMDB0285163	Not Available	Not Available	Not Available	-	878.5124	6.8027	M+Na-2H	C45H80NO12P	0	44.9	metab_8505	neg_3154	neg		42.0		5.112	0.1701	4.824	0.1771
Gpcho(18:1/17:2)	-	0.03219	0.122	1.2662	1.3	0.9453	-0.0811	yes	down	B(i)	-	-	-	-	-	-	-	-	-	-	-	-	770.5665	6.9135	M+H	C43H80NO8P	51.7	0	metab_2071	pos_2166	pos		45.0		5.931	0.1798	6.274	0.286
11-Deoxy-Pge2	-	0.04743	0.1579	1.2644	1.2736	0.9052	-0.1436	yes	down	B(i)	-	-	-	-	-	-	-	LMFA03010061	-	-	-	--	381.2276	6.1986	M+FA-H	C20H32O4	43.5	0	metab_9145	neg_3821	neg		44.2		3.42	0.318	3.778	0.2216
Hypoxanthine	´Î»ÆàÑßÊ	0.0006056	0.01036	1.2587	1.2307	0.9612	-0.0571	yes	down	B(i)	C00262	-	-	map01100;map01232;map00230	Metabolic pathways;Nucleotide metabolism;Purine metabolism	Metabolism;Metabolism;Metabolism	Global and overview maps;Global and overview maps;Nucleotide metabolism	HMDB0000157;PW_C000102	Organoheterocyclic compounds	Imidazopyrimidines	Purines and purine derivatives	68-94-0	135.0313	1.1150	M-H	C5H4N4O	86.2	0	metab_6064	neg_648	neg		56.0		5.748	0.06973	5.98	0.09193
Difenoxin	Çè±½ßßËá	2.296E-5	0.001192	1.2548	1.2423	0.9545	-0.0672	yes	down	B(ii)	C07871	-	-	-	-	-	-	HMDB0251256	Benzenoids	Benzene and substituted derivatives	Diphenylacetonitriles	28782-42-5;_	469.2123	6.9879	M+FA-H	C28H28N2O2	0	75.3	metab_8403	neg_3045	neg		49.1		4.51	0.06121	4.725	0.03672
Pe(P-18:0/18:3)	-	0.01237	0.06756	1.2542	1.1732	0.9595	-0.0596	yes	down	B(i)	-	-	-	-	-	-	-	LMGP02030047	-	-	-	--	748.5251	7.1862	M+Na	C41H76NO7P	63	0	metab_3121	pos_3281	pos		49.0		6.049	0.1684	6.304	0.117
Pi(Pgf2Alpha/22:4(7Z,10Z,13Z,16Z))	-	0.04109	0.1438	1.2533	1.2057	0.9379	-0.0926	yes	down	B(ii)	-	-	-	-	-	-	-	HMDB0278032	Not Available	Not Available	Not Available	-	949.5342	6.3293	M+H-2H2O	C51H85O16P	0	86.3	metab_3891	pos_4099	pos		52.8		4.739	0.3148	5.053	0.09387
L-Serine	L-Ë¿°±Ëá	0.001926	0.02136	1.2501	1.1979	0.949	-0.0755	yes	down	B(i)	C00065	Peptides	Amino acids	map01100;map00564;map04978;map01200;map00920;map01240;map00600;map00270;map02010;map01230;map00970;map04974;map00470;map00260;map04071;map00630;map05230	Metabolic pathways;Glycerophospholipid metabolism;Mineral absorption;Carbon metabolism;Sulfur metabolism;Biosynthesis of cofactors;Sphingolipid metabolism;Cysteine and methionine metabolism;ABC transporters;Biosynthesis of amino acids;Aminoacyl-tRNA biosynthesis;Protein digestion and absorption;D-Amino acid metabolism;Glycine, serine and threonine metabolism;Sphingolipid signaling pathway;Glyoxyl…	Metabolism;Metabolism;Organismal Systems;Metabolism;Metabolism;Metabolism;Metabolism;Metabolism;Environmental Information Processing;Metabolism;Genetic Information Processing;Organismal Systems;Metabolism;Metabolism;Environmental Information Processing;Metabolism;Human Diseases	Global and overview maps;Lipid metabolism;Digestive system;Global and overview maps;Energy metabolism;Global and overview maps;Lipid metabolism;Amino acid metabolism;Membrane transport;Global and overview maps;Translation;Digestive system;Metabolism of other amino acids;Amino acid metabolism;Signal transduction;Carbohydrate metabolism;Cancer: overview	HMDB0000187;PW_C000120	Organic acids and derivatives	Carboxylic acids and derivatives	Amino acids, peptides, and analogues	56-45-1	104.0353	0.5642	M-H	C3H7NO3	77.2	0	metab_9903	neg_4593	neg		55.1		4.302	0.07538	4.533	0.1134
Ciramadol	Î÷À­Âí¶à	0.006826	0.04697	1.2419	1.2205	1.0661	0.0924	yes	up	B(ii)	-	-	-	-	-	-	-	HMDB0250272	Organic oxygen compounds	Organooxygen compounds	Alcohols and polyols	-	497.3349	6.8587	2M-H	C15H23NO2	0	47.2	metab_8480	neg_3125	neg		44.7		4.159	0.06927	3.901	0.1727
Lilly 117018	-	0.003335	0.02995	1.2367	1.2379	0.9509	-0.0727	yes	down	B(ii)	-	-	-	-	-	-	-	HMDB0254240	Organic oxygen compounds	Organooxygen compounds	Carbonyl compounds	-	458.1456	6.9417	M-H	C27H25NO4S	0	50.1	metab_7217	neg_1838	neg		38.8		4.954	0.1524	5.21	0.05999
5'-Deoxyadenosine	5 ' -ÍÑÑõÏÙÜÕ	0.02921	0.1144	1.2335	1.2712	1.0799	0.1109	yes	up	B(ii)	C05198	-	-	-	-	-	-	HMDB0001983	Nucleosides, nucleotides, and analogues	5''-deoxyribonucleosides	Not Available	4754-39-6	274.0918	0.6545	M+Na	C10H13N5O3	0	41.2	metab_380	pos_401	pos		46.4		4.204	0.09328	3.893	0.2842
N-Methylserine	-	0.003362	0.0301	1.2268	1.1781	0.9527	-0.07	yes	down	B(i)	-	-	-	-	-	-	-	-	-	-	-	-	120.0653	0.5746	M+H	C4H9NO3	95.1	0	metab_317	pos_338	pos		57.7		4.649	0.118	4.88	0.08977
Gpcho(20:1/18:4)	-	0.00471	0.03719	1.2221	1.1946	0.9671	-0.0482	yes	down	B(i)	C00157	Lipids	Phospholipids	map01100;map00564;map00590;map00591;map00592;map05231;map04723	Metabolic pathways;Glycerophospholipid metabolism;Arachidonic acid metabolism;Linoleic acid metabolism;alpha-Linolenic acid metabolism;Choline metabolism in cancer;Retrograde endocannabinoid signaling	Metabolism;Metabolism;Metabolism;Metabolism;Metabolism;Human Diseases;Organismal Systems	Global and overview maps;Lipid metabolism;Lipid metabolism;Lipid metabolism;Lipid metabolism;Cancer: overview;Nervous system	HMDB0008306	Lipids and lipid-like molecules	Glycerophospholipids	Glycerophosphocholines	-	830.5657	6.9752	M+Na	C46H82NO8P	90.4	0	metab_2125	pos_2223	pos		55.3		7.176	0.1223	7.42	0.1109
5-Ethynyl-2'-Deoxyuridine	-	0.04169	0.1454	1.2189	1.2411	1.0776	0.1078	yes	up	B(ii)	-	-	-	-	-	-	-	HMDB0246787	Nucleosides, nucleotides, and analogues	Pyrimidine nucleosides	Pyrimidine 2''-deoxyribonucleosides	-	252.0722	2.7757	M+	C11H12N2O5	0	47.8	metab_674	pos_697	pos		46.1		4.208	0.2547	3.905	0.1914
Sinapyl Alcohol	½æ×Ó´¼	0.00406	0.03387	1.2181	1.2058	1.0563	0.079	yes	up	B(i)	C02325	-	-	map01100	Metabolic pathways	Metabolism	Global and overview maps	HMDB0013070	Benzenoids	Phenols	Methoxyphenols	537-33-7	252.1226	0.6628	M+ACN+H	C11H14O4	47.4	0	metab_391	pos_412	pos		48.5		4.355	0.08125	4.123	0.1297
3-Methylsalicylic Acid	-	0.04728	0.1576	1.2067	1.1296	0.9452	-0.0812	yes	down	B(i)	C14088	-	-	-	-	-	-	HMDB0002390	Benzenoids	Benzene and substituted derivatives	Benzoic acids and derivatives	83-40-9	194.0807	4.0301	M+ACN+H	C8H8O3	82.9	0	metab_4548	pos_4792	pos		55.6		4.816	0.2367	5.095	0.1872
(+/-)9-Hpode	-	0.03615	0.1322	1.2065	1.2559	0.9337	-0.099	yes	down	B(i)	-	-	-	-	-	-	-	-	-	-	-	-	311.2229	6.3494	M-H	C18H32O4	76.5	0	metab_6691	neg_1285	neg		54.0		4.658	0.1814	4.989	0.2813
Asparaginyl-Valine	Ìì¶¬õ£°·-çÓ°±Ëá	0.008806	0.0548	1.2028	1.143	0.9608	-0.0578	yes	down	B(ii)	-	-	-	-	-	-	-	HMDB0028744	Organic acids and derivatives	Carboxylic acids and derivatives	Amino acids, peptides, and analogues	-	249.1552	0.5969	M+NH4	C9H17N3O4	0	57.9	metab_5043	pos_5294	pos		50.5		5.729	0.1267	5.963	0.1225
Prolyl-Gamma-Glutamate	-	0.02354	0.1001	1.2025	1.193	1.0613	0.0859	yes	up	B(ii)	-	-	-	-	-	-	-	HMDB0029031	Organic acids and derivatives	Carboxylic acids and derivatives	Amino acids, peptides, and analogues	-	288.1202	0.6740	M+FA-H	C10H17N3O4	0	63.7	metab_9680	neg_4368	neg		51.1		4.69	0.192	4.419	0.1591
2,2,6,6-Tetramethyl-4-Piperidinol	-	0.04156	0.1451	1.1913	1.1884	0.9449	-0.0817	yes	down	B(i)	-	-	-	-	-	-	-	HMDB0245344	Organoheterocyclic compounds	Piperidines	Not Available	-	158.1536	6.2352	M+H	C9H19NO	42.2	0	metab_3999	pos_4213	pos		47.3		5.027	0.2695	5.32	0.1471
1-Methylhistamine	1 -¼×»ù×é°·	0.003014	0.02801	1.1889	1.1789	1.0507	0.0714	yes	up	B(i)	C05127	-	-	map01100;map00340	Metabolic pathways;Histidine metabolism	Metabolism;Metabolism	Global and overview maps;Amino acid metabolism	HMDB0000898;PW_C000717	Organic nitrogen compounds	Organonitrogen compounds	Amines	501-75-7	126.1023	0.4759	M+H	C6H11N3	86.8	0	metab_5304	pos_5559	pos		56.1		4.701	0.09109	4.474	0.1101
Dg(11M3/13M5/0:0)	-	0.02996	0.1163	1.1886	1.1526	0.9585	-0.0612	yes	down	B(ii)	_;C00165	-	-	map05214;map05167;map05143;map05163;map05146;map04915;map04015;map04014;map04659;map04658;map04270;map04012;map05231;map04650;map04370;map04371;map04072;map04071;map05235;map04921;map05415;map04750;map04919;map04933;map04961;map05012;map04920;map04923;map04925;map05017;map04926;map05171;map04726;map04725;map04724;map04723;map04728;map05223;map04720;map04666;map05170;map04664;map04540;map04662;map…	Glioma;Kaposi sarcoma-associated herpesvirus infection;African trypanosomiasis;Human cytomegalovirus infection;Amoebiasis;Estrogen signaling pathway;Rap1 signaling pathway;Ras signaling pathway;Th17 cell differentiation;Th1 and Th2 cell differentiation;Vascular smooth muscle contraction;ErbB signaling pathway;Choline metabolism in cancer;Natural killer cell mediated cytotoxicity;VEGF signaling pa…	Human Diseases;Human Diseases;Human Diseases;Human Diseases;Human Diseases;Organismal Systems;Environmental Information Processing;Environmental Information Processing;Organismal Systems;Organismal Systems;Organismal Systems;Environmental Information Processing;Human Diseases;Organismal Systems;Environmental Information Processing;Environmental Information Processing;Environmental Information Pro…	Cancer: specific types;Infectious disease: viral;Infectious disease: parasitic;Infectious disease: viral;Infectious disease: parasitic;Endocrine system;Signal transduction;Signal transduction;Immune system;Immune system;Circulatory system;Signal transduction;Cancer: overview;Immune system;Signal transduction;Signal transduction;Signal transduction;Signal transduction;Cancer: overview;Endocrine sy…	HMDB0116392	Lipids and lipid-like molecules	Fatty Acyls	Fatty acids and conjugates	-	751.5451	6.8961	M+Na	C45H76O7	0	44	metab_2062	pos_2156	pos		44.5		6.257	0.2324	6.528	0.1217
Ochrephilone	-	0.0001151	0.003719	1.1759	1.1589	0.9702	-0.0436	yes	down	B(i)	-	-	-	-	-	-	-	-	-	-	-	-	381.1742	6.7843	M-H	C23H26O5	37.5	0	metab_8531	neg_3182	neg		45.0		6.356	0.06826	6.551	0.038
G-Nitro-L-Arginine Methyl Ester	-	0.03217	0.122	1.1699	1.1795	0.9404	-0.0887	yes	down	B(ii)	-	-	-	-	-	-	-	HMDB0252563	Organic acids and derivatives	Carboxylic acids and derivatives	Amino acids, peptides, and analogues	-	198.0968	0.5918	M+H-2H2O	C7H15N5O4	0	49.1	metab_5046	pos_5297	pos		46.2		4.497	0.2036	4.782	0.193
2,6-Diamino-9-(2-Hydroxyethoxymethyl)Purine	-	0.004129	0.0342	1.1671	1.1181	1.0553	0.0776	yes	up	B(ii)	-	-	-	-	-	-	-	HMDB0246998	Organoheterocyclic compounds	Imidazopyrimidines	Purines and purine derivatives	-	207.0984	5.6646	M+H-H2O	C8H12N6O2	0	66.3	metab_1138	pos_1176	pos		51.4		4.009	0.03451	3.799	0.1344
Ps(18:1(9Z)/0:0)	-	0.03978	0.1405	1.1507	1.1359	0.9408	-0.0881	yes	down	B(i)	-	-	-	-	-	-	-	LMGP03050001	-	-	-	--	522.2849	7.4466	M-H	C24H46NO9P	83.9	0	metab_8137	neg_2770	neg		53.8		4.399	0.2464	4.676	0.1473
Citreoviridin	»ÆÂÌÇàÃ¹ËØ	0.002424	0.02454	1.1488	1.1436	0.9673	-0.0479	yes	down	B(ii)	C16766;_	-	-	-	-	-	-	HMDB0250305	Organoheterocyclic compounds	Pyrans	Pyranones and derivatives	25425-12-1;_	383.1899	6.9511	M-H2O-H	C23H30O6	0	70	metab_8426	neg_3069	neg		51.8		6.336	0.1214	6.55	0.04743
Cinncassiol C3	Èâ¹ð´¼C3	0.004964	0.03848	1.1458	1.1367	0.9569	-0.0635	yes	down	B(ii)	C17641;_	-	-	-	-	-	-	HMDB0036859	Lipids and lipid-like molecules	Prenol lipids	Sesquiterpenoids	-;64979-94-8	381.1952	6.9511	M-H	C20H30O7	0	41.6	metab_7232	neg_1855	neg		43.8		4.932	0.1388	5.154	0.05965
Ophthalmic Acid	ÑÛËá	0.02254	0.09715	1.1337	1.1251	1.0499	0.0702	yes	up	B(i)	-	-	-	-	-	-	-	HMDB0005765	Organic acids and derivatives	Carboxylic acids and derivatives	Amino acids, peptides, and analogues	495-27-2	288.1202	1.1344	M-H	C11H19N3O6	79.9	0	metab_6068	neg_652	neg		54.6		5.155	0.1966	4.91	0.1046
6-(4-Carboxy-3-Hydroxyphenoxy)-3,4,5-Trihydroxyoxane-2-Carboxylic Acid	-	0.0432	0.1491	1.1286	1.1947	1.0618	0.0865	yes	up	B(ii)	-	-	-	-	-	-	-	HMDB0126444	Organic oxygen compounds	Organooxygen compounds	Carbohydrates and carbohydrate conjugates	-	353.0512	0.5670	M+Na	C13H14O10	0	46.8	metab_5074	pos_5325	pos		44.7		5.088	0.1335	4.792	0.2842
N-Acetyl-L-Alanine	N -ÒÒõ£- L -±û°±Ëá	0.02055	0.0912	1.128	1.2699	1.0582	0.0816	yes	up	B(i)	-	-	-	-	-	-	-	HMDB0000766	Organic acids and derivatives	Carboxylic acids and derivatives	Amino acids, peptides, and analogues	97-69-8	132.0653	0.5746	M+H	C5H9NO3	76.2	0	metab_319	pos_340	pos		54.0		4.748	0.1395	4.487	0.1867
Pc(18:1/0:0)	-	0.02697	0.109	1.1262	1.1159	0.9618	-0.0562	yes	down	B(i)	-	-	-	-	-	-	-	LMGP01050029	-	-	-	--	522.3541	6.6817	M+H	C26H52NO7P	61.9	0	metab_3510	pos_3697	pos		50.8		6.092	0.1458	6.334	0.1766
Proctolin	³¦¶¯ëÄ	0.0004536	0.008842	1.1256	1.1422	0.9618	-0.0562	yes	down	B(ii)	-	-	-	-	-	-	-	HMDB0256789	Organic acids and derivatives	Carboxylic acids and derivatives	Amino acids, peptides, and analogues	-	613.3512	6.2352	M+H-2H2O	C30H48N8O8	0	59.9	metab_1389	pos_1444	pos		46.1		4.931	0.08245	5.127	0.04409
Lysope(P-18:0/0:0)	-	0.03421	0.1273	1.1235	1.1621	0.9519	-0.0712	yes	down	B(ii)	-	-	-	-	-	-	-	HMDB0240598	Lipids and lipid-like molecules	Glycerophospholipids	Glycerophosphoethanolamines	174062-73-8	464.3153	6.7124	M-H	C23H48NO6P	0	80	metab_8596	neg_3250	neg		55.1		5.616	0.07646	5.9	0.2732
N-Eicosapentaenoyl Glutamic Acid	-	4.486E-7	5.973E-5	1.1148	1.0996	1.029	0.0412	yes	up	B(ii)	-	-	-	-	-	-	-	HMDB0242070	Not Available	Not Available	Not Available	-	412.2498	6.6660	M-H2O-H	C25H37NO5	0	42.6	metab_7027	neg_1631	neg		47.2		5.682	0.02309	5.522	0.02545
Pipecolic Acid	ßß¿ÉËá	0.01394	0.07264	1.1088	1.0673	0.9538	-0.0682	yes	down	B(i)	C00408	-	-	map01100;map00310	Metabolic pathways;Lysine degradation	Metabolism;Metabolism	Global and overview maps;Amino acid metabolism	HMDB0000070;HMDB0000716;HMDB0000070	Organic acids and derivatives	Carboxylic acids and derivatives	Amino acids, peptides, and analogues	3105-95-1;535-75-1	130.0860	0.4804	M+H	C6H11NO2	85.6	0	metab_94	pos_101	pos		55.8		4.36	0.1319	4.571	0.1127
Nodakenetic	-	0.0465	0.1562	1.1073	1.1266	0.9498	-0.0744	yes	down	B(ii)	C09278	-	-	-	-	-	-	HMDB0302268	Phenylpropanoids and polyketides	Coumarins and derivatives	Furanocoumarins	-	246.0902	0.6451	M+	C14H14O4	0	40.4	metab_368	pos_389	pos		45.6		4.612	0.08889	4.856	0.2478
Gpser(18:1/18:0)	-	0.002317	0.02408	1.106	1.0507	1.0361	0.0512	yes	up	B(i)	-	-	-	-	-	-	-	-	-	-	-	-	788.5444	6.2080	M-H	C42H80NO10P	70.2	0	metab_9125	neg_3801	neg		48.7		5.131	0.09198	4.952	0.05634
Pe(P-18:0/20:4)	-	0.01939	0.08846	1.1054	1.1033	0.9652	-0.0511	yes	down	B(i)	C00350	Lipids	Phospholipids	map01100;map00564;map00563;map04136;map05167;map04723;map04140	Metabolic pathways;Glycerophospholipid metabolism;Glycosylphosphatidylinositol (GPI)-anchor biosynthesis;Autophagy - other;Kaposi sarcoma-associated herpesvirus infection;Retrograde endocannabinoid signaling;Autophagy - animal	Metabolism;Metabolism;Metabolism;Cellular Processes;Human Diseases;Organismal Systems;Cellular Processes	Global and overview maps;Lipid metabolism;Glycan biosynthesis and metabolism;Transport and catabolism;Infectious disease: viral;Nervous system;Transport and catabolism	HMDB0005779	Lipids and lipid-like molecules	Glycerophospholipids	Glycerophosphoethanolamines	144371-69-7	750.5455	6.9327	M-H	C43H78NO7P	81.3	0	metab_8450	neg_3094	neg		54.7		6.568	0.103	6.805	0.1816
Gpcho(20:4/18:2)	-	0.01495	0.07497	1.0965	1.1171	0.9716	-0.0416	yes	down	B(i)	-	-	-	-	-	-	-	HMDB0008434	Lipids and lipid-like molecules	Glycerophospholipids	Glycerophosphocholines	-	806.5654	7.2214	M+H	C46H80NO8P	47.2	0	metab_2297	pos_2401	pos		36.1		7.891	0.0914	8.122	0.1705
Glucose 1-Phosphate	-	0.04759	0.1581	1.0946	1.1183	0.9467	-0.079	yes	down	B(i)	C00103	-	-	map01100;map00561;map01240;map00520;map00040;map00500;map00052;map00010;map04922;map01250	Metabolic pathways;Glycerolipid metabolism;Biosynthesis of cofactors;Amino sugar and nucleotide sugar metabolism;Pentose and glucuronate interconversions;Starch and sucrose metabolism;Galactose metabolism;Glycolysis / Gluconeogenesis;Glucagon signaling pathway;Biosynthesis of nucleotide sugars	Metabolism;Metabolism;Metabolism;Metabolism;Metabolism;Metabolism;Metabolism;Metabolism;Organismal Systems;Metabolism	Global and overview maps;Lipid metabolism;Global and overview maps;Carbohydrate metabolism;Carbohydrate metabolism;Carbohydrate metabolism;Carbohydrate metabolism;Carbohydrate metabolism;Endocrine system;Global and overview maps	HMDB0001586;PW_C001207	Organic oxygen compounds	Organooxygen compounds	Carbohydrates and carbohydrate conjugates	59-56-3	261.0365	0.6036	M+H	C6H13O9P	68.6	0	metab_342	pos_363	pos		51.9		4.76	0.1131	5.028	0.2676
Antiarrhythmic Peptide	-	0.02451	0.1024	1.0878	1.1485	0.9373	-0.0933	yes	down	B(ii)	-	-	-	-	-	-	-	HMDB0248473	Organic acids and derivatives	Carboxylic acids and derivatives	Amino acids, peptides, and analogues	-	515.2112	6.6387	M+FA-H	C19H30N6O8	0	72.8	metab_8672	neg_3333	neg		46.7		3.875	0.168	4.134	0.1718
Dodecanoic Acid	Ê®¶þËá	0.02794	0.1114	1.0873	1.0955	1.0441	0.0623	yes	up	B(ii)	C02679	Lipids	Fatty acids	map01100;map00061	Metabolic pathways;Fatty acid biosynthesis	Metabolism;Metabolism	Global and overview maps;Lipid metabolism	HMDB0000638	Lipids and lipid-like molecules	Fatty Acyls	Fatty acids and conjugates	143-07-7;	218.2110	5.3393	M+NH4	C12H24O2	0	48.5	metab_4350	pos_4587	pos		48.7		5.558	0.165	5.323	0.1514
Creatinine	¼¡Ëáôû	0.02456	0.1024	1.0726	1.063	0.9629	-0.0546	yes	down	B(i)	C00791	-	-	map01100;map00330	Metabolic pathways;Arginine and proline metabolism	Metabolism;Metabolism	Global and overview maps;Amino acid metabolism	HMDB0000562	Organic acids and derivatives	Carboxylic acids and derivatives	Amino acids, peptides, and analogues	60-27-5	114.0659	0.5670	M+H	C4H7N3O	79.6	0	metab_294	pos_314	pos		54.4		5.417	0.1312	5.626	0.1416
Dg(15:0/20:3(5Z,8Z,11Z)/0:0)	-	0.004874	0.03807	1.0672	1.0617	0.9662	-0.0497	yes	down	B(ii)	_;C00165	-	-	map05214;map05167;map05143;map05163;map05146;map04915;map04015;map04014;map04659;map04658;map04270;map04012;map05231;map04650;map04370;map04371;map04072;map04071;map05235;map04921;map05415;map04750;map04919;map04933;map04961;map05012;map04920;map04923;map04925;map05017;map04926;map05171;map04726;map04725;map04724;map04723;map04728;map05223;map04720;map04666;map05170;map04664;map04540;map04662;map…	Glioma;Kaposi sarcoma-associated herpesvirus infection;African trypanosomiasis;Human cytomegalovirus infection;Amoebiasis;Estrogen signaling pathway;Rap1 signaling pathway;Ras signaling pathway;Th17 cell differentiation;Th1 and Th2 cell differentiation;Vascular smooth muscle contraction;ErbB signaling pathway;Choline metabolism in cancer;Natural killer cell mediated cytotoxicity;VEGF signaling pa…	Human Diseases;Human Diseases;Human Diseases;Human Diseases;Human Diseases;Organismal Systems;Environmental Information Processing;Environmental Information Processing;Organismal Systems;Organismal Systems;Organismal Systems;Environmental Information Processing;Human Diseases;Organismal Systems;Environmental Information Processing;Environmental Information Processing;Environmental Information Pro…	Cancer: specific types;Infectious disease: viral;Infectious disease: parasitic;Infectious disease: viral;Infectious disease: parasitic;Endocrine system;Signal transduction;Signal transduction;Immune system;Immune system;Circulatory system;Signal transduction;Cancer: overview;Immune system;Signal transduction;Signal transduction;Signal transduction;Signal transduction;Cancer: overview;Endocrine sy…	HMDB0007081	Lipids and lipid-like molecules	Glycerolipids	Diradylglycerols	-	585.4875	6.7843	M-H2O-H	C38H68O5	0	52	metab_8524	neg_3175	neg		48.8		5.396	0.1083	5.585	0.06969
Gallamonum	-	0.007896	0.05148	1.063	1.078	1.0429	0.0606	yes	up	B(ii)	-	-	-	-	-	-	-	HMDB0252596	Benzenoids	Phenol ethers	Not Available	-	441.3786	3.9334	M+NH4	C24H45N3O3	0	44.4	metab_820	pos_847	pos		45.7		4.738	0.1	4.543	0.1036
Pc(18:4(6Z,9Z,12Z,15Z)/P-16:0)	-	0.02162	0.09448	1.0596	1.0532	0.9663	-0.0495	yes	down	B(ii)	-	-	-	-	-	-	-	HMDB0008258	Lipids and lipid-like molecules	Glycerophospholipids	Glycerophosphocholines	-	738.5413	7.0711	M+H	C42H76NO7P	0	40.2	metab_3186	pos_3351	pos		41.2		6.159	0.132	6.374	0.1412
Gpcho(18:1/15:0)	-	0.01602	0.07828	1.059	1.0514	0.97	-0.0439	yes	down	B(i)	C00157	Lipids	Phospholipids	map01100;map00564;map00590;map00591;map00592;map05231;map04723	Metabolic pathways;Glycerophospholipid metabolism;Arachidonic acid metabolism;Linoleic acid metabolism;alpha-Linolenic acid metabolism;Choline metabolism in cancer;Retrograde endocannabinoid signaling	Metabolism;Metabolism;Metabolism;Metabolism;Metabolism;Human Diseases;Organismal Systems	Global and overview maps;Lipid metabolism;Lipid metabolism;Lipid metabolism;Lipid metabolism;Cancer: overview;Nervous system	HMDB0008066	Lipids and lipid-like molecules	Glycerophospholipids	Glycerophosphocholines	-	768.5505	7.2297	M+Na	C41H80NO8P	63.4	0	metab_2306	pos_2412	pos		50.6		6.736	0.1239	6.944	0.1257
Palmitoyl Glucuronide	-	0.0006606	0.01095	1.0576	1.0556	1.0377	0.0534	yes	up	B(ii)	C03033	-	-	map01100;map00040;map04976;map00053;map01240	Metabolic pathways;Pentose and glucuronate interconversions;Bile secretion;Ascorbate and aldarate metabolism;Biosynthesis of cofactors	Metabolism;Metabolism;Organismal Systems;Metabolism;Metabolism	Global and overview maps;Carbohydrate metabolism;Digestive system;Carbohydrate metabolism;Global and overview maps	HMDB0010331	Lipids and lipid-like molecules	Fatty Acyls	Fatty acyl glycosides	-	451.3268	4.0522	M+CH3OH+H	C22H42O7	0	47.8	metab_4543	pos_4787	pos		47.4		4.679	0.04884	4.509	0.0704
Gpser(20:4/18:0)	-	7.466E-5	0.002789	1.0545	1.0416	1.0293	0.0417	yes	up	B(i)	-	-	-	-	-	-	-	-	-	-	-	-	810.5280	7.4466	M-H	C44H78NO10P	77.8	0	metab_8132	neg_2765	neg		50.6		5.444	0.05753	5.289	0.01333
3-Hydroxy-P-Cymene	-	0.04065	0.1427	1.0456	1.0844	1.0737	0.1026	yes	up	B(i)	C09908	-	-	-	-	-	-	HMDB0001878	Lipids and lipid-like molecules	Prenol lipids	Monoterpenoids	89-83-8	149.0968	6.6059	M-H	C10H14O	69	0	metab_6938	neg_1539	neg		51.1		3.598	0.2402	3.351	0.09079
Lysopc(20:4(8Z,11Z,14Z,17Z)/0:0)	-	0.04564	0.1545	1.0431	1.0292	0.9658	-0.0502	yes	down	B(ii)	C04230	Lipids	Phospholipids	map00564;map05231	Glycerophospholipid metabolism;Choline metabolism in cancer	Metabolism;Human Diseases	Lipid metabolism;Cancer: overview	HMDB0010396	Lipids and lipid-like molecules	Glycerophospholipids	Glycerophosphocholines	-	544.3363	6.6817	M+H	C28H50NO7P	0	78.3	metab_3509	pos_3696	pos		52.8		6.237	0.1551	6.458	0.1801
Cyclic Adp-Ribose	-	0.02281	0.09788	1.0246	0.9557	1.0411	0.0581	yes	up	B(i)	C13050;_	-	-	map04921;map04972;map04970;map04020	Oxytocin signaling pathway;Pancreatic secretion;Salivary secretion;Calcium signaling pathway	Organismal Systems;Organismal Systems;Organismal Systems;Environmental Information Processing	Endocrine system;Digestive system;Digestive system;Signal transduction	-;HMDB0249529	Organic oxygen compounds	Organooxygen compounds	Carbohydrates and carbohydrate conjugates	119340-53-3;_	542.0672	0.9472	M+H	C15H21N5O13P2	92.3	0	metab_465	pos_486	pos		55.8		4.506	0.08351	4.328	0.139
1-(1,1-Dioxothiolan-3-Yl)-5-Thiophen-2-Ylpyrazole-3-Carboxylic Acid	-	0.03499	0.1294	1.0147	1.0249	0.9541	-0.0678	yes	down	B(i)	-	-	-	-	-	-	-	-	-	-	-	-	313.0291	0.5969	M+H	C12H12N2O4S2	79.9	0	metab_5042	pos_5293	pos		50.4		4.573	0.1792	4.793	0.1294
Cay10594	-	0.02379	0.1006	1.0097	0.993	0.9522	-0.0706	yes	down	B(i)	-	-	-	-	-	-	-	-	-	-	-	-	446.2587	3.7763	M+NH4	C26H28N4O2	63.5	0	metab_806	pos_833	pos		47.4		3.908	0.03815	4.104	0.1761
Octocrylene	ÇèË«±½±ûÏ©ËáÐÁõ¥(ÕÚ¹â¼Á)	0.001422	0.01788	1.0085	1.0061	1.0299	0.0425	yes	up	B(ii)	-	-	-	-	-	-	-	HMDB0255910	Benzenoids	Benzene and substituted derivatives	Diphenylmethanes	-	403.2391	7.0711	M+ACN+H	C24H27NO2	0	72.1	metab_3189	pos_3354	pos		52.3		5.481	0.04992	5.322	0.074
O-Acetylsolasodine	O -ÒÒõ£ÈéÏã¼î	0.0005309	0.009684	1.0057	1.0043	1.0297	0.0423	yes	up	B(i)	-	-	-	-	-	-	-	-	-	-	-	-	456.3513	4.5373	M+H	C29H45NO3	50.1	0	metab_4475	pos_4718	pos		42.6		5.23	0.0388	5.079	0.06285
Deoxynojirimycin Tetrabenzyl Ether	ÍÑÑõÒ°åêÃ¹ËØËÄÜÐ»ùÃÑ	0.02941	0.1149	1.005	1.0316	0.9654	-0.0508	yes	down	B(i)	-	-	-	-	-	-	-	-	-	-	-	-	524.2735	6.5199	M+H	C34H37NO4	66.6	0	metab_3693	pos_3892	pos		47.5		5.892	0.116	6.103	0.1674
L-Glutamic Acid	L-¹È°±Ëá	0.01144	0.06406	1.0022	0.996	0.9713	-0.042	yes	down	B(i)	C00025	Peptides;Hormones and transmitters	Amino acids;Neurotransmitters	map02010;map01240;map01200;map00330;map00220;map00250;map04072;map04216;map00630;map00430;map04964;map00470;map00860;map04080;map05016;map05017;map05014;map04727;map04742;map04723;map05031;map04721;map04720;map01100;map00480;map04540;map01210;map00340;map00524;map01230;map04068;map05034;map04724;map05030;map00650;map00910;map04974;map04713;map00970;map05230;map05033;map04730;map05022	ABC transporters;Biosynthesis of cofactors;Carbon metabolism;Arginine and proline metabolism;Arginine biosynthesis;Alanine, aspartate and glutamate metabolism;Phospholipase D signaling pathway;Ferroptosis;Glyoxylate and dicarboxylate metabolism;Taurine and hypotaurine metabolism;Proximal tubule bicarbonate reclamation;D-Amino acid metabolism;Porphyrin metabolism;Neuroactive ligand-receptor intera…	Environmental Information Processing;Metabolism;Metabolism;Metabolism;Metabolism;Metabolism;Environmental Information Processing;Cellular Processes;Metabolism;Metabolism;Organismal Systems;Metabolism;Metabolism;Environmental Information Processing;Human Diseases;Human Diseases;Human Diseases;Organismal Systems;Organismal Systems;Organismal Systems;Human Diseases;Organismal Systems;Organismal Syst…	Membrane transport;Global and overview maps;Global and overview maps;Amino acid metabolism;Amino acid metabolism;Amino acid metabolism;Signal transduction;Cell growth and death;Carbohydrate metabolism;Metabolism of other amino acids;Excretory system;Metabolism of other amino acids;Metabolism of cofactors and vitamins;Signaling molecules and interaction;Neurodegenerative disease;Neurodegenerative …	HMDB0000148;PW_C000095	Organic acids and derivatives	Carboxylic acids and derivatives	Amino acids, peptides, and analogues	56-86-0	146.0459	0.5904	M-H	C5H9NO4	99.3	0	metab_9809	neg_4499	neg		58.5		6.055	0.1045	6.234	0.09626
